# Supplementary material for: Transcriptome analysis of flower bud identified genes associated with pistil abortions between long branches and spur twigs in apricots (Prunus armeniaca L.)
Source: PLoS One. 2022 Aug 26;17(8):e0273109. doi: 10.1371/journal.pone.0273109 (PMC9417009; doi:10.1371/journal.pone.0273109)
Supplement: S1 Table — (XLSX) [file pone.0273109.s003.xlsx]

## Sheet: Sheet1
Table S1 Primers used to perform qRT-PCR of candidate genes
Code	Gene	Forward (5’-3’)	Reverse(5’-3’)	Product size
1	Actin	CATTCTTCGTCTGGACCTTGC	TTGTAGGTAGTCTCATGAATTCC	175
2	ACO	CCTCATCCTGCTCTTCCA	TGCTCCACGCTCTTGTA	156
3	CYP71A1	TTGTCCTCCGTGCCTTCAT	CTGCTTCCTCTGCCTCCTT	338
4	bHLH92	CCTACACAAGCAGACCCATCA	GCAGTCCTCTCCAGTTACGAT	137
5	WRKY33	GGAGGAATATGGACAGAA	CGAATGATTAGGCAAGG	280
6	XTH1	AGCAGCAGTTCTACCTCT	GGCATTGTCCGCATTGA	254
7	EBG	TTACAGCCACAGCCAAGT	TGAAGCAAGCAGTCGTTAC	306
8	HK2	TGGCAGGAGGTAGATACTATA	GGTTATTGGAAGATGAGGAGA	184
9	GPHh	AATGTATCTGTGGCTGAG	AACTGCTTGGCTTCTTC	281
10	SUS	GGAGAAGGCAGAGATGAAGAAG	CAGCAATGACACGGTAGAGTT	125
11	CAS3	ACTGCTGAGGCGGTTAA	GGCGACACGAAGAATGG	115
12	BGA1	ATCAACCACATACGCCTCTAC	CTCATCGCCAACCGCAAT	204
13	BFS	ATATCATCAAGAGTGGAGAG	GACAGGCATAATAGTTCATC	143
