# Supplementary material for: Transcriptome analysis of flower bud identified genes associated with pistil abortions between long branches and spur twigs in apricots (Prunus armeniaca L.)
Source: PLoS One. 2022 Aug 26;17(8):e0273109. doi: 10.1371/journal.pone.0273109 (PMC9417009; doi:10.1371/journal.pone.0273109)
Supplement: S2 Table — (XLSX) [file pone.0273109.s004.xlsx]

## Sheet: Sheet1
Table S2 A total of 478 genes optimized the gene structure
#GeneID	Locus	Strand	Site	OriginalRegion	OptimizeRegion
gene-CURHAP_LOCUS10114	CAEKDK010000001.1:41765470-41778987	+	5'	41767098-41767098	41765470-41767098
gene-CURHAP_LOCUS10157	CAEKDK010000001.1:41976385-41979571	-	3'	41977177-41977177	41976385-41977177
gene-CURHAP_LOCUS10157	CAEKDK010000001.1:41976385-41979571	-	5'	41978652-41978652	41978652-41979571
gene-CURHAP_LOCUS10192	CAEKDK010000001.1:42075679-42088761	+	5'	42075695-42075695	42075679-42075695
gene-CURHAP_LOCUS10233	CAEKDK010000001.1:42270444-42278649	-	5'	42273166-42273166	42273166-42278649
gene-CURHAP_LOCUS10299	CAEKDK010000001.1:42632036-42634317	-	5'	42633845-42633845	42633845-42634317
gene-CURHAP_LOCUS10577	CAEKDK010000001.1:44048065-44048576	+	3'	44048319-44048319	44048319-44048576
gene-CURHAP_LOCUS10697	CAEKDK010000001.1:44548974-44550382	-	5'	44549333-44549333	44549333-44550382
gene-CURHAP_LOCUS10868	CAEKDK010000001.1:45427485-45435512	-	3'	45428025-45428025	45427485-45428025
gene-CURHAP_LOCUS10871	CAEKDK010000001.1:45448465-45456994	+	5'	45448708-45448708	45448465-45448708
gene-CURHAP_LOCUS133	CAEKDK010000001.1:621731-626414	-	5'	622291-622291	622291-626414
gene-CURHAP_LOCUS1429	CAEKDK010000001.1:6843404-6850415	-	3'	6843483-6843483	6843404-6843483
gene-CURHAP_LOCUS1578	CAEKDK010000001.1:7626111-7628788	-	5'	7627590-7627590	7627590-7628788
gene-CURHAP_LOCUS1596	CAEKDK010000001.1:7711983-9337687	-	3'	7713346-7713346	7711983-7713346
gene-CURHAP_LOCUS161	CAEKDK010000001.1:751211-754197	-	5'	752815-752815	752815-754197
gene-CURHAP_LOCUS1685	CAEKDK010000001.1:8220998-8228644	+	5'	8221470-8221470	8220998-8221470
gene-CURHAP_LOCUS1698	CAEKDK010000001.1:8288457-8290252	-	5'	8289028-8289028	8289028-8290252
gene-CURHAP_LOCUS1710	CAEKDK010000001.1:8346304-8348031	-	5'	8347172-8347172	8347172-8348031
gene-CURHAP_LOCUS172	CAEKDK010000001.1:786963-791176	+	3'	788524-788524	788524-791176
gene-CURHAP_LOCUS1739	CAEKDK010000001.1:8523387-8525894	+	5'	8524610-8524610	8523387-8524610
gene-CURHAP_LOCUS1772	CAEKDK010000001.1:8692239-8693782	+	3'	8692651-8692651	8692651-8693782
gene-CURHAP_LOCUS1786	CAEKDK010000001.1:8726842-8727567	-	5'	8727405-8727405	8727405-8727567
gene-CURHAP_LOCUS218	CAEKDK010000001.1:1082101-1083197	+	3'	1083067-1083067	1083067-1083197
gene-CURHAP_LOCUS2531	CAEKDK010000001.1:12058759-12064324	+	3'	12059682-12059682	12059682-12064324
gene-CURHAP_LOCUS2662	CAEKDK010000001.1:12565845-12567540	-	5'	12567032-12567032	12567032-12567540
gene-CURHAP_LOCUS2805	CAEKDK010000001.1:12990390-12993330	-	5'	12992134-12992134	12992134-12993330
gene-CURHAP_LOCUS288	CAEKDK010000001.1:1385415-1390353	-	3'	1385703-1385703	1385415-1385703
gene-CURHAP_LOCUS3068	CAEKDK010000001.1:13891625-13893299	+	3'	13893063-13893063	13893063-13893299
gene-CURHAP_LOCUS3410	CAEKDK010000001.1:14835479-14841774	-	3'	14835633-14835633	14835479-14835633
gene-CURHAP_LOCUS3424	CAEKDK010000001.1:14910704-14922538	-	5'	14913067-14913067	14913067-14922538
gene-CURHAP_LOCUS3577	CAEKDK010000001.1:15265509-15267377	+	3'	15265861-15265861	15265861-15267377
gene-CURHAP_LOCUS3622	CAEKDK010000001.1:15471795-15475264	+	3'	15472682-15472682	15472682-15475264
gene-CURHAP_LOCUS3639	CAEKDK010000001.1:15525073-15526579	-	5'	15525528-15525528	15525528-15526579
gene-CURHAP_LOCUS3732	CAEKDK010000001.1:15831047-15832138	+	3'	15831538-15831538	15831538-15832138
gene-CURHAP_LOCUS4102	CAEKDK010000001.1:16971386-16972409	-	5'	16971932-16971932	16971932-16972409
gene-CURHAP_LOCUS4116	CAEKDK010000001.1:17001495-17003271	+	3'	17002040-17002040	17002040-17003271
gene-CURHAP_LOCUS4136	CAEKDK010000001.1:17090084-17091939	+	3'	17091608-17091608	17091608-17091939
gene-CURHAP_LOCUS4569	CAEKDK010000001.1:18542102-18542555	+	3'	18542404-18542404	18542404-18542555
gene-CURHAP_LOCUS4602	CAEKDK010000001.1:18624729-18631960	-	5'	18627796-18627796	18627796-18631960
gene-CURHAP_LOCUS533	CAEKDK010000001.1:2482606-2483205	-	5'	2482782-2482782	2482782-2483205
gene-CURHAP_LOCUS5358	CAEKDK010000001.1:20990283-20998075	+	5'	20991189-20991189	20990283-20991189
gene-CURHAP_LOCUS5465	CAEKDK010000001.1:21413697-21417048	-	3'	21414028-21414028	21413697-21414028
gene-CURHAP_LOCUS5494	CAEKDK010000001.1:21523251-21524159	-	5'	21523673-21523673	21523673-21524159
gene-CURHAP_LOCUS5618	CAEKDK010000001.1:22053533-22055483	+	3'	22055070-22055070	22055070-22055483
gene-CURHAP_LOCUS5635	CAEKDK010000001.1:20556062-23652599	+	5'	22118201-22118201	20556062-22118201
gene-CURHAP_LOCUS5650	CAEKDK010000001.1:22222479-22224190	-	5'	22223989-22223989	22223989-22224190
gene-CURHAP_LOCUS5972	CAEKDK010000001.1:23286874-23293005	+	5'	23286984-23286984	23286874-23286984
gene-CURHAP_LOCUS6336	CAEKDK010000001.1:24806936-24818636	-	3'	24809562-24809562	24806936-24809562
gene-CURHAP_LOCUS6424	CAEKDK010000001.1:25112556-25116053	+	3'	25112930-25112930	25112930-25116053
gene-CURHAP_LOCUS6446	CAEKDK010000001.1:25197061-25198791	-	5'	25197948-25197948	25197948-25198791
gene-CURHAP_LOCUS6505	CAEKDK010000001.1:25458089-25458635	-	5'	25458373-25458373	25458373-25458635
gene-CURHAP_LOCUS658	CAEKDK010000001.1:3097760-3104239	+	5'	3098299-3098299	3097760-3098299
gene-CURHAP_LOCUS6786	CAEKDK010000001.1:26578184-26583739	+	5'	26578198-26578198	26578184-26578198
gene-CURHAP_LOCUS6859	CAEKDK010000001.1:26891934-26894904	-	3'	26892438-26892438	26891934-26892438
gene-CURHAP_LOCUS6869	CAEKDK010000001.1:26921780-26922637	+	3'	26922416-26922416	26922416-26922637
gene-CURHAP_LOCUS703	CAEKDK010000001.1:340168-3278542	-	5'	3273788-3273788	3273788-3278542
gene-CURHAP_LOCUS7082	CAEKDK010000001.1:27745964-27754345	-	3'	27746353-27746353	27745964-27746353
gene-CURHAP_LOCUS7134	CAEKDK010000001.1:27972571-27978530	+	5'	27972688-27972688	27972571-27972688
gene-CURHAP_LOCUS7144	CAEKDK010000001.1:28010591-28012178	+	3'	28011019-28011019	28011019-28012178
gene-CURHAP_LOCUS7337	CAEKDK010000001.1:28876042-28885462	-	3'	28876838-28876838	28876042-28876838
gene-CURHAP_LOCUS7347	CAEKDK010000001.1:28920509-28926929	+	5'	28920996-28920996	28920509-28920996
gene-CURHAP_LOCUS7464	CAEKDK010000001.1:29499845-29508821	+	5'	29500899-29500899	29499845-29500899
gene-CURHAP_LOCUS7548	CAEKDK010000001.1:29975732-29985792	+	5'	29975762-29975762	29975732-29975762
gene-CURHAP_LOCUS7558	CAEKDK010000001.1:30039248-30044101	+	3'	30040266-30040266	30040266-30044101
gene-CURHAP_LOCUS7683	CAEKDK010000001.1:30504905-30547677	+	5'	30535457-30535457	30504905-30535457
gene-CURHAP_LOCUS7715	CAEKDK010000001.1:30694685-30698407	-	5'	30695251-30695251	30695251-30698407
gene-CURHAP_LOCUS7831	CAEKDK010000001.1:31170463-31176780	+	5'	31170868-31170868	31170463-31170868
gene-CURHAP_LOCUS7851	CAEKDK010000001.1:31252193-31253576	+	3'	31252607-31252607	31252607-31253576
gene-CURHAP_LOCUS7854	CAEKDK010000001.1:31260061-31266424	-	3'	31260075-31260075	31260061-31260075
gene-CURHAP_LOCUS7933	CAEKDK010000001.1:31604550-31617317	+	5'	31604817-31604817	31604550-31604817
gene-CURHAP_LOCUS7944	CAEKDK010000001.1:31695145-31697397	+	5'	31695585-31695585	31695145-31695585
gene-CURHAP_LOCUS8043	CAEKDK010000001.1:32187731-32195201	+	5'	32187830-32187830	32187731-32187830
gene-CURHAP_LOCUS8083	CAEKDK010000001.1:32371258-32376371	-	3'	32371263-32371263	32371258-32371263
gene-CURHAP_LOCUS810	CAEKDK010000001.1:3751688-3757380	+	5'	3752081-3752081	3751688-3752081
gene-CURHAP_LOCUS8138	CAEKDK010000001.1:32586338-32586692	-	5'	32586610-32586610	32586610-32586692
gene-CURHAP_LOCUS8162	CAEKDK010000001.1:32686960-32690888	+	5'	32687526-32687526	32686960-32687526
gene-CURHAP_LOCUS8174	CAEKDK010000001.1:32725843-32727945	+	3'	32726181-32726181	32726181-32727945
gene-CURHAP_LOCUS8341	CAEKDK010000001.1:33349631-33355384	+	5'	33349949-33349949	33349631-33349949
gene-CURHAP_LOCUS8348	CAEKDK010000001.1:33398991-33403602	+	5'	33399786-33399786	33398991-33399786
gene-CURHAP_LOCUS8464	CAEKDK010000001.1:33911615-33915335	+	3'	33912802-33912802	33912802-33915335
gene-CURHAP_LOCUS8482	CAEKDK010000001.1:33982375-33984657	+	3'	33982689-33982689	33982689-33984657
gene-CURHAP_LOCUS8511	CAEKDK010000001.1:34051119-34056849	-	3'	34051194-34051194	34051119-34051194
gene-CURHAP_LOCUS87	CAEKDK010000001.1:410265-414379	-	5'	411519-411519	411519-414379
gene-CURHAP_LOCUS8714	CAEKDK010000001.1:34929357-34951068	-	3'	34931257-34931257	34929357-34931257
gene-CURHAP_LOCUS8791	CAEKDK010000001.1:35252093-35257810	-	3'	35254338-35254338	35252093-35254338
gene-CURHAP_LOCUS8793	CAEKDK010000001.1:35258573-35263219	+	5'	35258721-35258721	35258573-35258721
gene-CURHAP_LOCUS8816	CAEKDK010000001.1:35369822-35377809	-	3'	35369825-35369825	35369822-35369825
gene-CURHAP_LOCUS8832	CAEKDK010000001.1:35453768-35464652	+	5'	35454095-35454095	35453768-35454095
gene-CURHAP_LOCUS887	CAEKDK010000001.1:4069580-4090632	-	3'	4070159-4070159	4069580-4070159
gene-CURHAP_LOCUS8929	CAEKDK010000001.1:35932658-35937429	+	5'	35934802-35934802	35932658-35934802
gene-CURHAP_LOCUS9022	CAEKDK010000001.1:36444631-36448943	+	3'	36446574-36446574	36446574-36448943
gene-CURHAP_LOCUS9275	CAEKDK010000001.1:37416832-37419776	-	3'	37416854-37416854	37416832-37416854
gene-CURHAP_LOCUS9388	CAEKDK010000001.1:37956251-37958848	-	5'	37958206-37958206	37958206-37958848
gene-CURHAP_LOCUS9517	CAEKDK010000001.1:38648234-38655419	+	5'	38648362-38648362	38648234-38648362
gene-CURHAP_LOCUS9537	CAEKDK010000001.1:38711487-38714403	-	3'	38711833-38711833	38711487-38711833
gene-CURHAP_LOCUS9586	CAEKDK010000001.1:38953967-38959493	-	3'	38955621-38955621	38953967-38955621
gene-CURHAP_LOCUS9599	CAEKDK010000001.1:39017637-39021539	-	5'	39020593-39020593	39020593-39021539
gene-CURHAP_LOCUS9789	CAEKDK010000001.1:39892282-39893799	-	5'	39892755-39892755	39892755-39893799
gene-CURHAP_LOCUS9825	CAEKDK010000001.1:40143216-40150702	+	5'	40144203-40144203	40143216-40144203
gene-CURHAP_LOCUS9982	CAEKDK010000001.1:40980826-41054791	+	5'	41047484-41047484	40980826-41047484
gene-CURHAP_LOCUS10992	CAEKDK010000002.1:491460-497074	+	5'	492369-492369	491460-492369
gene-CURHAP_LOCUS11084	CAEKDK010000002.1:907631-912302	-	3'	908255-908255	907631-908255
gene-CURHAP_LOCUS11086	CAEKDK010000002.1:914512-920098	+	5'	914950-914950	914512-914950
gene-CURHAP_LOCUS11155	CAEKDK010000002.1:1205749-1233238	-	3'	1206441-1206441	1205749-1206441
gene-CURHAP_LOCUS11197	CAEKDK010000002.1:1435531-1438605	-	3'	1435560-1435560	1435531-1435560
gene-CURHAP_LOCUS11204	CAEKDK010000002.1:1462099-1467632	+	5'	1462782-1462782	1462099-1462782
gene-CURHAP_LOCUS11277	CAEKDK010000002.1:1798326-1829064	+	5'	1798528-1798528	1798326-1798528
gene-CURHAP_LOCUS11303	CAEKDK010000002.1:1897177-1902933	+	5'	1897520-1897520	1897177-1897520
gene-CURHAP_LOCUS11334	CAEKDK010000002.1:2042946-2049065	+	5'	2043728-2043728	2042946-2043728
gene-CURHAP_LOCUS11662	CAEKDK010000002.1:3326137-3452356	-	3'	3349803-3349803	3326137-3349803
gene-CURHAP_LOCUS11795	CAEKDK010000002.1:3902386-3925877	-	5'	3920371-3920371	3920371-3925877
gene-CURHAP_LOCUS11905	CAEKDK010000002.1:4253465-4254334	-	5'	4254143-4254143	4254143-4254334
gene-CURHAP_LOCUS12011	CAEKDK010000002.1:4632569-4699884	-	3'	4632884-4632884	4632569-4632884
gene-CURHAP_LOCUS12216	CAEKDK010000002.1:5444845-5454282	-	3'	5444861-5444861	5444845-5444861
gene-CURHAP_LOCUS12268	CAEKDK010000002.1:5660142-5663589	+	5'	5660735-5660735	5660142-5660735
gene-CURHAP_LOCUS12355	CAEKDK010000002.1:6012108-6015392	-	3'	6012408-6012408	6012108-6012408
gene-CURHAP_LOCUS12471	CAEKDK010000002.1:6453214-6456105	-	3'	6453906-6453906	6453214-6453906
gene-CURHAP_LOCUS12657	CAEKDK010000002.1:7096216-7101172	+	5'	7096218-7096218	7096216-7096218
gene-CURHAP_LOCUS12830	CAEKDK010000002.1:7643870-7647740	-	3'	7645061-7645061	7643870-7645061
gene-CURHAP_LOCUS12832	CAEKDK010000002.1:7651400-7659436	+	5'	7652490-7652490	7651400-7652490
gene-CURHAP_LOCUS12862	CAEKDK010000002.1:7759787-7769224	-	3'	7760426-7760426	7759787-7760426
gene-CURHAP_LOCUS12880	CAEKDK010000002.1:7821254-7829223	-	3'	7822426-7822426	7821254-7822426
gene-CURHAP_LOCUS13180	CAEKDK010000002.1:8870069-8870972	+	5'	8870113-8870113	8870069-8870113
gene-CURHAP_LOCUS13898	CAEKDK010000002.1:11161901-11166617	+	3'	11163989-11163989	11163989-11166617
gene-CURHAP_LOCUS14105	CAEKDK010000002.1:11747624-11753664	-	3'	11747730-11747730	11747624-11747730
gene-CURHAP_LOCUS14146	CAEKDK010000002.1:11893464-11894575	+	5'	11893526-11893526	11893464-11893526
gene-CURHAP_LOCUS14259	CAEKDK010000002.1:12325873-12338141	-	3'	12328043-12328043	12325873-12328043
gene-CURHAP_LOCUS14281	CAEKDK010000002.1:12411659-12418254	-	3'	12411966-12411966	12411659-12411966
gene-CURHAP_LOCUS14491	CAEKDK010000002.1:13241049-13244849	+	3'	13243285-13243285	13243285-13244849
gene-CURHAP_LOCUS14754	CAEKDK010000002.1:14139451-14142293	-	5'	14140192-14140192	14140192-14142293
gene-CURHAP_LOCUS14886	CAEKDK010000002.1:14680610-14684317	-	3'	14680941-14680941	14680610-14680941
gene-CURHAP_LOCUS15013	CAEKDK010000002.1:15211778-15213385	+	3'	15212173-15212173	15212173-15213385
gene-CURHAP_LOCUS15042	CAEKDK010000002.1:15310120-15319944	+	5'	15310550-15310550	15310120-15310550
gene-CURHAP_LOCUS15085	CAEKDK010000002.1:15545396-15546985	-	5'	15546496-15546496	15546496-15546985
gene-CURHAP_LOCUS15191	CAEKDK010000002.1:15947658-15969392	+	3'	15969307-15969307	15969307-15969392
gene-CURHAP_LOCUS15319	CAEKDK010000002.1:16595119-16604412	-	3'	16595291-16595291	16595119-16595291
gene-CURHAP_LOCUS15547	CAEKDK010000002.1:17650629-17655622	+	5'	17650837-17650837	17650629-17650837
gene-CURHAP_LOCUS15551	CAEKDK010000002.1:17657069-17660258	-	3'	17657418-17657418	17657069-17657418
gene-CURHAP_LOCUS15575	CAEKDK010000002.1:17789654-17798224	-	3'	17789958-17789958	17789654-17789958
gene-CURHAP_LOCUS15580	CAEKDK010000002.1:17816005-17824806	-	3'	17816304-17816304	17816005-17816304
gene-CURHAP_LOCUS15598	CAEKDK010000002.1:17922414-17923937	-	5'	17923493-17923493	17923493-17923937
gene-CURHAP_LOCUS15728	CAEKDK010000002.1:18535406-18539507	+	5'	18535610-18535610	18535406-18535610
gene-CURHAP_LOCUS15803	CAEKDK010000002.1:18869803-18874772	-	5'	18872088-18872088	18872088-18874772
gene-CURHAP_LOCUS15855	CAEKDK010000002.1:19060312-19062224	+	3'	19061640-19061640	19061640-19062224
gene-CURHAP_LOCUS16018	CAEKDK010000002.1:19812409-19814446	-	5'	19814056-19814056	19814056-19814446
gene-CURHAP_LOCUS16092	CAEKDK010000002.1:20151433-20168335	+	3'	20151906-20151906	20151906-20168335
gene-CURHAP_LOCUS16107	CAEKDK010000002.1:20208838-20211071	-	3'	20209347-20209347	20208838-20209347
gene-CURHAP_LOCUS16107	CAEKDK010000002.1:20208838-20211071	-	5'	20210199-20210199	20210199-20211071
gene-CURHAP_LOCUS16214	CAEKDK010000002.1:20613132-20620429	+	5'	20613922-20613922	20613132-20613922
gene-CURHAP_LOCUS16220	CAEKDK010000002.1:20649224-20654251	+	5'	20650081-20650081	20649224-20650081
gene-CURHAP_LOCUS16379	CAEKDK010000002.1:21503509-21507548	+	5'	21503872-21503872	21503509-21503872
gene-CURHAP_LOCUS16487	CAEKDK010000002.1:21937967-22014234	-	3'	21938380-21938380	21937967-21938380
gene-CURHAP_LOCUS16536	CAEKDK010000002.1:22148017-22150788	+	3'	22148786-22148786	22148786-22150788
gene-CURHAP_LOCUS16562	CAEKDK010000002.1:22233630-22240435	+	3'	22234080-22234080	22234080-22240435
gene-CURHAP_LOCUS16571	CAEKDK010000002.1:22269085-22269967	-	5'	22269612-22269612	22269612-22269967
gene-CURHAP_LOCUS16575	CAEKDK010000002.1:22290289-22304227	-	3'	22290539-22290539	22290289-22290539
gene-CURHAP_LOCUS16609	CAEKDK010000002.1:22422266-22439826	+	5'	22425409-22425409	22422266-22425409
gene-CURHAP_LOCUS16686	CAEKDK010000002.1:22844237-25803437	+	5'	22844588-22844588	22844237-22844588
gene-CURHAP_LOCUS16825	CAEKDK010000002.1:23365136-23368229	-	5'	23366731-23366731	23366731-23368229
gene-CURHAP_LOCUS16847	CAEKDK010000002.1:23459454-23464289	+	5'	23459815-23459815	23459454-23459815
gene-CURHAP_LOCUS16935	CAEKDK010000002.1:23855424-23889040	+	5'	23855818-23855818	23855424-23855818
gene-CURHAP_LOCUS16977	CAEKDK010000002.1:23969346-23971698	+	3'	23971468-23971468	23971468-23971698
gene-CURHAP_LOCUS17037	CAEKDK010000002.1:24226451-24240675	-	3'	24227579-24227579	24226451-24227579
gene-CURHAP_LOCUS17088	CAEKDK010000002.1:24443830-24449766	+	3'	24445948-24445948	24445948-24449766
gene-CURHAP_LOCUS17209	CAEKDK010000002.1:24993061-25000920	-	3'	24994942-24994942	24993061-24994942
gene-CURHAP_LOCUS17229	CAEKDK010000002.1:25073413-25081688	+	5'	25074981-25074981	25073413-25074981
gene-CURHAP_LOCUS17252	CAEKDK010000002.1:25179205-25200957	+	5'	25181642-25181642	25179205-25181642
gene-CURHAP_LOCUS17261	CAEKDK010000002.1:25208133-25217250	+	5'	25208267-25208267	25208133-25208267
gene-CURHAP_LOCUS17455	CAEKDK010000002.1:26005719-26008821	-	5'	26006950-26006950	26006950-26008821
gene-CURHAP_LOCUS17536	CAEKDK010000002.1:26310564-26314001	-	5'	26310878-26310878	26310878-26314001
gene-CURHAP_LOCUS17555	CAEKDK010000002.1:26379090-26382790	+	3'	26379944-26379944	26379944-26382790
gene-CURHAP_LOCUS17569	CAEKDK010000002.1:26436855-26448855	+	5'	26440785-26440785	26436855-26440785
gene-CURHAP_LOCUS17600	CAEKDK010000002.1:26569495-26570697	+	3'	26570113-26570113	26570113-26570697
gene-CURHAP_LOCUS17631	CAEKDK010000002.1:26660455-26661171	-	5'	26660750-26660750	26660750-26661171
gene-CURHAP_LOCUS17677	CAEKDK010000002.1:26835285-26836748	+	3'	26836401-26836401	26836401-26836748
gene-CURHAP_LOCUS17839	CAEKDK010000002.1:27535971-27541158	-	5'	27537697-27537697	27537697-27541158
gene-CURHAP_LOCUS17851	CAEKDK010000002.1:27612472-27615335	-	5'	27612955-27612955	27612955-27615335
gene-CURHAP_LOCUS17985	CAEKDK010000002.1:28156398-28159471	-	5'	28157507-28157507	28157507-28159471
gene-CURHAP_LOCUS18111	CAEKDK010000002.1:28673927-28676008	+	3'	28675457-28675457	28675457-28676008
gene-CURHAP_LOCUS18179	CAEKDK010000002.1:28958124-28965231	+	5'	28958674-28958674	28958124-28958674
gene-CURHAP_LOCUS18231	CAEKDK010000003.1:123-21023	+	5'	1210-1210	123-1210
gene-CURHAP_LOCUS18272	CAEKDK010000003.1:201166-205406	-	3'	201461-201461	201166-201461
gene-CURHAP_LOCUS18295	CAEKDK010000003.1:301759-304105	-	3'	301944-301944	301759-301944
gene-CURHAP_LOCUS18396	CAEKDK010000003.1:804564-811101	+	5'	804639-804639	804564-804639
gene-CURHAP_LOCUS18470	CAEKDK010000003.1:1221746-1238477	-	3'	1222281-1222281	1221746-1222281
gene-CURHAP_LOCUS18513	CAEKDK010000003.1:1452830-3842514	-	3'	1453317-1453317	1452830-1453317
gene-CURHAP_LOCUS18860	CAEKDK010000003.1:3082587-3113202	+	3'	3084167-3084167	3084167-3113202
gene-CURHAP_LOCUS19027	CAEKDK010000003.1:4032453-4041478	-	3'	4032663-4032663	4032453-4032663
gene-CURHAP_LOCUS19365	CAEKDK010000003.1:5427609-5433790	-	3'	5427925-5427925	5427609-5427925
gene-CURHAP_LOCUS19851	CAEKDK010000003.1:7644976-7655619	+	5'	7645607-7645607	7644976-7645607
gene-CURHAP_LOCUS19927	CAEKDK010000003.1:7999495-8000737	-	5'	8000665-8000665	8000665-8000737
gene-CURHAP_LOCUS19978	CAEKDK010000003.1:8171841-8173681	+	3'	8172275-8172275	8172275-8173681
gene-CURHAP_LOCUS20213	CAEKDK010000003.1:9019010-9019647	+	3'	9019537-9019537	9019537-9019647
gene-CURHAP_LOCUS20217	CAEKDK010000003.1:9032145-9032353	+	3'	9032339-9032339	9032339-9032353
gene-CURHAP_LOCUS20304	CAEKDK010000003.1:9317413-9318737	-	5'	9318294-9318294	9318294-9318737
gene-CURHAP_LOCUS20353	CAEKDK010000003.1:9514067-9515779	-	3'	9514083-9514083	9514067-9514083
gene-CURHAP_LOCUS20393	CAEKDK010000003.1:9689382-9691428	-	5'	9689945-9689945	9689945-9691428
gene-CURHAP_LOCUS20807	CAEKDK010000003.1:11178192-11205955	+	5'	11179607-11179607	11178192-11179607
gene-CURHAP_LOCUS20833	CAEKDK010000003.1:11326677-11470672	+	5'	11326696-11326696	11326677-11326696
gene-CURHAP_LOCUS20855	CAEKDK010000003.1:11368380-11368936	-	5'	11368730-11368730	11368730-11368936
gene-CURHAP_LOCUS21146	CAEKDK010000003.1:12280070-12284342	+	5'	12280232-12280232	12280070-12280232
gene-CURHAP_LOCUS21208	CAEKDK010000003.1:12543061-12544101	-	5'	12543234-12543234	12543234-12544101
gene-CURHAP_LOCUS21316	CAEKDK010000003.1:12832496-12834315	-	5'	12832834-12832834	12832834-12834315
gene-CURHAP_LOCUS21656	CAEKDK010000003.1:14161379-14162551	+	3'	14162100-14162100	14162100-14162551
gene-CURHAP_LOCUS21786	CAEKDK010000003.1:14671608-14684696	-	5'	14671913-14671913	14671913-14684696
gene-CURHAP_LOCUS21793	CAEKDK010000003.1:14718458-14738988	-	3'	14718738-14718738	14718458-14718738
gene-CURHAP_LOCUS21884	CAEKDK010000003.1:15158096-15161973	-	3'	15158359-15158359	15158096-15158359
gene-CURHAP_LOCUS21976	CAEKDK010000003.1:15580952-15591776	-	3'	15582774-15582774	15580952-15582774
gene-CURHAP_LOCUS21996	CAEKDK010000003.1:15724125-15764682	+	5'	15724324-15724324	15724125-15724324
gene-CURHAP_LOCUS22011	CAEKDK010000003.1:15803792-15807637	-	3'	15804300-15804300	15803792-15804300
gene-CURHAP_LOCUS22064	CAEKDK010000003.1:16005193-16017665	-	5'	16016225-16016225	16016225-16017665
gene-CURHAP_LOCUS22249	CAEKDK010000003.1:16849954-16851649	+	3'	16850762-16850762	16850762-16851649
gene-CURHAP_LOCUS22298	CAEKDK010000003.1:17033866-17034184	+	3'	17034072-17034072	17034072-17034184
gene-CURHAP_LOCUS22523	CAEKDK010000003.1:18028493-18032730	+	3'	18030091-18030091	18030091-18032730
gene-CURHAP_LOCUS22562	CAEKDK010000003.1:18185853-21210856	+	5'	18186183-18186183	18185853-18186183
gene-CURHAP_LOCUS22644	CAEKDK010000003.1:18561582-18564715	-	3'	18562227-18562227	18561582-18562227
gene-CURHAP_LOCUS22715	CAEKDK010000003.1:18844458-18848225	+	5'	18844620-18844620	18844458-18844620
gene-CURHAP_LOCUS22717	CAEKDK010000003.1:18853913-18864399	+	5'	18854075-18854075	18853913-18854075
gene-CURHAP_LOCUS22843	CAEKDK010000003.1:19429226-19439214	-	3'	19429783-19429783	19429226-19429783
gene-CURHAP_LOCUS22866	CAEKDK010000003.1:19508195-19510667	+	5'	19508541-19508541	19508195-19508541
gene-CURHAP_LOCUS22966	CAEKDK010000003.1:19915695-19916852	-	5'	19916225-19916225	19916225-19916852
gene-CURHAP_LOCUS22969	CAEKDK010000003.1:19921360-19925667	-	3'	19921675-19921675	19921360-19921675
gene-CURHAP_LOCUS23178	CAEKDK010000003.1:20890356-20900384	-	3'	20890872-20890872	20890356-20890872
gene-CURHAP_LOCUS23229	CAEKDK010000003.1:21075918-21078876	+	3'	21076700-21076700	21076700-21078876
gene-CURHAP_LOCUS23388	CAEKDK010000003.1:21771894-21777422	+	5'	21773084-21773084	21771894-21773084
gene-CURHAP_LOCUS23430	CAEKDK010000003.1:21924146-21925277	+	3'	21924774-21924774	21924774-21925277
gene-CURHAP_LOCUS23460	CAEKDK010000003.1:22036576-22049384	+	5'	22037137-22037137	22036576-22037137
gene-CURHAP_LOCUS23462	CAEKDK010000003.1:22049805-22052268	-	3'	22050126-22050126	22049805-22050126
gene-CURHAP_LOCUS23726	CAEKDK010000003.1:22839193-22842395	-	5'	22839363-22839363	22839363-22842395
gene-CURHAP_LOCUS23757	CAEKDK010000003.1:21479919-23592613	+	5'	22964389-22964389	21479919-22964389
gene-CURHAP_LOCUS23771	CAEKDK010000003.1:23016273-23047184	-	3'	23018595-23018595	23016273-23018595
gene-CURHAP_LOCUS23994	CAEKDK010000003.1:23940634-23948544	+	5'	23941460-23941460	23940634-23941460
gene-CURHAP_LOCUS24021	CAEKDK010000003.1:24055616-24064298	+	5'	24059490-24059490	24055616-24059490
gene-CURHAP_LOCUS24030	CAEKDK010000003.1:24096664-24100806	+	5'	24096701-24096701	24096664-24096701
gene-CURHAP_LOCUS24129	CAEKDK010000003.1:24491370-24509168	-	3'	24491593-24491593	24491370-24491593
gene-CURHAP_LOCUS24219	CAEKDK010000003.1:24858148-24868349	-	3'	24858684-24858684	24858148-24858684
gene-CURHAP_LOCUS24439	CAEKDK010000003.1:25659770-25671985	+	5'	25661176-25661176	25659770-25661176
gene-CURHAP_LOCUS24601	CAEKDK010000004.1:536828-541343	-	3'	537007-537007	536828-537007
gene-CURHAP_LOCUS24647	CAEKDK010000004.1:705011-714632	+	5'	705262-705262	705011-705262
gene-CURHAP_LOCUS24840	CAEKDK010000004.1:1559678-1565526	+	3'	1562082-1562082	1562082-1565526
gene-CURHAP_LOCUS24994	CAEKDK010000004.1:2204997-2215633	+	5'	2205535-2205535	2204997-2205535
gene-CURHAP_LOCUS25042	CAEKDK010000004.1:2400057-2401882	-	5'	2400803-2400803	2400803-2401882
gene-CURHAP_LOCUS25368	CAEKDK010000004.1:3677256-3710215	-	3'	3677626-3677626	3677256-3677626
gene-CURHAP_LOCUS25473	CAEKDK010000004.1:4240116-4240781	-	5'	4240379-4240379	4240379-4240781
gene-CURHAP_LOCUS25487	CAEKDK010000004.1:4277494-4279277	+	3'	4278073-4278073	4278073-4279277
gene-CURHAP_LOCUS25499	CAEKDK010000004.1:4307506-4308491	+	3'	4308088-4308088	4308088-4308491
gene-CURHAP_LOCUS25526	CAEKDK010000004.1:4386252-4394884	+	5'	4386589-4386589	4386252-4386589
gene-CURHAP_LOCUS25633	CAEKDK010000004.1:4855680-4856308	-	5'	4856024-4856024	4856024-4856308
gene-CURHAP_LOCUS25876	CAEKDK010000004.1:5901040-5911967	+	5'	5901083-5901083	5901040-5901083
gene-CURHAP_LOCUS25915	CAEKDK010000004.1:6253701-6259870	-	5'	6254842-6254842	6254842-6259870
gene-CURHAP_LOCUS25983	CAEKDK010000004.1:6542456-6556028	+	5'	6542774-6542774	6542456-6542774
gene-CURHAP_LOCUS26011	CAEKDK010000004.1:6635865-6642013	-	5'	6640892-6640892	6640892-6642013
gene-CURHAP_LOCUS26042	CAEKDK010000004.1:6758989-6760107	+	3'	6759397-6759397	6759397-6760107
gene-CURHAP_LOCUS26128	CAEKDK010000004.1:7163520-7165811	+	3'	7164673-7164673	7164673-7165811
gene-CURHAP_LOCUS26256	CAEKDK010000004.1:7792823-7794413	-	5'	7793050-7793050	7793050-7794413
gene-CURHAP_LOCUS26293	CAEKDK010000004.1:7994642-7997173	+	3'	7995845-7995845	7995845-7997173
gene-CURHAP_LOCUS26371	CAEKDK010000004.1:8369458-8376986	+	5'	8369562-8369562	8369458-8369562
gene-CURHAP_LOCUS26527	CAEKDK010000004.1:9046662-9050925	+	3'	9047181-9047181	9047181-9050925
gene-CURHAP_LOCUS26679	CAEKDK010000004.1:9683190-9684115	-	5'	9683426-9683426	9683426-9684115
gene-CURHAP_LOCUS26729	CAEKDK010000004.1:9903560-9925704	-	5'	9911095-9911095	9911095-9925704
gene-CURHAP_LOCUS26807	CAEKDK010000004.1:10320138-10321318	+	3'	10320602-10320602	10320602-10321318
gene-CURHAP_LOCUS27225	CAEKDK010000004.1:12152623-12157049	-	3'	12153109-12153109	12152623-12153109
gene-CURHAP_LOCUS27286	CAEKDK010000004.1:12469178-12470839	+	3'	12469675-12469675	12469675-12470839
gene-CURHAP_LOCUS27383	CAEKDK010000004.1:12919507-12922137	-	3'	12920225-12920225	12919507-12920225
gene-CURHAP_LOCUS27401	CAEKDK010000004.1:12991141-13003295	+	3'	13003138-13003138	13003138-13003295
gene-CURHAP_LOCUS27592	CAEKDK010000004.1:14126267-14131516	+	5'	14126923-14126923	14126267-14126923
gene-CURHAP_LOCUS27722	CAEKDK010000004.1:14673530-14675376	+	3'	14674275-14674275	14674275-14675376
gene-CURHAP_LOCUS27740	CAEKDK010000004.1:14743776-14748303	-	5'	14744293-14744293	14744293-14748303
gene-CURHAP_LOCUS27776	CAEKDK010000004.1:14937332-14942593	+	5'	14937892-14937892	14937332-14937892
gene-CURHAP_LOCUS27803	CAEKDK010000004.1:15025467-15026359	-	5'	15026226-15026226	15026226-15026359
gene-CURHAP_LOCUS27899	CAEKDK010000004.1:15345070-15351926	-	5'	15345885-15345885	15345885-15351926
gene-CURHAP_LOCUS28048	CAEKDK010000004.1:15921665-15953934	+	5'	15922862-15922862	15921665-15922862
gene-CURHAP_LOCUS28081	CAEKDK010000004.1:16068723-16075128	+	3'	16074573-16074573	16074573-16075128
gene-CURHAP_LOCUS28123	CAEKDK010000004.1:16213864-16219485	-	5'	16215672-16215672	16215672-16219485
gene-CURHAP_LOCUS28152	CAEKDK010000004.1:16308125-16313462	+	5'	16308360-16308360	16308125-16308360
gene-CURHAP_LOCUS28668	CAEKDK010000004.1:18126789-18129030	+	5'	18127674-18127674	18126789-18127674
gene-CURHAP_LOCUS28729	CAEKDK010000004.1:18355210-18357237	+	3'	18356360-18356360	18356360-18357237
gene-CURHAP_LOCUS28766	CAEKDK010000004.1:18469065-18471265	-	5'	18470788-18470788	18470788-18471265
gene-CURHAP_LOCUS28853	CAEKDK010000004.1:18729078-18730116	-	5'	18729323-18729323	18729323-18730116
gene-CURHAP_LOCUS28990	CAEKDK010000004.1:19187143-19189092	+	3'	19187571-19187571	19187571-19189092
gene-CURHAP_LOCUS29006	CAEKDK010000004.1:19256087-19260673	+	5'	19257969-19257969	19256087-19257969
gene-CURHAP_LOCUS29131	CAEKDK010000004.1:19813795-19898986	+	5'	19814116-19814116	19813795-19814116
gene-CURHAP_LOCUS29187	CAEKDK010000004.1:20002028-20004358	-	3'	20002582-20002582	20002028-20002582
gene-CURHAP_LOCUS29229	CAEKDK010000004.1:20152002-20159995	-	3'	20152297-20152297	20152002-20152297
gene-CURHAP_LOCUS29295	CAEKDK010000004.1:20374652-20375327	+	3'	20375236-20375236	20375236-20375327
gene-CURHAP_LOCUS29324	CAEKDK010000004.1:20435940-20439195	-	5'	20438084-20438084	20438084-20439195
gene-CURHAP_LOCUS29341	CAEKDK010000004.1:20496058-20497700	-	5'	20496417-20496417	20496417-20497700
gene-CURHAP_LOCUS30284	CAEKDK010000004.1:23392146-23393957	+	3'	23393263-23393263	23393263-23393957
gene-CURHAP_LOCUS30376	CAEKDK010000004.1:23692071-23710445	+	5'	23693834-23693834	23692071-23693834
gene-CURHAP_LOCUS30487	CAEKDK010000004.1:24074683-24497698	+	5'	24076372-24076372	24074683-24076372
gene-CURHAP_LOCUS30609	CAEKDK010000005.1:87346-95223	-	3'	87623-87623	87346-87623
gene-CURHAP_LOCUS30715	CAEKDK010000005.1:575953-579108	-	3'	576338-576338	575953-576338
gene-CURHAP_LOCUS30738	CAEKDK010000005.1:692352-698961	+	5'	692625-692625	692352-692625
gene-CURHAP_LOCUS30772	CAEKDK010000005.1:835588-839351	+	5'	835841-835841	835588-835841
gene-CURHAP_LOCUS30787	CAEKDK010000005.1:892999-904195	-	3'	893756-893756	892999-893756
gene-CURHAP_LOCUS30935	CAEKDK010000005.1:1613461-1623036	+	5'	1619021-1619021	1613461-1619021
gene-CURHAP_LOCUS31007	CAEKDK010000005.1:2016886-2023368	+	5'	2017185-2017185	2016886-2017185
gene-CURHAP_LOCUS31076	CAEKDK010000005.1:2322311-2329765	-	3'	2323052-2323052	2322311-2323052
gene-CURHAP_LOCUS31106	CAEKDK010000005.1:2462536-2476842	-	3'	2463176-2463176	2462536-2463176
gene-CURHAP_LOCUS31120	CAEKDK010000005.1:2543283-2611634	+	5'	2543362-2543362	2543283-2543362
gene-CURHAP_LOCUS31225	CAEKDK010000005.1:2956121-2961513	-	3'	2956294-2956294	2956121-2956294
gene-CURHAP_LOCUS31334	CAEKDK010000005.1:3486104-3489644	+	3'	3488227-3488227	3488227-3489644
gene-CURHAP_LOCUS31437	CAEKDK010000005.1:4056935-4064330	-	3'	4057195-4057195	4056935-4057195
gene-CURHAP_LOCUS31477	CAEKDK010000005.1:4257049-4258565	-	5'	4257468-4257468	4257468-4258565
gene-CURHAP_LOCUS31562	CAEKDK010000005.1:4620783-4625409	+	3'	4623534-4623534	4623534-4625409
gene-CURHAP_LOCUS31565	CAEKDK010000005.1:4629255-4640789	-	3'	4629848-4629848	4629255-4629848
gene-CURHAP_LOCUS31670	CAEKDK010000005.1:5268340-5270649	+	3'	5268735-5268735	5268735-5270649
gene-CURHAP_LOCUS31799	CAEKDK010000005.1:5893670-5902016	-	3'	5894476-5894476	5893670-5894476
gene-CURHAP_LOCUS31931	CAEKDK010000005.1:6478714-6488855	-	3'	6479197-6479197	6478714-6479197
gene-CURHAP_LOCUS32206	CAEKDK010000005.1:7660237-7663655	+	3'	7662488-7662488	7662488-7663655
gene-CURHAP_LOCUS32262	CAEKDK010000005.1:7768682-7772270	+	3'	7769615-7769615	7769615-7772270
gene-CURHAP_LOCUS32368	CAEKDK010000005.1:8043142-8051612	+	5'	8049267-8049267	8043142-8049267
gene-CURHAP_LOCUS32595	CAEKDK010000005.1:9191357-9200790	-	3'	9191668-9191668	9191357-9191668
gene-CURHAP_LOCUS32606	CAEKDK010000005.1:9271995-9277557	+	3'	9276217-9276217	9276217-9277557
gene-CURHAP_LOCUS32609	CAEKDK010000005.1:9278804-9288227	+	3'	9281143-9281143	9281143-9288227
gene-CURHAP_LOCUS32632	CAEKDK010000005.1:9401441-9410163	-	3'	9402003-9402003	9401441-9402003
gene-CURHAP_LOCUS32893	CAEKDK010000005.1:10389549-10392261	-	5'	10389993-10389993	10389993-10392261
gene-CURHAP_LOCUS33072	CAEKDK010000005.1:11069644-11072680	+	3'	11069802-11069802	11069802-11072680
gene-CURHAP_LOCUS33154	CAEKDK010000005.1:11441187-11444493	+	3'	11444257-11444257	11444257-11444493
gene-CURHAP_LOCUS33165	CAEKDK010000005.1:11468889-11472480	-	5'	11470373-11470373	11470373-11472480
gene-CURHAP_LOCUS33487	CAEKDK010000005.1:12892832-12925517	+	5'	12893000-12893000	12892832-12893000
gene-CURHAP_LOCUS33513	CAEKDK010000005.1:13003895-13005449	-	5'	13004302-13004302	13004302-13005449
gene-CURHAP_LOCUS33528	CAEKDK010000005.1:13035354-13036536	+	3'	13036216-13036216	13036216-13036536
gene-CURHAP_LOCUS34029	CAEKDK010000005.1:15141360-15155318	+	5'	15141746-15141746	15141360-15141746
gene-CURHAP_LOCUS34389	CAEKDK010000005.1:16662888-16664673	-	5'	16663109-16663109	16663109-16664673
gene-CURHAP_LOCUS34433	CAEKDK010000005.1:16787287-16791252	+	5'	16787514-16787514	16787287-16787514
gene-CURHAP_LOCUS34644	CAEKDK010000005.1:17745736-17754003	+	5'	17745894-17745894	17745736-17745894
gene-CURHAP_LOCUS34797	CAEKDK010000006.1:127730-134486	-	3'	127985-127985	127730-127985
gene-CURHAP_LOCUS35176	CAEKDK010000006.1:1718934-1725172	+	5'	1719157-1719157	1718934-1719157
gene-CURHAP_LOCUS35196	CAEKDK010000006.1:1811797-1856242	+	5'	1812404-1812404	1811797-1812404
gene-CURHAP_LOCUS35230	CAEKDK010000006.1:1990766-1995692	+	5'	1990789-1990789	1990766-1990789
gene-CURHAP_LOCUS35348	CAEKDK010000006.1:2539586-2540530	+	3'	2539768-2539768	2539768-2540530
gene-CURHAP_LOCUS35653	CAEKDK010000006.1:3833687-3840785	-	3'	3833805-3833805	3833687-3833805
gene-CURHAP_LOCUS35714	CAEKDK010000006.1:4109624-4115979	+	5'	4109845-4109845	4109624-4109845
gene-CURHAP_LOCUS35941	CAEKDK010000006.1:5122139-5123504	-	5'	5122666-5122666	5122666-5123504
gene-CURHAP_LOCUS35984	CAEKDK010000006.1:1312815-5392097	+	5'	5314427-5314427	1312815-5314427
gene-CURHAP_LOCUS36223	CAEKDK010000006.1:6409593-6415836	+	5'	6410537-6410537	6409593-6410537
gene-CURHAP_LOCUS36410	CAEKDK010000006.1:7309240-7318682	+	5'	7309269-7309269	7309240-7309269
gene-CURHAP_LOCUS36629	CAEKDK010000006.1:8454641-8463502	+	5'	8455001-8455001	8454641-8455001
gene-CURHAP_LOCUS36686	CAEKDK010000006.1:8825046-8832920	+	5'	8825130-8825130	8825046-8825130
gene-CURHAP_LOCUS36734	CAEKDK010000006.1:9080363-9082207	+	3'	9080923-9080923	9080923-9082207
gene-CURHAP_LOCUS37057	CAEKDK010000006.1:10109075-10110323	-	5'	10109296-10109296	10109296-10110323
gene-CURHAP_LOCUS37198	CAEKDK010000006.1:10552553-10559616	-	5'	10557207-10557207	10557207-10559616
gene-CURHAP_LOCUS37230	CAEKDK010000006.1:10694851-10699607	-	3'	10694856-10694856	10694851-10694856
gene-CURHAP_LOCUS37444	CAEKDK010000006.1:11390992-11496319	+	5'	11391146-11391146	11390992-11391146
gene-CURHAP_LOCUS37481	CAEKDK010000006.1:11612374-11615574	+	3'	11613035-11613035	11613035-11615574
gene-CURHAP_LOCUS37764	CAEKDK010000006.1:12775349-12777598	-	5'	12777154-12777154	12777154-12777598
gene-CURHAP_LOCUS37856	CAEKDK010000006.1:13067810-13071459	+	5'	13067832-13067832	13067810-13067832
gene-CURHAP_LOCUS37967	CAEKDK010000006.1:13492147-13504854	-	5'	13492344-13492344	13492344-13504854
gene-CURHAP_LOCUS38030	CAEKDK010000006.1:13699983-13702249	+	3'	13702168-13702168	13702168-13702249
gene-CURHAP_LOCUS38043	CAEKDK010000006.1:13768168-13768790	+	3'	13768350-13768350	13768350-13768790
gene-CURHAP_LOCUS38054	CAEKDK010000006.1:13826397-13867539	+	3'	13827041-13827041	13827041-13867539
gene-CURHAP_LOCUS38073	CAEKDK010000006.1:13873453-13874904	+	3'	13874662-13874662	13874662-13874904
gene-CURHAP_LOCUS38075	CAEKDK010000006.1:13875396-13878628	-	5'	13877944-13877944	13877944-13878628
gene-CURHAP_LOCUS38252	CAEKDK010000006.1:14407085-14409470	-	3'	14408363-14408363	14407085-14408363
gene-CURHAP_LOCUS38419	CAEKDK010000006.1:14965350-14966920	-	5'	14965853-14965853	14965853-14966920
gene-CURHAP_LOCUS38909	CAEKDK010000006.1:16376427-16378508	-	5'	16376981-16376981	16376981-16378508
gene-CURHAP_LOCUS39029	CAEKDK010000006.1:16878860-16879847	-	5'	16879105-16879105	16879105-16879847
gene-CURHAP_LOCUS39217	CAEKDK010000006.1:17673246-17681343	-	5'	17673888-17673888	17673888-17681343
gene-CURHAP_LOCUS39238	CAEKDK010000006.1:17777091-17778482	+	3'	17777743-17777743	17777743-17778482
gene-CURHAP_LOCUS39477	CAEKDK010000006.1:18811217-18817502	-	3'	18811296-18811296	18811217-18811296
gene-CURHAP_LOCUS39518	CAEKDK010000006.1:18987148-18994602	+	5'	18987353-18987353	18987148-18987353
gene-CURHAP_LOCUS39580	CAEKDK010000006.1:19324917-19328797	+	3'	19327612-19327612	19327612-19328797
gene-CURHAP_LOCUS39636	CAEKDK010000006.1:19540922-19555902	+	5'	19541012-19541012	19540922-19541012
gene-CURHAP_LOCUS39772	CAEKDK010000006.1:20234743-20237143	-	5'	20236255-20236255	20236255-20237143
gene-CURHAP_LOCUS39774	CAEKDK010000006.1:20240911-20243759	-	5'	20242419-20242419	20242419-20243759
gene-CURHAP_LOCUS39776	CAEKDK010000006.1:20251800-20262838	-	3'	20251959-20251959	20251800-20251959
gene-CURHAP_LOCUS39781	CAEKDK010000006.1:20296165-20300076	-	3'	20296897-20296897	20296165-20296897
gene-CURHAP_LOCUS39866	CAEKDK010000006.1:20701785-20706124	-	5'	20703710-20703710	20703710-20706124
gene-CURHAP_LOCUS40008	CAEKDK010000006.1:21314056-21321538	+	5'	21314153-21314153	21314056-21314153
gene-CURHAP_LOCUS40014	CAEKDK010000006.1:21336917-21345666	-	3'	21337025-21337025	21336917-21337025
gene-CURHAP_LOCUS40049	CAEKDK010000006.1:21110979-25105551	+	5'	21500226-21500226	21110979-21500226
gene-CURHAP_LOCUS40081	CAEKDK010000006.1:21641760-21647049	-	3'	21642670-21642670	21641760-21642670
gene-CURHAP_LOCUS40184	CAEKDK010000006.1:22011389-22014631	+	3'	22013708-22013708	22013708-22014631
gene-CURHAP_LOCUS40190	CAEKDK010000006.1:22040483-22042755	+	3'	22041060-22041060	22041060-22042755
gene-CURHAP_LOCUS40305	CAEKDK010000006.1:22516136-22517716	+	3'	22516569-22516569	22516569-22517716
gene-CURHAP_LOCUS40385	CAEKDK010000006.1:22817861-22823172	+	5'	22818209-22818209	22817861-22818209
gene-CURHAP_LOCUS40497	CAEKDK010000006.1:23252052-23255634	-	3'	23252455-23252455	23252052-23252455
gene-CURHAP_LOCUS40666	CAEKDK010000006.1:23938112-24007019	+	5'	23938255-23938255	23938112-23938255
gene-CURHAP_LOCUS40701	CAEKDK010000006.1:24102907-24107217	-	3'	24103054-24103054	24102907-24103054
gene-CURHAP_LOCUS40753	CAEKDK010000006.1:24345919-24350681	+	5'	24346342-24346342	24345919-24346342
gene-CURHAP_LOCUS40801	CAEKDK010000006.1:24540561-24542271	-	5'	24541821-24541821	24541821-24542271
gene-CURHAP_LOCUS40871	CAEKDK010000006.1:24822793-24840692	+	3'	24829578-24829578	24829578-24840692
gene-CURHAP_LOCUS40926	CAEKDK010000006.1:25069868-25071385	+	3'	25071155-25071155	25071155-25071385
gene-CURHAP_LOCUS41025	CAEKDK010000006.1:25430145-25438767	+	3'	25431798-25431798	25431798-25438767
gene-CURHAP_LOCUS41139	CAEKDK010000006.1:25919661-25924578	+	5'	25920331-25920331	25919661-25920331
gene-CURHAP_LOCUS41153	CAEKDK010000006.1:25972666-25978663	+	5'	25973649-25973649	25972666-25973649
gene-CURHAP_LOCUS41329	CAEKDK010000006.1:26643484-26646900	+	3'	26644526-26644526	26644526-26646900
gene-CURHAP_LOCUS41339	CAEKDK010000006.1:26679335-26685163	+	5'	26679639-26679639	26679335-26679639
gene-CURHAP_LOCUS41529	CAEKDK010000006.1:27406308-27413055	+	5'	27406388-27406388	27406308-27406388
gene-CURHAP_LOCUS41605	CAEKDK010000006.1:27753124-27755770	+	5'	27753347-27753347	27753124-27753347
gene-CURHAP_LOCUS41608	CAEKDK010000006.1:27763063-27775073	+	5'	27763828-27763828	27763063-27763828
gene-CURHAP_LOCUS41611	CAEKDK010000006.1:27775150-27794120	-	3'	27776264-27776264	27775150-27776264
gene-CURHAP_LOCUS41635	CAEKDK010000007.1:42416-53954	+	5'	42739-42739	42416-42739
gene-CURHAP_LOCUS41642	CAEKDK010000007.1:88471-89023	+	3'	88758-88758	88758-89023
gene-CURHAP_LOCUS41687	CAEKDK010000007.1:287823-308520	+	5'	288430-288430	287823-288430
gene-CURHAP_LOCUS42328	CAEKDK010000007.1:2421508-2422659	+	3'	2422303-2422303	2422303-2422659
gene-CURHAP_LOCUS42664	CAEKDK010000007.1:3383470-3391565	+	5'	3383745-3383745	3383470-3383745
gene-CURHAP_LOCUS42701	CAEKDK010000007.1:3545879-3554756	-	3'	3546136-3546136	3545879-3546136
gene-CURHAP_LOCUS42850	CAEKDK010000007.1:3987890-4001891	-	3'	3994497-3994497	3987890-3994497
gene-CURHAP_LOCUS43306	CAEKDK010000007.1:5167362-5171234	+	3'	5167955-5167955	5167955-5171234
gene-CURHAP_LOCUS43362	CAEKDK010000007.1:5416841-5419017	-	5'	5418574-5418574	5418574-5419017
gene-CURHAP_LOCUS43633	CAEKDK010000007.1:6357835-6365193	+	5'	6357923-6357923	6357835-6357923
gene-CURHAP_LOCUS43706	CAEKDK010000007.1:6590133-6593839	-	5'	6590720-6590720	6590720-6593839
gene-CURHAP_LOCUS43736	CAEKDK010000007.1:6735851-6753620	-	3'	6736369-6736369	6735851-6736369
gene-CURHAP_LOCUS43742	CAEKDK010000007.1:6771552-6779670	+	5'	6771983-6771983	6771552-6771983
gene-CURHAP_LOCUS43795	CAEKDK010000007.1:7009997-7011645	+	3'	7010396-7010396	7010396-7011645
gene-CURHAP_LOCUS43930	CAEKDK010000007.1:7505462-7507949	-	5'	7506862-7506862	7506862-7507949
gene-CURHAP_LOCUS44326	CAEKDK010000007.1:9153547-9216641	+	5'	9173517-9173517	9153547-9173517
gene-CURHAP_LOCUS44774	CAEKDK010000007.1:11241189-11251070	-	3'	11241449-11241449	11241189-11241449
gene-CURHAP_LOCUS45074	CAEKDK010000007.1:12694929-12697172	-	5'	12695564-12695564	12695564-12697172
gene-CURHAP_LOCUS45404	CAEKDK010000007.1:14411085-14417078	-	3'	14411317-14411317	14411085-14411317
gene-CURHAP_LOCUS45430	CAEKDK010000007.1:14532331-14539451	-	3'	14532542-14532542	14532331-14532542
gene-CURHAP_LOCUS45637	CAEKDK010000007.1:15383564-15389375	+	5'	15384045-15384045	15383564-15384045
gene-CURHAP_LOCUS45647	CAEKDK010000007.1:15428919-15488297	+	5'	15436223-15436223	15428919-15436223
gene-CURHAP_LOCUS45686	CAEKDK010000007.1:15640170-15641201	+	3'	15641004-15641004	15641004-15641201
gene-CURHAP_LOCUS45839	CAEKDK010000007.1:16365792-16367492	+	3'	16366850-16366850	16366850-16367492
gene-CURHAP_LOCUS45879	CAEKDK010000007.1:16531704-16535808	-	3'	16531922-16531922	16531704-16531922
gene-CURHAP_LOCUS45974	CAEKDK010000007.1:16839407-16844432	+	5'	16839726-16839726	16839407-16839726
gene-CURHAP_LOCUS46038	CAEKDK010000007.1:17136178-17136554	+	3'	17136504-17136504	17136504-17136554
gene-CURHAP_LOCUS46060	CAEKDK010000007.1:17198423-17207133	+	5'	17198636-17198636	17198423-17198636
gene-CURHAP_LOCUS46312	CAEKDK010000007.1:18233228-18241886	-	3'	18237840-18237840	18233228-18237840
gene-CURHAP_LOCUS46319	CAEKDK010000007.1:18271538-18275064	+	3'	18271876-18271876	18271876-18275064
gene-CURHAP_LOCUS46460	CAEKDK010000007.1:18951131-18956193	+	5'	18951526-18951526	18951131-18951526
gene-CURHAP_LOCUS46527	CAEKDK010000007.1:19240299-19243643	+	5'	19240498-19240498	19240299-19240498
gene-CURHAP_LOCUS46545	CAEKDK010000007.1:19331183-19335898	+	3'	19332121-19332121	19332121-19335898
gene-CURHAP_LOCUS46556	CAEKDK010000007.1:19374975-19390921	-	3'	19375275-19375275	19374975-19375275
gene-CURHAP_LOCUS46583	CAEKDK010000007.1:19526850-19530866	-	3'	19527328-19527328	19526850-19527328
gene-CURHAP_LOCUS46687	CAEKDK010000007.1:19968450-19975190	+	5'	19969737-19969737	19968450-19969737
gene-CURHAP_LOCUS46690	CAEKDK010000007.1:19975673-19977382	-	5'	19976299-19976299	19976299-19977382
gene-CURHAP_LOCUS46723	CAEKDK010000007.1:20133013-20135479	-	5'	20134903-20134903	20134903-20135479
gene-CURHAP_LOCUS46745	CAEKDK010000007.1:20213862-20214249	+	3'	20214236-20214236	20214236-20214249
gene-CURHAP_LOCUS46830	CAEKDK010000007.1:20545808-20546253	+	3'	20546041-20546041	20546041-20546253
gene-CURHAP_LOCUS46862	CAEKDK010000007.1:20645741-20661104	-	3'	20651065-20651065	20645741-20651065
gene-CURHAP_LOCUS46905	CAEKDK010000007.1:20867193-20925067	-	3'	20867407-20867407	20867193-20867407
gene-CURHAP_LOCUS46950	CAEKDK010000007.1:21020487-21022928	+	5'	21020756-21020756	21020487-21020756
gene-CURHAP_LOCUS46980	CAEKDK010000007.1:21143347-21153279	-	3'	21143697-21143697	21143347-21143697
gene-CURHAP_LOCUS47098	CAEKDK010000007.1:21646503-21649729	-	3'	21646628-21646628	21646503-21646628
gene-CURHAP_LOCUS47123	CAEKDK010000007.1:21736804-21740390	-	3'	21737016-21737016	21736804-21737016
gene-CURHAP_LOCUS47152	CAEKDK010000007.1:21855449-21927656	+	5'	21855632-21855632	21855449-21855632
gene-CURHAP_LOCUS47283	CAEKDK010000008.1:312973-313399	-	5'	313344-313344	313344-313399
gene-CURHAP_LOCUS47291	CAEKDK010000008.1:344374-357825	+	5'	344793-344793	344374-344793
gene-CURHAP_LOCUS47367	CAEKDK010000008.1:768272-780934	+	5'	770402-770402	768272-770402
gene-CURHAP_LOCUS47779	CAEKDK010000008.1:2329705-2349286	+	5'	2329791-2329791	2329705-2329791
gene-CURHAP_LOCUS47799	CAEKDK010000008.1:2427391-2430641	-	3'	2428074-2428074	2427391-2428074
gene-CURHAP_LOCUS48367	CAEKDK010000008.1:4571623-4580107	+	5'	4571837-4571837	4571623-4571837
gene-CURHAP_LOCUS48722	CAEKDK010000008.1:5730401-6141651	+	5'	5730420-5730420	5730401-5730420
gene-CURHAP_LOCUS48886	CAEKDK010000008.1:6240681-6241295	-	5'	6241059-6241059	6241059-6241295
gene-CURHAP_LOCUS49228	CAEKDK010000008.1:7461249-7464158	-	5'	7461626-7461626	7461626-7464158
gene-CURHAP_LOCUS49358	CAEKDK010000008.1:7895871-7896958	+	3'	7896260-7896260	7896260-7896958
gene-CURHAP_LOCUS49416	CAEKDK010000008.1:8121283-8124084	-	5'	8121642-8121642	8121642-8124084
gene-CURHAP_LOCUS49430	CAEKDK010000008.1:8159828-8162474	+	3'	8162401-8162401	8162401-8162474
gene-CURHAP_LOCUS49999	CAEKDK010000008.1:10508888-15380676	-	3'	10509173-10509173	10508888-10509173
gene-CURHAP_LOCUS50028	CAEKDK010000008.1:10617820-10637930	-	3'	10617950-10617950	10617820-10617950
gene-CURHAP_LOCUS50207	CAEKDK010000008.1:11510580-11518132	-	3'	11510732-11510732	11510580-11510732
gene-CURHAP_LOCUS50278	CAEKDK010000008.1:11819378-11834451	+	5'	11819669-11819669	11819378-11819669
gene-CURHAP_LOCUS50294	CAEKDK010000008.1:11871812-11879276	+	5'	11872106-11872106	11871812-11872106
gene-CURHAP_LOCUS50532	CAEKDK010000008.1:12932685-12933531	-	5'	12933380-12933380	12933380-12933531
gene-CURHAP_LOCUS50576	CAEKDK010000008.1:13155902-13156340	-	5'	13156240-13156240	13156240-13156340
gene-CURHAP_LOCUS50647	CAEKDK010000008.1:13435454-13459612	-	3'	13435589-13435589	13435454-13435589
gene-CURHAP_LOCUS50738	CAEKDK010000008.1:13892509-13894187	-	5'	13893644-13893644	13893644-13894187
gene-CURHAP_LOCUS50891	CAEKDK010000008.1:14642890-14650982	-	3'	14643002-14643002	14642890-14643002
gene-CURHAP_LOCUS50993	CAEKDK010000008.1:15102120-15122063	+	5'	15102632-15102632	15102120-15102632
gene-CURHAP_LOCUS51078	CAEKDK010000008.1:15548351-20410951	+	5'	15549383-15549383	15548351-15549383
gene-CURHAP_LOCUS51115	CAEKDK010000008.1:15714347-15744276	-	3'	15721476-15721476	15714347-15721476
gene-CURHAP_LOCUS51261	CAEKDK010000008.1:16364789-16368853	+	5'	16365266-16365266	16364789-16365266
gene-CURHAP_LOCUS51313	CAEKDK010000008.1:16582014-16584306	+	5'	16582231-16582231	16582014-16582231
gene-CURHAP_LOCUS51315	CAEKDK010000008.1:16584467-16588993	-	3'	16584741-16584741	16584467-16584741
gene-CURHAP_LOCUS51463	CAEKDK010000008.1:17144242-17166319	-	3'	17144421-17144421	17144242-17144421
gene-CURHAP_LOCUS51586	CAEKDK010000008.1:17676149-17677789	-	5'	17677215-17677215	17677215-17677789
gene-CURHAP_LOCUS51782	CAEKDK010000008.1:18499743-18500445	+	3'	18500438-18500438	18500438-18500445
gene-CURHAP_LOCUS51817	CAEKDK010000008.1:18607897-18609638	+	3'	18608468-18608468	18608468-18609638
gene-CURHAP_LOCUS51869	CAEKDK010000008.1:18831181-18834023	+	3'	18831576-18831576	18831576-18834023
gene-CURHAP_LOCUS51872	CAEKDK010000008.1:18837629-18844214	+	5'	18838443-18838443	18837629-18838443
gene-CURHAP_LOCUS52028	CAEKDK010000008.1:19552176-19557460	+	5'	19553024-19553024	19552176-19553024
gene-CURHAP_LOCUS52038	CAEKDK010000008.1:19584693-19591145	-	3'	19584705-19584705	19584693-19584705
gene-CURHAP_LOCUS52105	CAEKDK010000008.1:19913752-19927606	-	3'	19914849-19914849	19913752-19914849
gene-CURHAP_LOCUS52219	CAEKDK010000008.1:20302281-20302820	-	5'	20302529-20302529	20302529-20302820
gene-CURHAP_LOCUS52287	CAEKDK010000008.1:20557540-20560433	-	5'	20558698-20558698	20558698-20560433
gene-CURHAP_LOCUS52330	CAEKDK010000008.1:20722262-20726790	-	3'	20722996-20722996	20722262-20722996
