# Supplementary material for: Transcriptome analysis of flower bud identified genes associated with pistil abortions between long branches and spur twigs in apricots (Prunus armeniaca L.)
Source: PLoS One. 2022 Aug 26;17(8):e0273109. doi: 10.1371/journal.pone.0273109 (PMC9417009; doi:10.1371/journal.pone.0273109)
Supplement: S3 Table — (XLSX) [file pone.0273109.s005.xlsx]

## Sheet: Sheet1
Table S3 The 1516 novel genes function annotation
#GeneID	COG_class	COG_class_annotation	GO_annotation	KEGG_annotation	KEGG_pathway_annotation	KOG_class	KOG_class_annotation	Pfam_annotation	Swissprot_annotation	eggNOG_class	eggNOG_class_annotation	nr_annotation
Prunus_armeniaca_newGene_665	[T]	Signal transduction mechanisms	--	--	--	--	--	Protein tyrosine kinase;; Protein kinase domain	G-type lectin S-receptor-like serine/threonine-protein kinase SD1-1 OS=Arabidopsis thaliana OX=3702 GN=SD11 PE=1 SV=1	T	Signal transduction mechanisms	hypothetical protein PRUPE_4G195300 [Prunus persica]
Prunus_armeniaca_newGene_2090	--	--	--	--	--	--	--	Scorpion toxin-like domain	--	--	--	PREDICTED: defensin Tk-AMP-D1-like [Fragaria vesca subsp. vesca]
Prunus_armeniaca_newGene_2806	--	--	Cellular Component: integral component of membrane (GO:0016021);;	--	--	--	--	Thaumatin family	Thaumatin-like protein OS=Arabidopsis thaliana OX=3702 GN=At1g18250 PE=2 SV=2	S	Function unknown	PREDICTED: thaumatin-like protein [Prunus mume]
Prunus_armeniaca_newGene_557	--	--	--	--	--	--	--	Leucine rich repeat N-terminal domain	LRR receptor-like serine/threonine-protein kinase EFR OS=Arabidopsis thaliana OX=3702 GN=EFR PE=1 SV=1	S	Function unknown	probable LRR receptor-like serine/threonine-protein kinase At3g47570 [Prunus avium]
Prunus_armeniaca_newGene_1600	--	--	--	--	--	--	--	--	--	--	--	hypothetical protein PRUPE_7G009300 [Prunus persica]
Prunus_armeniaca_newGene_3169	[K]	Transcription	--	--	--	--	--	Leucine rich repeat;; Leucine Rich repeats (2 copies)	Disease resistance-like protein DSC1 OS=Arabidopsis thaliana OX=3702 GN=DSC1 PE=1 SV=1	S	Function unknown	PREDICTED: TMV resistance protein N-like [Prunus mume]
Prunus_armeniaca_newGene_1524	[IR]	Lipid transport and metabolism;; General function prediction only	Cellular Component: integral component of membrane (GO:0016021);; Molecular Function: hydrolase activity, acting on ester bonds (GO:0016788);;	--	--	--	--	GDSL-like Lipase/Acylhydrolase	GDSL esterase/lipase At1g09390 OS=Arabidopsis thaliana OX=3702 GN=At1g09390 PE=2 SV=1	S	Function unknown	hypothetical protein PRUPE_6G308400 [Prunus persica]
Prunus_armeniaca_newGene_1017	--	--	--	--	--	--	--	--	--	--	--	hypothetical protein PRUPE_5G217100 [Prunus persica]
Prunus_armeniaca_newGene_1802	--	--	--	--	--	--	--	--	--	--	--	PREDICTED: uncharacterized protein LOC103323322 [Prunus mume]
Prunus_armeniaca_newGene_856	--	--	--	--	--	[R]	General function prediction only	--	F-box/LRR-repeat protein At3g48880 OS=Arabidopsis thaliana OX=3702 GN=At3g48880 PE=2 SV=1	S	Function unknown	F-box/LRR-repeat protein At3g48880 isoform X1 [Prunus persica]
Prunus_armeniaca_newGene_2896	[K]	Transcription	Biological Process: defense response (GO:0006952);; Molecular Function: ADP binding (GO:0043531);;	--	--	[T]	Signal transduction mechanisms	NB-ARC domain;; Leucine Rich repeats (2 copies);; Leucine rich repeat	Putative disease resistance RPP13-like protein 1 OS=Arabidopsis thaliana OX=3702 GN=RPPL1 PE=3 SV=1	S	Function unknown	putative disease resistance RPP13-like protein 1 [Prunus persica]
Prunus_armeniaca_newGene_2805	--	--	--	--	--	--	--	--	--	S	Function unknown	pathogenesis-related protein 5-like [Prunus avium]
Prunus_armeniaca_newGene_672	--	--	--	--	--	--	--	Terpene synthase family, metal binding domain;; Terpene synthase, N-terminal domain;; Terpene synthase family, metal binding domain	(-)-germacrene D synthase OS=Vitis vinifera OX=29760 GN=VIT_19s0014g04930 PE=1 SV=1	S	Function unknown	(-)-alpha-pinene synthase-like [Prunus avium]
Prunus_armeniaca_newGene_1986	[QV]	Secondary metabolites biosynthesis, transport and catabolism;; Defense mechanisms	Molecular Function: monooxygenase activity (GO:0004497);; Molecular Function: iron ion binding (GO:0005506);; Molecular Function: oxidoreductase activity, acting on paired donors, with incorporation or reduction of molecular oxygen (GO:0016705);; Molecular Function: heme binding (GO:0020037);; Biological Process: oxidation-reduction process (GO:0055114);;	--	--	[Q]	Secondary metabolites biosynthesis, transport and catabolism	Cytochrome P450;; Cytochrome P450	Geraniol 8-hydroxylase OS=Catharanthus roseus OX=4058 GN=CYP76B6 PE=1 SV=1	Q	Secondary metabolites biosynthesis, transport and catabolism	PREDICTED: geraniol 8-hydroxylase-like [Prunus mume]
Prunus_armeniaca_newGene_2269	[J]	Translation, ribosomal structure and biogenesis	Molecular Function: nucleotide binding (GO:0000166);; Molecular Function: RNA binding (GO:0003723);; Cellular Component: nucleus (GO:0005634);; Biological Process: mRNA processing (GO:0006397);;	K13091|0|pper:PRUPE_ppa003064mg|K13091 RNA-binding protein 39 | (RefSeq) hypothetical protein	--	[K]	Transcription	RNA recognition motif. (a.k.a. RRM, RBD, or RNP domain);; linker between RRM2 and RRM3 domains in RBM39 protein	Nucleolin 1 OS=Arabidopsis thaliana OX=3702 GN=NUCL1 PE=1 SV=1	S	Function unknown	RNA-binding protein 39 isoform X2 [Prunus avium]
Prunus_armeniaca_newGene_1065	--	--	Cellular Component: exocyst (GO:0000145);; Biological Process: exocytosis (GO:0006887);;	--	--	[U]	Intracellular trafficking, secretion, and vesicular transport	--	Exocyst complex component EXO70A1 OS=Arabidopsis thaliana OX=3702 GN=EXO70A1 PE=1 SV=1	S	Function unknown	PREDICTED: exocyst complex component EXO70A1-like [Malus domestica]
Prunus_armeniaca_newGene_2234	[ER]	Amino acid transport and metabolism;; General function prediction only	Molecular Function: zinc ion binding (GO:0008270);; Molecular Function: oxidoreductase activity (GO:0016491);; Biological Process: oxidation-reduction process (GO:0055114);;	K00008|3.22817e-124|pper:PRUPE_ppa007343mg|K00008 L-iditol 2-dehydrogenase [EC:1.1.1.14] | (RefSeq) hypothetical protein	Pentose and glucuronate interconversions (ko00040);Fructose and mannose metabolism (ko00051)	[Q]	Secondary metabolites biosynthesis, transport and catabolism	Zinc-binding dehydrogenase;; Glucose dehydrogenase C-terminus;; Zinc-binding dehydrogenase	Sorbitol dehydrogenase OS=Arabidopsis thaliana OX=3702 GN=SDH PE=1 SV=1	E	Amino acid transport and metabolism	sorbitol dehydrogenase isoform X1 [Prunus persica]
Prunus_armeniaca_newGene_2640	--	--	--	--	--	--	--	BURP domain	BURP domain protein RD22 OS=Arabidopsis thaliana OX=3702 GN=RD22 PE=2 SV=1	S	Function unknown	PREDICTED: BURP domain protein RD22-like [Prunus mume]
Prunus_armeniaca_newGene_943	--	--	--	--	--	--	--	Brf1-like TBP-binding domain	--	T	Signal transduction mechanisms	hypothetical protein PRUPE_5G159600 [Prunus persica]
Prunus_armeniaca_newGene_1218	--	--	--	--	--	[R]	General function prediction only	PPR repeat family;; PPR repeat;; PPR repeat;; Pentatricopeptide repeat domain;; Pentacotripeptide-repeat region of PRORP	Pentatricopeptide repeat-containing protein At3g22470, mitochondrial OS=Arabidopsis thaliana OX=3702 GN=At3g22470 PE=1 SV=1	S	Function unknown	pentatricopeptide repeat-containing protein At3g22470, mitochondrial-like isoform X3 [Prunus avium]
Prunus_armeniaca_newGene_1207	[I]	Lipid transport and metabolism	Molecular Function: 3-hydroxyisobutyryl-CoA hydrolase activity (GO:0003860);; Cellular Component: integral component of membrane (GO:0016021);;	K05605|2.2755e-121|pmum:103328923|K05605 3-hydroxyisobutyryl-CoA hydrolase [EC:3.1.2.4] | (RefSeq) 3-hydroxyisobutyryl-CoA hydrolase-like protein 5	Valine, leucine and isoleucine degradation (ko00280);beta-Alanine metabolism (ko00410);Propanoate metabolism (ko00640);Carbon metabolism (ko01200)	--	--	Enoyl-CoA hydratase/isomerase;; Enoyl-CoA hydratase/isomerase;; Enoyl-CoA hydratase/isomerase	3-hydroxyisobutyryl-CoA hydrolase-like protein 5 OS=Arabidopsis thaliana OX=3702 GN=At1g06550 PE=1 SV=2	I	Lipid transport and metabolism	3-hydroxyisobutyryl-CoA hydrolase-like protein 5 [Prunus persica]
Prunus_armeniaca_newGene_2617	[R]	General function prediction only	Molecular Function: ATP binding (GO:0005524);; Biological Process: defense response (GO:0006952);; Molecular Function: ADP binding (GO:0043531);;	--	--	[T]	Signal transduction mechanisms	NB-ARC domain;; Leucine Rich repeats (2 copies)	Disease resistance protein RPP8 OS=Arabidopsis thaliana OX=3702 GN=RPP8 PE=1 SV=2	S	Function unknown	PREDICTED: putative disease resistance protein At1g50180 [Prunus mume]
Prunus_armeniaca_newGene_2917	--	--	--	--	--	--	--	--	--	--	--	probable disease resistance protein At4g27220 [Prunus persica]
Prunus_armeniaca_newGene_2023	--	--	--	--	--	--	--	Reverse transcriptase-like	--	--	--	Putative ribonuclease H protein At1g65750 family [Cajanus cajan]
Prunus_armeniaca_newGene_704	--	--	Biological Process: regulation of transcription, DNA-templated (GO:0006355);;	--	--	[B]	Chromatin structure and dynamics	Transposase-associated domain;; Paired amphipathic helix repeat	Paired amphipathic helix protein Sin3-like 2 OS=Arabidopsis thaliana OX=3702 GN=SNL2 PE=1 SV=2	B	Chromatin structure and dynamics	PREDICTED: uncharacterized protein LOC103342992 [Prunus mume]
Prunus_armeniaca_newGene_2631	[O]	Posttranslational modification, protein turnover, chaperones	Molecular Function: protein serine/threonine kinase activity (GO:0004674);; Molecular Function: ATP binding (GO:0005524);; Biological Process: protein phosphorylation (GO:0006468);; Cellular Component: integral component of membrane (GO:0016021);;	--	--	--	--	Protein kinase domain;; Protein tyrosine kinase	Receptor-like protein kinase HAIKU2 OS=Arabidopsis thaliana OX=3702 GN=IKU2 PE=1 SV=1	S	Function unknown	receptor-like protein kinase HSL1 [Prunus avium]
Prunus_armeniaca_newGene_1780	--	--	Cellular Component: integral component of membrane (GO:0016021);;	--	--	--	--	Plant protein of unknown function	UPF0481 protein At3g47200 OS=Arabidopsis thaliana OX=3702 GN=At3g47200 PE=2 SV=1	S	Function unknown	UPF0481 protein At3g47200 [Prunus persica]
Prunus_armeniaca_newGene_2187	--	--	--	--	--	--	--	--	Glutathione S-transferase T3 OS=Arabidopsis thaliana OX=3702 GN=GSTT3 PE=2 SV=1	S	Function unknown	hypothetical protein PRUPE_4G287300 [Prunus persica]
Prunus_armeniaca_newGene_395	[G]	Carbohydrate transport and metabolism	--	K01213|0|pmum:103343817|K01213 galacturan 1,4-alpha-galacturonidase [EC:3.2.1.67] | (RefSeq) exopolygalacturonase-like	Pentose and glucuronate interconversions (ko00040);Starch and sucrose metabolism (ko00500)	--	--	Glycosyl hydrolases family 28	Polygalacturonase OS=Gossypium hirsutum OX=3635 GN=G9 PE=2 SV=1	M	Cell wall/membrane/envelope biogenesis	PREDICTED: exopolygalacturonase-like [Prunus mume]
Prunus_armeniaca_newGene_52	--	--	--	--	--	--	--	--	--	--	--	hypothetical protein PRUPE_3G304000 [Prunus persica]
Prunus_armeniaca_newGene_2082	--	--	--	--	--	--	--	--	--	--	--	hypothetical protein PRUPE_1G183300 [Prunus persica]
Prunus_armeniaca_newGene_2989	[R]	General function prediction only	--	--	--	--	--	Leucine rich repeat;; Leucine Rich repeats (2 copies);; Leucine Rich Repeat;; NB-ARC domain;; NACHT domain;; TIR domain	TMV resistance protein N OS=Nicotiana glutinosa OX=35889 GN=N PE=1 SV=1	--	--	TMV resistance protein N [Prunus persica]
Prunus_armeniaca_newGene_3234	[IQR]	Lipid transport and metabolism;; Secondary metabolites biosynthesis, transport and catabolism;; General function prediction only	Molecular Function: oxidoreductase activity (GO:0016491);; Biological Process: oxidation-reduction process (GO:0055114);;	K15095|1.26661e-123|pper:PRUPE_ppa018029mg|K15095 (+)-neomenthol dehydrogenase [EC:1.1.1.208] | (RefSeq) hypothetical protein	Monoterpenoid biosynthesis (ko00902)	[Q]	Secondary metabolites biosynthesis, transport and catabolism	short chain dehydrogenase;; Enoyl-(Acyl carrier protein) reductase	(+)-neomenthol dehydrogenase OS=Arabidopsis thaliana OX=3702 GN=SDR1 PE=1 SV=1	S	Function unknown	(+)-neomenthol dehydrogenase isoform X2 [Prunus persica]
Prunus_armeniaca_newGene_86	--	--	--	--	--	--	--	--	--	--	--	hypothetical protein PRUPE_3G013900, partial [Prunus persica]
Prunus_armeniaca_newGene_2202	[I]	Lipid transport and metabolism	Biological Process: metabolic process (GO:0008152);; Molecular Function: carboxylic ester hydrolase activity (GO:0052689);;	--	--	[V]	Defense mechanisms	alpha/beta hydrolase fold;; Carboxylesterase family;; Steryl acetyl hydrolase;; alpha/beta hydrolase fold;; Carboxylesterase family;; alpha/beta hydrolase fold	Probable carboxylesterase 13 OS=Arabidopsis thaliana OX=3702 GN=CXE13 PE=1 SV=1	I	Lipid transport and metabolism	probable carboxylesterase 12 [Prunus avium]
Prunus_armeniaca_newGene_396	[G]	Carbohydrate transport and metabolism	--	K01213|1.62913e-113|pmum:103329198|K01213 galacturan 1,4-alpha-galacturonidase [EC:3.2.1.67] | (RefSeq) exopolygalacturonase-like	Pentose and glucuronate interconversions (ko00040);Starch and sucrose metabolism (ko00500)	--	--	Glycosyl hydrolases family 28	Exopolygalacturonase clone GBGA483 OS=Arabidopsis thaliana OX=3702 GN=At3g07850 PE=2 SV=2	M	Cell wall/membrane/envelope biogenesis	PREDICTED: exopolygalacturonase-like [Prunus mume]
Prunus_armeniaca_newGene_2219	--	--	--	--	--	--	--	--	--	--	--	hypothetical protein PRUPE_1G178700 [Prunus persica]
Prunus_armeniaca_newGene_498	--	--	Molecular Function: protein serine/threonine kinase activity (GO:0004674);; Molecular Function: ATP binding (GO:0005524);; Biological Process: protein phosphorylation (GO:0006468);; Cellular Component: integral component of membrane (GO:0016021);;	--	--	--	--	Salt stress response/antifungal	Cysteine-rich repeat secretory protein 38 OS=Arabidopsis thaliana OX=3702 GN=CRRSP38 PE=2 SV=1	T	Signal transduction mechanisms	PREDICTED: putative receptor-like protein kinase At4g00960 isoform X1 [Prunus mume]
Prunus_armeniaca_newGene_662	--		--	--	--	--	--	Protein tyrosine kinase;; Protein kinase domain	G-type lectin S-receptor-like serine/threonine-protein kinase SD1-1 OS=Arabidopsis thaliana OX=3702 GN=SD11 PE=1 SV=1	T	Signal transduction mechanisms	G-type lectin S-receptor-like serine/threonine-protein kinase At4g27290 isoform X2 [Prunus avium]
Prunus_armeniaca_newGene_1075	--	--	--	--	--	[L]	Replication, recombination and repair	--	Protein ANTAGONIST OF LIKE HETEROCHROMATIN PROTEIN 1 OS=Arabidopsis thaliana OX=3702 GN=ALP1 PE=1 SV=1	S	Function unknown	hypothetical protein PRUPE_8G236300 [Prunus persica]
Prunus_armeniaca_newGene_438	--	--	Biological Process: defense response (GO:0006952);; Biological Process: response to biotic stimulus (GO:0009607);;	--	--	--	--	Pathogenesis-related protein Bet v I family	Major allergen Pru ar 1 OS=Prunus armeniaca OX=36596 PE=1 SV=1	--	--	RecName: Full=Major allergen Pru ar 1; AltName: Allergen=Pru ar 1
Prunus_armeniaca_newGene_3140	--	--	Cellular Component: nucleus (GO:0005634);; Cellular Component: cytosol (GO:0005829);; Biological Process: regulation of transcription, DNA-templated (GO:0006355);; Biological Process: primary shoot apical meristem specification (GO:0010072);; Molecular Function: Hsp90 protein binding (GO:0051879);;	--	--	[R]	General function prediction only	--	Topless-related protein 1 OS=Arabidopsis thaliana OX=3702 GN=TPR1 PE=1 SV=3	S	Function unknown	hypothetical protein PRUPE_1G553400 [Prunus persica]
Prunus_armeniaca_newGene_2703	[G]	Carbohydrate transport and metabolism	Biological Process: metabolic process (GO:0008152);; Molecular Function: transferase activity, transferring hexosyl groups (GO:0016758);;	--	--	[GC]	--	UDP-glucoronosyl and UDP-glucosyl transferase	7-deoxyloganetin glucosyltransferase OS=Gardenia jasminoides OX=114476 GN=UGT85A24 PE=1 SV=1	S	Function unknown	PREDICTED: 7-deoxyloganetin glucosyltransferase-like [Prunus mume]
Prunus_armeniaca_newGene_313	[T]	Signal transduction mechanisms	--	--	--	--	--	Protein kinase domain;; Protein tyrosine kinase	MDIS1-interacting receptor like kinase 2 OS=Arabidopsis thaliana OX=3702 GN=MIK2 PE=1 SV=3	--	--	PREDICTED: probable LRR receptor-like serine/threonine-protein kinase At4g08850 [Prunus mume]
Prunus_armeniaca_newGene_647	--	--	--	--	--	--	--	--	--	--	--	hypothetical protein PRUPE_5G035800 [Prunus persica]
Prunus_armeniaca_newGene_815	--	--	--	--	--	--	--	--	--	--	--	thioredoxin domain-containing protein PLP3B-like isoform X1 [Prunus avium]
Prunus_armeniaca_newGene_2589	--	--	Molecular Function: catalytic activity (GO:0003824);;	K17508|0|pper:PRUPE_ppa004472mg|K17508 protein phosphatase PTC7 [EC:3.1.3.16] | (RefSeq) hypothetical protein	--	[T]	Signal transduction mechanisms	Stage II sporulation protein E (SpoIIE);; Protein phosphatase 2C	Probable protein phosphatase 2C 55 OS=Arabidopsis thaliana OX=3702 GN=At4g16580 PE=2 SV=2	T	Signal transduction mechanisms	probable protein phosphatase 2C 55 [Prunus persica]
Prunus_armeniaca_newGene_1479	--	--	--	--	--	--	--	--	--	--	--	hypothetical protein PRUPE_4G232200 [Prunus persica]
Prunus_armeniaca_newGene_1616	[QV]	Secondary metabolites biosynthesis, transport and catabolism;; Defense mechanisms	Molecular Function: monooxygenase activity (GO:0004497);; Molecular Function: iron ion binding (GO:0005506);; Cellular Component: integral component of membrane (GO:0016021);; Molecular Function: oxidoreductase activity, acting on paired donors, with incorporation or reduction of molecular oxygen (GO:0016705);; Molecular Function: heme binding (GO:0020037);; Biological Process: oxidation-reductio…	K15639|0|pmum:103341999|K15639 PHYB activation tagged suppressor 1 [EC:1.14.-.-] | (RefSeq) cytochrome P450 CYP749A22-like	Brassinosteroid biosynthesis (ko00905)	[QI]	--	Cytochrome P450;; Cytochrome P450	Cytochrome P450 CYP749A22 OS=Panax ginseng OX=4054 PE=2 SV=1	Q	Secondary metabolites biosynthesis, transport and catabolism	PREDICTED: cytochrome P450 CYP749A22-like [Prunus mume]
Prunus_armeniaca_newGene_1940	--	--	--	--	--	--	--	--	--	--	--	TMV resistance protein N-like [Prunus avium]
Prunus_armeniaca_newGene_2342	--	--	--	--	--	--	--	--	--	--	--	PREDICTED: uncharacterized protein LOC103323837 [Prunus mume]
Prunus_armeniaca_newGene_3288	--	--	Molecular Function: zinc ion binding (GO:0008270);;	--	--	[R]	General function prediction only	PPR repeat family;; PPR repeat;; DYW family of nucleic acid deaminases;; PPR repeat;; Pentatricopeptide repeat domain;; Pentacotripeptide-repeat region of PRORP	Pentatricopeptide repeat-containing protein At4g01030, mitochondrial OS=Arabidopsis thaliana OX=3702 GN=PCMP-H65 PE=3 SV=2	S	Function unknown	hypothetical protein PRUPE_2G185700 [Prunus persica]
Prunus_armeniaca_newGene_945	--	--	Molecular Function: protein kinase activity (GO:0004672);; Molecular Function: ATP binding (GO:0005524);; Biological Process: protein phosphorylation (GO:0006468);;	--	--	--	--	--	Probable LRR receptor-like serine/threonine-protein kinase At1g56130 OS=Arabidopsis thaliana OX=3702 GN=At1g56130 PE=2 SV=2	T	Signal transduction mechanisms	probable LRR receptor-like serine/threonine-protein kinase At1g56130 isoform X1 [Prunus persica]
Prunus_armeniaca_newGene_452	--	--	Molecular Function: protein phosphatase inhibitor activity (GO:0004864);; Molecular Function: receptor activity (GO:0004872);; Cellular Component: nucleus (GO:0005634);; Cellular Component: cytoplasm (GO:0005737);; Biological Process: defense response (GO:0006952);; Biological Process: response to biotic stimulus (GO:0009607);; Biological Process: abscisic acid-activated signaling pathway (GO:000…	--	--	--	--	Pathogenesis-related protein Bet v I family	Major allergen Pru ar 1 OS=Prunus armeniaca OX=36596 PE=1 SV=1	S	Function unknown	major allergen Pru ar 1-like [Prunus avium]
Prunus_armeniaca_newGene_793	--	--	Molecular Function: ATP binding (GO:0005524);; Cellular Component: chloroplast stroma (GO:0009570);;	--	--	--	--	Plant protein of unknown function (DUF825)	Protein Ycf2 OS=Buxus microphylla OX=153571 GN=ycf2-A PE=3 SV=1	S	Function unknown	hypothetical protein RF2 (plastid) [Rhodotypos scandens]
Prunus_armeniaca_newGene_2623	[R]	General function prediction only	Biological Process: lipid catabolic process (GO:0016042);; Molecular Function: hydrolase activity (GO:0016787);;	--	--	[I]	Lipid transport and metabolism	Patatin-like phospholipase	Patatin-like protein 3 OS=Arabidopsis thaliana OX=3702 GN=PLP3 PE=2 SV=2	S	Function unknown	patatin-like protein 2 [Jatropha curcas]
Prunus_armeniaca_newGene_551	--	--	--	--	--	--	--	--	--	--	--	hypothetical protein PRUPE_4G072900, partial [Prunus persica]
Prunus_armeniaca_newGene_2121	--	--	Biological Process: response to auxin (GO:0009733);;	--	--	--	--	--	Auxin-induced protein 6B OS=Glycine max OX=3847 PE=2 SV=1	S	Function unknown	hypothetical protein PRUPE_8G080000 [Prunus persica]
Prunus_armeniaca_newGene_656	[T]	Signal transduction mechanisms	Molecular Function: protein serine/threonine kinase activity (GO:0004674);; Molecular Function: ATP binding (GO:0005524);; Biological Process: protein phosphorylation (GO:0006468);; Cellular Component: integral component of membrane (GO:0016021);; Biological Process: recognition of pollen (GO:0048544);;	--	--	--	--	Protein tyrosine kinase;; Protein kinase domain;; S-locus glycoprotein domain;; D-mannose binding lectin;; PAN-like domain;; Domain of unknown function (DUF3403)	Receptor-like serine/threonine-protein kinase SD1-8 OS=Arabidopsis thaliana OX=3702 GN=SD18 PE=1 SV=1	T	Signal transduction mechanisms	PREDICTED: G-type lectin S-receptor-like serine/threonine-protein kinase At4g27290 isoform X3 [Prunus mume]
Prunus_armeniaca_newGene_2607	[P]	Inorganic ion transport and metabolism	Molecular Function: calcium-transporting ATPase activity (GO:0005388);; Molecular Function: ATP binding (GO:0005524);; Cellular Component: integral component of plasma membrane (GO:0005887);; Biological Process: cellular calcium ion homeostasis (GO:0006874);; Cellular Component: intracellular membrane-bounded organelle (GO:0043231);; Molecular Function: metal ion binding (GO:0046872);; Biological…	K05853|1.32432e-176|pmum:103320480|K05853 Ca2+ transporting ATPase, sarcoplasmic/endoplasmic reticulum [EC:3.6.3.8] | (RefSeq) calcium-transporting ATPase 3, endoplasmic reticulum-type	--	[P]	Inorganic ion transport and metabolism	Cation transporting ATPase, C-terminus;; haloacid dehalogenase-like hydrolase	Calcium-transporting ATPase 3, endoplasmic reticulum-type OS=Arabidopsis thaliana OX=3702 GN=ECA3 PE=2 SV=3	P	Inorganic ion transport and metabolism	calcium-transporting ATPase 3, endoplasmic reticulum-type isoform X1 [Prunus avium]
Prunus_armeniaca_newGene_2282	[K]	Transcription	--	--	--	--	--	Leucine rich repeat;; Leucine Rich repeats (2 copies);; Leucine rich repeat;; Leucine Rich repeats (2 copies);; Leucine Rich Repeat	Plant intracellular Ras-group-related LRR protein 5 OS=Oryza sativa subsp. japonica OX=39947 GN=IRL5 PE=2 SV=1	S	Function unknown	PREDICTED: disease resistance protein TAO1-like isoform X2 [Prunus mume]
Prunus_armeniaca_newGene_2486	--	--	Cellular Component: membrane (GO:0016020);;	--	--	--	--	--	WAT1-related protein At5g40240 OS=Arabidopsis thaliana OX=3702 GN=At5g40240 PE=2 SV=1	S	Function unknown	uncharacterized protein LOC18791117 [Prunus persica]
Prunus_armeniaca_newGene_1764	--	--	--	--	--	[S]	Function unknown	--	--	O	Posttranslational modification, protein turnover, chaperones	PREDICTED: activator of 90 kDa heat shock protein ATPase homolog [Prunus mume]
Prunus_armeniaca_newGene_3227	--	--	--	--	--	--	--	--	--	--	--	hypothetical protein PRUPE_2G142700 [Prunus persica]
Prunus_armeniaca_newGene_1822	--	--	--	--	--	--	--	B3 DNA binding domain;; B3 DNA binding domain;; B3 DNA binding domain;; B3 DNA binding domain	B3 domain-containing transcription factor VRN1 OS=Arabidopsis thaliana OX=3702 GN=VRN1 PE=1 SV=1	S	Function unknown	hypothetical protein PRUPE_7G143900 [Prunus persica]
Prunus_armeniaca_newGene_1513	--	--	--	--	--	--	--	--	--	S	Function unknown	uncharacterized protein LOC110755587 [Prunus avium]
Prunus_armeniaca_newGene_1449	--	--	--	--	--	--	--	B3 DNA binding domain	B3 domain-containing protein REM19 OS=Arabidopsis thaliana OX=3702 GN=REM19 PE=1 SV=1	K	Transcription	B3 domain-containing protein At3g18960-like isoform X1 [Prunus avium]
Prunus_armeniaca_newGene_958	[QV]	Secondary metabolites biosynthesis, transport and catabolism;; Defense mechanisms	Molecular Function: monooxygenase activity (GO:0004497);; Molecular Function: iron ion binding (GO:0005506);; Cellular Component: integral component of membrane (GO:0016021);; Molecular Function: oxidoreductase activity, acting on paired donors, with incorporation or reduction of molecular oxygen (GO:0016705);; Molecular Function: heme binding (GO:0020037);; Biological Process: oxidation-reductio…	K07408|4.9201e-64|pmum:103337957|K07408 cytochrome P450 family 1 subfamily A polypeptide 1 [EC:1.14.14.1] | (RefSeq) cytochrome P450 71A24-like	--	[Q]	Secondary metabolites biosynthesis, transport and catabolism	Cytochrome P450	Psoralen synthase OS=Ammi majus OX=48026 GN=CYP71AJ1 PE=1 SV=1	Q	Secondary metabolites biosynthesis, transport and catabolism	cytochrome P450 71A24-like [Prunus avium]
Prunus_armeniaca_newGene_2008	--	--	--	--	--	--	--	Leucine Rich repeats (2 copies);; Leucine Rich Repeat	Disease resistance protein RPS6 OS=Arabidopsis thaliana OX=3702 GN=RPS6 PE=1 SV=1	S	Function unknown	PREDICTED: TMV resistance protein N-like isoform X2 [Prunus mume]
Prunus_armeniaca_newGene_2757	[R]	General function prediction only	--	--	--	--	--	TIR domain;; NB-ARC domain;; TIR domain;; NACHT domain;; Leucine Rich repeats (2 copies);; Leucine rich repeat	TMV resistance protein N OS=Nicotiana glutinosa OX=35889 GN=N PE=1 SV=1	S	Function unknown	PREDICTED: TMV resistance protein N-like [Prunus mume]
Prunus_armeniaca_newGene_1951	--	--	--	--	--	--	--	Protein of unknown function (DUF1336);; Protein of unknown function (DUF1336)	--	S	Function unknown	uncharacterized protein LOC110755587 [Prunus avium]
Prunus_armeniaca_newGene_1783	[L]	Replication, recombination and repair	--	K10706|0|pmum:103322333|K10706 senataxin [EC:3.6.4.-] | (RefSeq) uncharacterized LOC103322333	--	[A]	RNA processing and modification	AAA domain;; AAA domain;; AAA domain;; AAA domain	Probable helicase MAGATAMA 3 OS=Arabidopsis thaliana OX=3702 GN=MAA3 PE=2 SV=1	L	Replication, recombination and repair	PREDICTED: uncharacterized protein LOC103322333 [Prunus mume]
Prunus_armeniaca_newGene_1499	--	--	--	--	--	--	--	--	--	--	--	CASP-like protein 5B2 [Prunus persica]
Prunus_armeniaca_newGene_987	--	--	--	--	--	--	--	--	--	--	--	PREDICTED: serine/threonine-protein phosphatase 7 long form homolog [Prunus mume]
Prunus_armeniaca_newGene_376	--	--	--	--	--	[GC]	--	UDP-glucoronosyl and UDP-glucosyl transferase	7-deoxyloganetin glucosyltransferase OS=Catharanthus roseus OX=4058 GN=UGT85A23 PE=1 SV=1	S	Function unknown	PREDICTED: 7-deoxyloganetin glucosyltransferase-like [Prunus mume]
Prunus_armeniaca_newGene_427	--	--	--	--	--	--	--	--	--	--	--	uncharacterized protein LOC110756857 [Prunus avium]
Prunus_armeniaca_newGene_2588	[QV]	Secondary metabolites biosynthesis, transport and catabolism;; Defense mechanisms	Molecular Function: monooxygenase activity (GO:0004497);; Molecular Function: iron ion binding (GO:0005506);; Molecular Function: oxidoreductase activity, acting on paired donors, with incorporation or reduction of molecular oxygen (GO:0016705);; Molecular Function: heme binding (GO:0020037);; Biological Process: oxidation-reduction process (GO:0055114);;	--	--	[QI]	--	Cytochrome P450;; Cytochrome P450	Cytochrome P450 734A1 OS=Arabidopsis thaliana OX=3702 GN=CYP734A1 PE=2 SV=1	Q	Secondary metabolites biosynthesis, transport and catabolism	cytochrome P450 734A1 [Prunus avium]
Prunus_armeniaca_newGene_1815	[R]	General function prediction only	--	--	--	[B]	Chromatin structure and dynamics	--	Probable histone H2AXb OS=Arabidopsis thaliana OX=3702 GN=At1g54690 PE=1 SV=1	C	Energy production and conversion	uncharacterized protein LOC18767342 isoform X1 [Prunus persica]
Prunus_armeniaca_newGene_1885	--	--	Biological Process: regulation of cyclin-dependent protein serine/threonine kinase activity (GO:0000079);; Biological Process: regulation of transcription, DNA-templated (GO:0006355);; Molecular Function: protein kinase binding (GO:0019901);;	--	--	[R]	General function prediction only	--	Cyclin-L1-1 OS=Arabidopsis thaliana OX=3702 GN=CYCL1-1 PE=1 SV=2	DKL	Cell cycle control, cell division, chromosome partitioning;; Transcription;; Replication, recombination and repair	cyclin-L1-1 isoform X2 [Prunus persica]
Prunus_armeniaca_newGene_3190	--	--	--	--	--	--	--	--	--	--	--	PREDICTED: protein TOPLESS-like isoform X2 [Prunus mume]
Prunus_armeniaca_newGene_2272	--	--	--	--	--	--	--	--	--	S	Function unknown	PREDICTED: putative FBD-associated F-box protein At5g56700 [Prunus mume]
Prunus_armeniaca_newGene_724	--	--	--	--	--	--	--	--	--	--	--	uncharacterized protein LOC109947493 [Prunus persica]
Prunus_armeniaca_newGene_2776	[R]	General function prediction only	Biological Process: defense response (GO:0006952);; Biological Process: signal transduction (GO:0007165);; Molecular Function: ADP binding (GO:0043531);;	--	--	--	--	NB-ARC domain	TMV resistance protein N OS=Nicotiana glutinosa OX=35889 GN=N PE=1 SV=1	S	Function unknown	PREDICTED: TMV resistance protein N-like [Prunus mume]
Prunus_armeniaca_newGene_3248	--	--	Cellular Component: integral component of membrane (GO:0016021);;	K13667|0|pmum:103344134|K13667 protein glucosyltransferase [EC:2.4.1.-] | (RefSeq) O-glucosyltransferase rumi homolog	Other types of O-glycan biosynthesis (ko00514)	[R]	General function prediction only	Glycosyl transferase family 90	--	S	Function unknown	PREDICTED: O-glucosyltransferase rumi homolog, partial [Prunus mume]
Prunus_armeniaca_newGene_2898	[E]	Amino acid transport and metabolism	Molecular Function: serine-type carboxypeptidase activity (GO:0004185);; Cellular Component: integral component of membrane (GO:0016021);; Biological Process: proteolysis involved in cellular protein catabolic process (GO:0051603);;	K16297|0|pmum:103330716|K16297 serine carboxypeptidase-like clade II [EC:3.4.16.-] | (RefSeq) serine carboxypeptidase-like 40	--	[OE]	--	Serine carboxypeptidase	Serine carboxypeptidase-like 40 OS=Arabidopsis thaliana OX=3702 GN=SCPL40 PE=2 SV=2	E	Amino acid transport and metabolism	PREDICTED: serine carboxypeptidase-like 40 [Prunus mume]
Prunus_armeniaca_newGene_2284	--	--	--	K19035|1.98809e-15|pmum:103319394|K19035 50S ribosomal protein 6 | (RefSeq) 50S ribosomal protein 6, chloroplastic	--	--	--	--	--	--	--	PREDICTED: uncharacterized protein LOC103331379 [Prunus mume]
Prunus_armeniaca_newGene_696	--	--	--	--	--	--	--	F-box-like;; F-box domain	F-box protein At3g07870 OS=Arabidopsis thaliana OX=3702 GN=At3g07870 PE=2 SV=1	S	Function unknown	F-box/kelch-repeat protein At3g23880 [Prunus persica]
Prunus_armeniaca_newGene_1359	[R]	General function prediction only	--	--	--	--	--	TIR domain;; NB-ARC domain;; TIR domain;; Leucine rich repeat;; Leucine Rich repeats (2 copies);; Leucine Rich Repeat;; NB-ARC domain	TMV resistance protein N OS=Nicotiana glutinosa OX=35889 GN=N PE=1 SV=1	S	Function unknown	PREDICTED: TMV resistance protein N-like [Prunus mume]
Prunus_armeniaca_newGene_3223	--	--	--	--	--	[R]	General function prediction only	PPR repeat family;; PPR repeat;; PPR repeat;; Pentatricopeptide repeat domain;; Pentacotripeptide-repeat region of PRORP	Pentatricopeptide repeat-containing protein At2g34400 OS=Arabidopsis thaliana OX=3702 GN=PCMP-E23 PE=3 SV=2	S	Function unknown	PREDICTED: pentatricopeptide repeat-containing protein At2g34400 [Prunus mume]
Prunus_armeniaca_newGene_1998	--	--	--	K15919|3.69021e-06|fve:101291545|K15919 hydroxypyruvate reductase 2 | (RefSeq) glyoxylate/hydroxypyruvate reductase A HPR2-like	Glycine, serine and threonine metabolism (ko00260);Glyoxylate and dicarboxylate metabolism (ko00630);Carbon metabolism (ko01200)	--	--	--	--	--	--	--
Prunus_armeniaca_newGene_1560	--	--	--	--	--	--	--	--	--	--	--	hypothetical protein PRUPE_6G346000 [Prunus persica]
Prunus_armeniaca_newGene_2587	--	--	Molecular Function: nucleic acid binding (GO:0003676);; Molecular Function: metal ion binding (GO:0046872);;	--	--	[R]	General function prediction only	Zinc finger, C2H2 type;; Zinc-finger double-stranded RNA-binding;; Zinc-finger of C2H2 type	Protein indeterminate-domain 2 OS=Arabidopsis thaliana OX=3702 GN=IDD2 PE=1 SV=1	S	Function unknown	protein indeterminate-domain 2 [Prunus persica]
Prunus_armeniaca_newGene_1442	[QV]	Secondary metabolites biosynthesis, transport and catabolism;; Defense mechanisms	Molecular Function: monooxygenase activity (GO:0004497);; Molecular Function: iron ion binding (GO:0005506);; Cellular Component: integral component of membrane (GO:0016021);; Molecular Function: oxidoreductase activity, acting on paired donors, with incorporation or reduction of molecular oxygen (GO:0016705);; Molecular Function: heme binding (GO:0020037);; Biological Process: oxidation-reductio…	--	--	[Q]	Secondary metabolites biosynthesis, transport and catabolism	Cytochrome P450	Cytochrome P450 81E8 OS=Medicago truncatula OX=3880 GN=CYP81E8 PE=2 SV=1	Q	Secondary metabolites biosynthesis, transport and catabolism	PREDICTED: cytochrome P450 81E8 [Prunus mume]
Prunus_armeniaca_newGene_1509	--	--	--	--	--	--	--	--	--	--	--	hypothetical protein PRUPE_2G262300 [Prunus persica]
Prunus_armeniaca_newGene_1313	--	--	Biological Process: oxidation-reduction process (GO:0055114);; Molecular Function: fatty-acyl-CoA reductase (alcohol-forming) activity (GO:0080019);;	K13356|1.95887e-54|pmum:103344083|K13356 alcohol-forming fatty acyl-CoA reductase [EC:1.2.1.84] | (RefSeq) fatty acyl-CoA reductase 3-like	Cutin, suberine and wax biosynthesis (ko00073);Peroxisome (ko04146)	[I]	Lipid transport and metabolism	Male sterility protein	Fatty acyl-CoA reductase 1 OS=Arabidopsis thaliana OX=3702 GN=FAR1 PE=1 SV=1	S	Function unknown	PREDICTED: fatty acyl-CoA reductase 3-like [Prunus mume]
Prunus_armeniaca_newGene_1915	--	--	Biological Process: vesicle docking involved in exocytosis (GO:0006904);;	--	--	[U]	Intracellular trafficking, secretion, and vesicular transport	--	Vacuolar protein sorting-associated protein 45 homolog OS=Arabidopsis thaliana OX=3702 GN=VPS45 PE=1 SV=2	U	Intracellular trafficking, secretion, and vesicular transport	vacuolar protein sorting-associated protein 45 homolog, partial [Prunus avium]
Prunus_armeniaca_newGene_2200	--	--	--	--	--	--	--	--	--	--	--	hypothetical protein PRUPE_2G142800 [Prunus persica]
Prunus_armeniaca_newGene_83	--		Biological Process: activation of MAPKK activity (GO:0000186);; Molecular Function: MAP kinase kinase kinase activity (GO:0004709);; Molecular Function: ATP binding (GO:0005524);; Cellular Component: intracellular (GO:0005622);; Cellular Component: plasma membrane (GO:0005886);; Cellular Component: integral component of membrane (GO:0016021);;	K04733|0|pmum:103327334|K04733 interleukin-1 receptor-associated kinase 4 [EC:2.7.11.1] | (RefSeq) cysteine-rich receptor-like protein kinase 2	--	--	--	Protein kinase domain;; Protein tyrosine kinase;; Salt stress response/antifungal	Cysteine-rich receptor-like protein kinase 3 OS=Arabidopsis thaliana OX=3702 GN=CRK3 PE=2 SV=1	T	Signal transduction mechanisms	PREDICTED: cysteine-rich receptor-like protein kinase 2 [Prunus mume]
Prunus_armeniaca_newGene_350	--		--	K04733|0|pmum:103328964|K04733 interleukin-1 receptor-associated kinase 4 [EC:2.7.11.1] | (RefSeq) wall-associated receptor kinase-like 9	--	--	--	Protein kinase domain;; Protein tyrosine kinase;; Wall-associated receptor kinase galacturonan-binding;; Calcium-binding EGF domain	Wall-associated receptor kinase-like 2 OS=Arabidopsis thaliana OX=3702 GN=WAKL2 PE=2 SV=1	T	Signal transduction mechanisms	PREDICTED: wall-associated receptor kinase-like 1 isoform X1 [Prunus mume]
Prunus_armeniaca_newGene_2194	--	--	--	--	--	--	--	TIR domain;; TIR domain;; MTH538 TIR-like domain (DUF1863)	TMV resistance protein N OS=Nicotiana glutinosa OX=35889 GN=N PE=1 SV=1	S	Function unknown	PREDICTED: TMV resistance protein N-like [Prunus mume]
Prunus_armeniaca_newGene_2700	--	--	--	--	--	--	--	--	--	--	--	hypothetical protein PRUPE_1G026300 [Prunus persica]
Prunus_armeniaca_newGene_130	--	--	--	--	--	--	--	--	Putative disease resistance protein RGA4 OS=Solanum bulbocastanum OX=147425 GN=RGA4 PE=2 SV=1	S	Function unknown	PREDICTED: putative adenylate cyclase regulatory protein [Prunus mume]
Prunus_armeniaca_newGene_2199	[K]	Transcription	--	--	--	--	--	Leucine Rich repeats (2 copies);; Leucine rich repeat	TMV resistance protein N OS=Nicotiana glutinosa OX=35889 GN=N PE=1 SV=1	--	--	TMV resistance protein N-like [Prunus avium]
Prunus_armeniaca_newGene_2790	--	--	Biological Process: establishment of mitotic spindle orientation (GO:0000132);; Cellular Component: condensed nuclear chromosome kinetochore (GO:0000778);; Molecular Function: structural constituent of cytoskeleton (GO:0005200);; Biological Process: mitotic spindle organization (GO:0007052);; Cellular Component: membrane (GO:0016020);; Cellular Component: Ndc80 complex (GO:0031262);; Biological P…	K11547|0|pper:PRUPE_ppa003403mg|K11547 kinetochore protein NDC80 | (RefSeq) hypothetical protein	--	[D]	Cell cycle control, cell division, chromosome partitioning	HEC/Ndc80p family	--	D	Cell cycle control, cell division, chromosome partitioning	probable kinetochore protein ndc80 [Prunus persica]
Prunus_armeniaca_newGene_249	[T]	Signal transduction mechanisms	Molecular Function: ATP binding (GO:0005524);; Cellular Component: plasma membrane (GO:0005886);; Molecular Function: ATPase-coupled molybdate transmembrane transporter activity (GO:0015412);; Biological Process: molybdate ion transport (GO:0015689);; Cellular Component: integral component of membrane (GO:0016021);; Biological Process: transmembrane transport (GO:0055085);;	--	--	[Q]	Secondary metabolites biosynthesis, transport and catabolism	--	Pleiotropic drug resistance protein 3 OS=Nicotiana tabacum OX=4097 GN=PDR3 PE=2 SV=1	V	Defense mechanisms	PREDICTED: pleiotropic drug resistance protein 3-like isoform X1 [Prunus mume]
Prunus_armeniaca_newGene_2065	--	--	Molecular Function: ADP binding (GO:0043531);;	--	--	--	--	NB-ARC domain	Disease resistance protein RML1A OS=Arabidopsis thaliana OX=3702 GN=RLM1A PE=4 SV=1	--	--	TMV resistance protein N-like [Prunus avium]
Prunus_armeniaca_newGene_2922	--	--	--	K15032|0|pmum:103330837|K15032 mTERF domain-containing protein, mitochondrial | (RefSeq) uncharacterized LOC103330837	--	[KR]	--	mTERF	Transcription termination factor MTERF15, mitochondrial OS=Arabidopsis thaliana OX=3702 GN=MTERF15 PE=2 SV=1	S	Function unknown	PREDICTED: uncharacterized protein LOC103330837 [Prunus mume]
Prunus_armeniaca_newGene_582	--	--	--	--	--	--	--	Phloem protein 2	Protein PHLOEM PROTEIN 2-LIKE A1 OS=Arabidopsis thaliana OX=3702 GN=PP2A1 PE=2 SV=1	S	Function unknown	PREDICTED: uncharacterized protein PHLOEM PROTEIN 2-LIKE A4-like [Prunus mume]
Prunus_armeniaca_newGene_1319	--	--	Molecular Function: nucleic acid binding (GO:0003676);; Cellular Component: nucleus (GO:0005634);; Molecular Function: metal ion binding (GO:0046872);;	--	--	--	--	--	--	S	Function unknown	zinc finger protein WIP3 [Prunus avium]
Prunus_armeniaca_newGene_848	--	--	--	--	--	--	--	F-box domain	--	S	Function unknown	hypothetical protein PRUPE_1G157200 [Prunus persica]
Prunus_armeniaca_newGene_1889	--	--	--	K10706|5.19424e-172|pmum:103322211|K10706 senataxin [EC:3.6.4.-] | (RefSeq) uncharacterized LOC103322211	--	[A]	RNA processing and modification	--	--	L	Replication, recombination and repair	PREDICTED: uncharacterized protein LOC103322211 [Prunus mume]
Prunus_armeniaca_newGene_2237	--	--	Cellular Component: membrane (GO:0016020);;	--	--	--	--	--	--	--	--	hypothetical protein MANES_07G057900, partial [Manihot esculenta]
Prunus_armeniaca_newGene_2256	--	--	--	--	--	--	--	--	--	--	--	basic form of pathogenesis-related protein 1 [Prunus persica]
Prunus_armeniaca_newGene_673	--	--	--	--	--	--	--	--	--	--	--	hypothetical protein PRUPE_6G183000 [Prunus persica]
Prunus_armeniaca_newGene_2767	[R]	General function prediction only	Biological Process: defense response (GO:0006952);; Biological Process: signal transduction (GO:0007165);; Molecular Function: ADP binding (GO:0043531);;	--	--	--	--	TIR domain;; NB-ARC domain;; TIR domain;; NACHT domain	TMV resistance protein N OS=Nicotiana glutinosa OX=35889 GN=N PE=1 SV=1	S	Function unknown	PREDICTED: TMV resistance protein N-like [Prunus mume]
Prunus_armeniaca_newGene_2666	--		Molecular Function: protein serine/threonine kinase activity (GO:0004674);; Molecular Function: ATP binding (GO:0005524);; Biological Process: protein phosphorylation (GO:0006468);; Cellular Component: integral component of membrane (GO:0016021);; Molecular Function: carbohydrate binding (GO:0030246);;	K04733|0|pper:PRUPE_ppa024419mg|K04733 interleukin-1 receptor-associated kinase 4 [EC:2.7.11.1] | (RefSeq) hypothetical protein	--	--	--	Protein kinase domain;; Protein tyrosine kinase	L-type lectin-domain containing receptor kinase IX.1 OS=Arabidopsis thaliana OX=3702 GN=LECRK91 PE=1 SV=1	T	Signal transduction mechanisms	PREDICTED: probable L-type lectin-domain containing receptor kinase S.5 [Prunus mume]
Prunus_armeniaca_newGene_458	--	--	Cellular Component: membrane (GO:0016020);;	--	--	--	--	--	--	S	Function unknown	PREDICTED: uncharacterized protein LOC103330354 [Prunus mume]
Prunus_armeniaca_newGene_1392	--	--	Molecular Function: ADP binding (GO:0043531);;	K13457|6.63555e-51|pmum:103334684|K13457 disease resistance protein RPM1 | (RefSeq) disease resistance protein RPM1-like	Plant-pathogen interaction (ko04626)	[T]	Signal transduction mechanisms	NB-ARC domain	Disease resistance protein RPM1 OS=Arabidopsis thaliana OX=3702 GN=RPM1 PE=1 SV=1	S	Function unknown	PREDICTED: disease resistance protein RPM1-like [Prunus mume]
Prunus_armeniaca_newGene_821	--	--	--	--	--	[R]	General function prediction only	Domain of unknown function (DUF569);; Fascin domain;; Reverse transcriptase (RNA-dependent DNA polymerase)	Retrovirus-related Pol polyprotein from transposon RE2 OS=Arabidopsis thaliana OX=3702 GN=RE2 PE=4 SV=1	L	Replication, recombination and repair	uncharacterized protein LOC109949504 [Prunus persica]
Prunus_armeniaca_newGene_2712	--	--	--	--	--	--	--	--	--	--	--	PREDICTED: glutathione S-transferase T2-like [Prunus mume]
Prunus_armeniaca_newGene_1798	[O]	Posttranslational modification, protein turnover, chaperones	Molecular Function: ATP binding (GO:0005524);;	K03283|0|pmum:103341786|K03283 heat shock 70kDa protein 1/8 | (RefSeq) heat shock cognate 70 kDa protein-like	Spliceosome (ko03040);Protein processing in endoplasmic reticulum (ko04141);Endocytosis (ko04144)	[O]	Posttranslational modification, protein turnover, chaperones	Hsp70 protein;; MreB/Mbl protein	Heat shock cognate 70 kDa protein OS=Petunia hybrida OX=4102 GN=HSP70 PE=2 SV=1	O	Posttranslational modification, protein turnover, chaperones	PREDICTED: heat shock cognate 70 kDa protein-like [Prunus mume]
Prunus_armeniaca_newGene_1049	--	--	--	--	--	--	--	--	--	--	--	PREDICTED: serine/threonine-protein phosphatase 7 long form homolog [Prunus mume]
Prunus_armeniaca_newGene_544	--		Molecular Function: protein kinase activity (GO:0004672);; Molecular Function: ATP binding (GO:0005524);; Biological Process: protein phosphorylation (GO:0006468);; Cellular Component: integral component of membrane (GO:0016021);;	--	--	--	--	Protein tyrosine kinase;; Protein kinase domain;; Di-glucose binding within endoplasmic reticulum	Probable LRR receptor-like serine/threonine-protein kinase At1g53440 OS=Arabidopsis thaliana OX=3702 GN=At1g53440 PE=2 SV=2	S	Function unknown	probable leucine-rich repeat receptor-like serine/threonine-protein kinase At3g14840, partial [Prunus avium]
Prunus_armeniaca_newGene_530	[O]	Posttranslational modification, protein turnover, chaperones	Biological Process: proteolysis (GO:0006508);; Molecular Function: cysteine-type peptidase activity (GO:0008234);; Molecular Function: 2-alkenal reductase [NAD(P)] activity (GO:0032440);; Biological Process: oxidation-reduction process (GO:0055114);;	--	--	[O]	Posttranslational modification, protein turnover, chaperones	Papain family cysteine protease;; Cathepsin propeptide inhibitor domain (I29)	Senescence-specific cysteine protease SAG39 OS=Oryza sativa subsp. indica OX=39946 GN=OsI_14861 PE=3 SV=1	O	Posttranslational modification, protein turnover, chaperones	PREDICTED: senescence-specific cysteine protease SAG39-like [Prunus mume]
Prunus_armeniaca_newGene_1891	--	--	--	--	--	--	--	--	--	--	--	PREDICTED: uncharacterized protein LOC107881714 [Prunus mume]
Prunus_armeniaca_newGene_1724	--	--	Molecular Function: zinc ion binding (GO:0008270);;	--	--	[R]	General function prediction only	PPR repeat;; PPR repeat family;; PPR repeat;; DYW family of nucleic acid deaminases;; Pentatricopeptide repeat domain;; Tetratricopeptide repeat;; Tetratricopeptide repeat;; Pentacotripeptide-repeat region of PRORP	Pentatricopeptide repeat-containing protein At1g56690, mitochondrial OS=Arabidopsis thaliana OX=3702 GN=PCMP-H69 PE=2 SV=1	S	Function unknown	pentatricopeptide repeat-containing protein At1g56690, mitochondrial [Prunus persica]
Prunus_armeniaca_newGene_2608	[P]	Inorganic ion transport and metabolism	Molecular Function: calcium-transporting ATPase activity (GO:0005388);; Molecular Function: ATP binding (GO:0005524);; Cellular Component: integral component of plasma membrane (GO:0005887);; Biological Process: cellular calcium ion homeostasis (GO:0006874);; Cellular Component: intracellular membrane-bounded organelle (GO:0043231);; Molecular Function: metal ion binding (GO:0046872);; Biological…	K05853|6.15422e-47|pper:PRUPE_ppa000801mg|K05853 Ca2+ transporting ATPase, sarcoplasmic/endoplasmic reticulum [EC:3.6.3.8] | (RefSeq) hypothetical protein	--	[P]	Inorganic ion transport and metabolism	--	Calcium-transporting ATPase 3, endoplasmic reticulum-type OS=Arabidopsis thaliana OX=3702 GN=ECA3 PE=2 SV=3	P	Inorganic ion transport and metabolism	calcium-transporting ATPase 3, endoplasmic reticulum-type isoform X2 [Prunus avium]
Prunus_armeniaca_newGene_3218	--	--	--	--	--	[R]	General function prediction only	Leucine Rich repeat	Receptor-like protein EIX2 OS=Solanum lycopersicum OX=4081 GN=EIX2 PE=1 SV=2	S	Function unknown	PREDICTED: LRR receptor-like serine/threonine-protein kinase GSO1 [Prunus mume]
Prunus_armeniaca_newGene_2111	--	--	--	--	--	[R]	General function prediction only	PPR repeat family;; PPR repeat;; PPR repeat;; Pentatricopeptide repeat domain;; Pentacotripeptide-repeat region of PRORP;; PPR repeat family;; PPR repeat;; PPR repeat;; Pentatricopeptide repeat domain;; Pentacotripeptide-repeat region of PRORP;; Mitochondrial 28S ribosomal protein S27;; PPR repeat family;; PPR repeat;; Pentatricopeptide repeat domain;; PPR repeat	Putative pentatricopeptide repeat-containing protein At1g12700, mitochondrial OS=Arabidopsis thaliana OX=3702 GN=At1g12700 PE=3 SV=1	S	Function unknown	hypothetical protein PRUPE_8G078200 [Prunus persica]
Prunus_armeniaca_newGene_884	--	--	--	--	--	--	--	F-box-like;; F-box domain;; F-box associated;; F-box associated domain	F-box protein CPR1 OS=Arabidopsis thaliana OX=3702 GN=CPR1 PE=1 SV=2	S	Function unknown	F-box/kelch-repeat protein At3g23880-like [Prunus avium]
Prunus_armeniaca_newGene_845	--	--	Molecular Function: transferase activity, transferring acyl groups other than amino-acyl groups (GO:0016747);;	K19861|0|pmum:103336714|K19861 benzyl alcohol O-benzoyltransferase [EC:2.3.1.196 2.3.1.232] | (RefSeq) methanol O-anthraniloyltransferase-like	--	--	--	Transferase family;; Transferase family	Methanol O-anthraniloyltransferase OS=Vitis labrusca OX=103355 GN=AMAT PE=1 SV=1	S	Function unknown	PREDICTED: methanol O-anthraniloyltransferase-like [Prunus mume]
Prunus_armeniaca_newGene_3302	--		--	K04733|0|pmum:103323541|K04733 interleukin-1 receptor-associated kinase 4 [EC:2.7.11.1] | (RefSeq) rust resistance kinase Lr10-like	--	--	--	Protein tyrosine kinase;; Protein kinase domain	Rust resistance kinase Lr10 OS=Triticum aestivum OX=4565 GN=LRK10 PE=2 SV=1	T	Signal transduction mechanisms	PREDICTED: rust resistance kinase Lr10-like isoform X1 [Prunus mume]
Prunus_armeniaca_newGene_216	--	--	Molecular Function: transporter activity (GO:0005215);; Biological Process: transport (GO:0006810);; Cellular Component: integral component of membrane (GO:0016021);;	--	--	--	--	--	--	P	Inorganic ion transport and metabolism	metal transporter Nramp6-like isoform X3 [Prunus avium]
Prunus_armeniaca_newGene_1746	--	--	Biological Process: killing of cells of other organism (GO:0031640);; Biological Process: defense response to fungus (GO:0050832);;	--	--	--	--	Gamma-thionin family	Defensin-like protein 2 OS=Arabidopsis thaliana OX=3702 GN=PDF2.2 PE=2 SV=1	S	Function unknown	PREDICTED: defensin Ec-AMP-D1-like [Prunus mume]
Prunus_armeniaca_newGene_2148	--	--	Biological Process: response to auxin (GO:0009733);;	K14488|1.18023e-51|pmum:103335786|K14488 SAUR family protein | (RefSeq) indole-3-acetic acid-induced protein ARG7-like	--	--	--	Auxin responsive protein	Indole-3-acetic acid-induced protein ARG7 OS=Vigna radiata var. radiata OX=3916 GN=ARG7 PE=2 SV=1	S	Function unknown	PREDICTED: indole-3-acetic acid-induced protein ARG7-like [Prunus mume]
Prunus_armeniaca_newGene_928	--	--	Cellular Component: plasma membrane (GO:0005886);; Cellular Component: integral component of membrane (GO:0016021);; Molecular Function: transmembrane transporter activity (GO:0022857);; Biological Process: transmembrane transport (GO:0055085);;	--	--	--	--	--	WAT1-related protein At5g64700 OS=Arabidopsis thaliana OX=3702 GN=At5g64700 PE=2 SV=1	U	Intracellular trafficking, secretion, and vesicular transport	hypothetical protein PRUPE_5G136500 [Prunus persica]
Prunus_armeniaca_newGene_1476	--	--	--	--	--	--	--	Thaumatin family	Thaumatin-like protein 1 OS=Prunus persica OX=3760 PE=2 SV=1	S	Function unknown	thaumatin-like protein 1b [Prunus avium]
Prunus_armeniaca_newGene_934	--	--	Cellular Component: integral component of membrane (GO:0016021);;	--	--	--	--	Phosphatidylinositol N-acetylglucosaminyltransferase subunit Y	--	S	Function unknown	hypothetical protein PRUPE_1G174200 [Prunus persica]
Prunus_armeniaca_newGene_1975	--	--	--	--	--	[R]	General function prediction only	--	--	S	Function unknown	hypothetical protein PRUPE_5G070700 [Prunus persica]
Prunus_armeniaca_newGene_2826	[K]	Transcription	--	--	--	[R]	General function prediction only	--	Receptor-like protein EIX2 OS=Solanum lycopersicum OX=4081 GN=EIX2 PE=1 SV=2	S	Function unknown	LRR receptor-like serine/threonine-protein kinase GSO1 isoform X2 [Prunus persica]
Prunus_armeniaca_newGene_1032	--	--	--	--	--	--	--	Plastocyanin-like domain	Early nodulin-like protein 2 OS=Arabidopsis thaliana OX=3702 GN=At4g27520 PE=1 SV=1	S	Function unknown	PREDICTED: mavicyanin-like [Prunus mume]
Prunus_armeniaca_newGene_1757	--	--	--	--	--	--	--	C1 domain;; Phorbol esters/diacylglycerol binding domain (C1 domain)	--	S	Function unknown	PREDICTED: uncharacterized protein LOC103339502 [Prunus mume]
Prunus_armeniaca_newGene_1728	--	--	Molecular Function: ATP binding (GO:0005524);; Biological Process: defense response (GO:0006952);; Biological Process: signal transduction (GO:0007165);; Molecular Function: ADP binding (GO:0043531);;	--	--	--	--	TIR domain	Disease resistance protein RPP4 OS=Arabidopsis thaliana OX=3702 GN=RPP4 PE=1 SV=1	S	Function unknown	PREDICTED: TMV resistance protein N-like [Prunus mume]
Prunus_armeniaca_newGene_3091	--	--	--	--	--	--	--	--	--	--	--	uncharacterized protein LOC110770112 [Prunus avium]
Prunus_armeniaca_newGene_424	--	--	Biological Process: defense response (GO:0006952);; Biological Process: response to biotic stimulus (GO:0009607);;	--	--	--	--	Pathogenesis-related protein Bet v I family	Major allergen Pru ar 1 OS=Prunus armeniaca OX=36596 PE=1 SV=1	S	Function unknown	PREDICTED: major allergen Pru ar 1-like [Prunus mume]
Prunus_armeniaca_newGene_1678	--	--	--	--	--	--	--	--	--	S	Function unknown	PREDICTED: uncharacterized protein LOC103339310 [Prunus mume]
Prunus_armeniaca_newGene_2289	[R]	General function prediction only	--	--	--	--	--	NB-ARC domain;; TIR domain;; Leucine Rich repeats (2 copies);; TIR domain;; AAA ATPase domain;; Leucine rich repeat;; NACHT domain;; AAA domain;; Leucine Rich Repeat;; ATPase family associated with various cellular activities (AAA);; Leucine rich repeat;; Leucine Rich repeats (2 copies)	TMV resistance protein N OS=Nicotiana glutinosa OX=35889 GN=N PE=1 SV=1	S	Function unknown	PREDICTED: TMV resistance protein N-like [Prunus mume]
Prunus_armeniaca_newGene_263	[T]	Signal transduction mechanisms	Molecular Function: ATP binding (GO:0005524);; Biological Process: drug transmembrane transport (GO:0006855);; Molecular Function: xenobiotic-transporting ATPase activity (GO:0008559);; Molecular Function: ATPase-coupled phosphate ion transmembrane transporter activity (GO:0015415);; Biological Process: phosphate ion transmembrane transport (GO:0035435);; Biological Process: xenobiotic transport …	K05658|3.99062e-85|cit:102627423|K05658 ATP-binding cassette, subfamily B (MDR/TAP), member 1 [EC:3.6.3.44] | (RefSeq) ABC transporter B family member 11-like	ABC transporters (ko02010)	[Q]	Secondary metabolites biosynthesis, transport and catabolism	ABC transporter;; ABC transporter	ABC transporter B family member 9 OS=Arabidopsis thaliana OX=3702 GN=ABCB9 PE=3 SV=2	V	Defense mechanisms	multidrug resistance protein 1, 2, putative [Ricinus communis]
Prunus_armeniaca_newGene_1554	--	--	--	K00472|1.53048e-07|nnu:104586967|K00472 prolyl 4-hydroxylase [EC:1.14.11.2] | (RefSeq) prolyl 4-hydroxylase 1	Arginine and proline metabolism (ko00330)	[E]	Amino acid transport and metabolism	--	Prolyl 4-hydroxylase 1 OS=Arabidopsis thaliana OX=3702 GN=P4H1 PE=1 SV=1	S	Function unknown	hypothetical protein CRG98_027394 [Punica granatum]
Prunus_armeniaca_newGene_520	--	--	Molecular Function: GTPase activity (GO:0003924);; Molecular Function: GTP binding (GO:0005525);;	--	--	[R]	General function prediction only	Guanylate-binding protein, N-terminal domain;; Guanylate-binding protein, C-terminal domain	--	S	Function unknown	PREDICTED: guanylate-binding protein 4 [Prunus mume]
Prunus_armeniaca_newGene_1327	[J]	Translation, ribosomal structure and biogenesis	Molecular Function: RNA binding (GO:0003723);; Molecular Function: structural constituent of ribosome (GO:0003735);; Biological Process: translation (GO:0006412);; Cellular Component: cytosolic small ribosomal subunit (GO:0022627);;	K02969|1.19473e-51|pper:PRUPE_ppa013457mg|K02969 small subunit ribosomal protein S20e | (RefSeq) hypothetical protein	Ribosome (ko03010)	[J]	Translation, ribosomal structure and biogenesis	Ribosomal protein S10p/S20e	40S ribosomal protein S20-1 OS=Arabidopsis thaliana OX=3702 GN=RPS20A PE=2 SV=2	J	Translation, ribosomal structure and biogenesis	PREDICTED: 40S ribosomal protein S20-2 [Ziziphus jujuba]
Prunus_armeniaca_newGene_301	--		--	--	--	--	--	Protein kinase domain;; Protein tyrosine kinase	LEAF RUST 10 DISEASE-RESISTANCE LOCUS RECEPTOR-LIKE PROTEIN KINASE-like 2.3 OS=Arabidopsis thaliana OX=3702 GN=LRK10L-2.3 PE=3 SV=2	T	Signal transduction mechanisms	PREDICTED: LEAF RUST 10 DISEASE-RESISTANCE LOCUS RECEPTOR-LIKE PROTEIN KINASE-like 2.1 [Prunus mume]
Prunus_armeniaca_newGene_513	--	--	--	--	--	--	--	--	--	S	Function unknown	PREDICTED: uncharacterized protein LOC103324752 isoform X2 [Prunus mume]
Prunus_armeniaca_newGene_1108	[G]	Carbohydrate transport and metabolism	Molecular Function: hydrolase activity, hydrolyzing O-glycosyl compounds (GO:0004553);; Biological Process: carbohydrate metabolic process (GO:0005975);;	K01188|0|pmum:103341812|K01188 beta-glucosidase [EC:3.2.1.21] | (RefSeq) beta-glucosidase 12-like	Cyanoamino acid metabolism (ko00460);Starch and sucrose metabolism (ko00500);Phenylpropanoid biosynthesis (ko00940)	[G]	Carbohydrate transport and metabolism	Glycosyl hydrolase family 1	Beta-glucosidase 24 OS=Oryza sativa subsp. japonica OX=39947 GN=BGLU24 PE=2 SV=1	G	Carbohydrate transport and metabolism	PREDICTED: beta-glucosidase 12-like [Prunus mume]
Prunus_armeniaca_newGene_1727	--	--	Molecular Function: ATP binding (GO:0005524);; Biological Process: defense response (GO:0006952);; Biological Process: signal transduction (GO:0007165);; Molecular Function: ADP binding (GO:0043531);;	--	--	--	--	Leucine rich repeat;; Leucine Rich Repeat	Disease resistance protein RRS1 OS=Arabidopsis thaliana OX=3702 GN=RRS1 PE=1 SV=1	S	Function unknown	PREDICTED: TMV resistance protein N-like [Prunus mume]
Prunus_armeniaca_newGene_3241	[IQR]	Lipid transport and metabolism;; Secondary metabolites biosynthesis, transport and catabolism;; General function prediction only	Molecular Function: oxidoreductase activity (GO:0016491);; Biological Process: oxidation-reduction process (GO:0055114);;	K15095|1.39513e-125|pper:PRUPE_ppa009330mg|K15095 (+)-neomenthol dehydrogenase [EC:1.1.1.208] | (RefSeq) hypothetical protein	Monoterpenoid biosynthesis (ko00902)	[Q]	Secondary metabolites biosynthesis, transport and catabolism	short chain dehydrogenase	(+)-neomenthol dehydrogenase OS=Capsicum annuum OX=4072 GN=MNR1 PE=1 SV=1	S	Function unknown	(+)-neomenthol dehydrogenase-like isoform X1 [Prunus avium]
Prunus_armeniaca_newGene_850	--	--	--	--	--	--	--	--	--	S	Function unknown	PREDICTED: F-box protein FBW2-like isoform X2 [Prunus mume]
Prunus_armeniaca_newGene_2734	--	--	--	--	--	--	--	No apical meristem-associated C-terminal domain	--	--	--	PREDICTED: uncharacterized protein LOC107881944 [Prunus mume]
Prunus_armeniaca_newGene_2547	--	--	--	--	--	--	--	Sieve element occlusion N-terminus;; Sieve element occlusion C-terminus	Protein SIEVE ELEMENT OCCLUSION B OS=Arabidopsis thaliana OX=3702 GN=SEOB PE=1 SV=1	--	--	PREDICTED: protein SIEVE ELEMENT OCCLUSION B-like [Prunus mume]
Prunus_armeniaca_newGene_3253	--	--	Cellular Component: endoplasmic reticulum membrane (GO:0005789);; Biological Process: endoplasmic reticulum organization (GO:0007029);; Cellular Component: integral component of membrane (GO:0016021);;	--	--	--	--	--	Sulfite exporter TauE/SafE family protein 3 OS=Arabidopsis thaliana OX=3702 GN=At2g25737 PE=2 SV=1	S	Function unknown	uncharacterized protein LOC110764670 [Prunus avium]
Prunus_armeniaca_newGene_1146	[O]	Posttranslational modification, protein turnover, chaperones	Molecular Function: glutathione transferase activity (GO:0004364);; Biological Process: auxin-activated signaling pathway (GO:0009734);;	K00799|8.93357e-157|pmum:103339277|K00799 glutathione S-transferase [EC:2.5.1.18] | (RefSeq) probable glutathione S-transferase parA	Glutathione metabolism (ko00480)	[O]	Posttranslational modification, protein turnover, chaperones	Glutathione S-transferase, N-terminal domain;; Glutathione S-transferase, N-terminal domain;; Glutathione S-transferase, C-terminal domain;; Glutathione S-transferase, N-terminal domain;; Glutathione S-transferase, C-terminal domain	Probable glutathione S-transferase parA OS=Nicotiana tabacum OX=4097 GN=PARA PE=2 SV=1	O	Posttranslational modification, protein turnover, chaperones	PREDICTED: probable glutathione S-transferase parA [Prunus mume]
Prunus_armeniaca_newGene_3189	[K]	Transcription	--	--	--	--	--	TIR domain;; NB-ARC domain;; TIR domain;; Leucine Rich Repeat;; Leucine Rich repeats (2 copies);; Leucine rich repeat	TMV resistance protein N OS=Nicotiana glutinosa OX=35889 GN=N PE=1 SV=1	S	Function unknown	PREDICTED: TMV resistance protein N-like [Prunus mume]
Prunus_armeniaca_newGene_1555	[J]	Translation, ribosomal structure and biogenesis	Biological Process: translation (GO:0006412);; Molecular Function: ligase activity (GO:0016874);;	K01867|1.90854e-32|pxb:103968088|K01867 tryptophanyl-tRNA synthetase [EC:6.1.1.2] | (RefSeq) tryptophan--tRNA ligase, cytoplasmic	Aminoacyl-tRNA biosynthesis (ko00970)	[J]	Translation, ribosomal structure and biogenesis	--	Tryptophan--tRNA ligase, cytoplasmic OS=Arabidopsis thaliana OX=3702 GN=At3g04600 PE=2 SV=1	J	Translation, ribosomal structure and biogenesis	PREDICTED: LOW QUALITY PROTEIN: tryptophan--tRNA ligase, cytoplasmic [Nicotiana tabacum]
Prunus_armeniaca_newGene_2208	--	--	--	--	--	--	--	Leucine Rich Repeat	Putative F-box/LRR-repeat protein At5g02700 OS=Arabidopsis thaliana OX=3702 GN=At5g02700 PE=4 SV=1	S	Function unknown	putative F-box/LRR-repeat protein At5g02700 [Prunus persica]
Prunus_armeniaca_newGene_3032	--	--	--	--	--	[L]	Replication, recombination and repair	DDE superfamily endonuclease;; Plant transposon protein	--	S	Function unknown	protein ALP1-like isoform X2 [Prunus avium]
Prunus_armeniaca_newGene_12	[IR]	Lipid transport and metabolism;; General function prediction only	--	K08248|0|pmum:103323319|K08248 (R)-mandelonitrile lyase [EC:4.1.2.10] | (RefSeq) (R)-mandelonitrile lyase 1-like	Cyanoamino acid metabolism (ko00460)	[R]	General function prediction only	GMC oxidoreductase;; GMC oxidoreductase	(R)-mandelonitrile lyase 1 OS=Prunus serotina OX=23207 GN=MDL1 PE=1 SV=1	E	Amino acid transport and metabolism	(R)-mandelonitrile lyase 1 [Prunus persica]
Prunus_armeniaca_newGene_2245	[G]	Carbohydrate transport and metabolism	Biological Process: metabolic process (GO:0008152);; Molecular Function: transferase activity, transferring hexosyl groups (GO:0016758);;	K13691|0|pmum:103335043|K13691 pathogen-inducible salicylic acid glucosyltransferase [EC:2.4.1.-] | (RefSeq) UDP-glycosyltransferase 74G1-like	--	[GC]	--	UDP-glucoronosyl and UDP-glucosyl transferase;; Glycosyltransferase family 28 C-terminal domain	UDP-glycosyltransferase 74E2 OS=Arabidopsis thaliana OX=3702 GN=UGT74E2 PE=1 SV=1	S	Function unknown	PREDICTED: UDP-glycosyltransferase 74G1-like [Prunus mume]
Prunus_armeniaca_newGene_1752	--	--	--	--	--	--	--	C1 domain	--	S	Function unknown	uncharacterized protein LOC110755826 [Prunus avium]
Prunus_armeniaca_newGene_3	--	--	--	--	--	--	--	Protein of unknown function (DUF674)	--	S	Function unknown	uncharacterized protein LOC18785824 isoform X1 [Prunus persica]
Prunus_armeniaca_newGene_1976	[E]	Amino acid transport and metabolism	Biological Process: histidine biosynthetic process (GO:0000105);; Molecular Function: magnesium ion binding (GO:0000287);; Molecular Function: ATP phosphoribosyltransferase activity (GO:0003879);; Cellular Component: chloroplast stroma (GO:0009570);;	K00765|2.60933e-130|pper:PRUPE_ppa007052mg|K00765 ATP phosphoribosyltransferase [EC:2.4.2.17] | (RefSeq) hypothetical protein	Histidine metabolism (ko00340);Biosynthesis of amino acids (ko01230)	[E]	Amino acid transport and metabolism	ATP phosphoribosyltransferase;; ATP phosphoribosyltransferase	ATP phosphoribosyltransferase 2, chloroplastic OS=Arabidopsis thaliana OX=3702 GN=HISN1B PE=1 SV=1	E	Amino acid transport and metabolism	ATP phosphoribosyltransferase 1, chloroplastic [Prunus persica]
Prunus_armeniaca_newGene_2168	--	--	--	--	--	--	--	--	bZIP transcription factor 11 OS=Arabidopsis thaliana OX=3702 GN=BZIP11 PE=1 SV=1	K	Transcription	hypothetical protein TSUD_394940 [Trifolium subterraneum]
Prunus_armeniaca_newGene_1008	[J]	Translation, ribosomal structure and biogenesis	--	--	--	[O]	Posttranslational modification, protein turnover, chaperones	--	Chaperone protein dnaJ 10 OS=Arabidopsis thaliana OX=3702 GN=ATJ10 PE=2 SV=2	O	Posttranslational modification, protein turnover, chaperones	chaperone protein dnaJ 10 isoform X2 [Prunus persica]
Prunus_armeniaca_newGene_503	[C]	Energy production and conversion	Molecular Function: iron ion binding (GO:0005506);; Biological Process: transport (GO:0006810);; Molecular Function: NADH dehydrogenase (ubiquinone) activity (GO:0008137);; Cellular Component: chloroplast thylakoid membrane (GO:0009535);; Biological Process: photosynthesis, light reaction (GO:0019684);; Molecular Function: quinone binding (GO:0048038);; Molecular Function: 4 iron, 4 sulfur cluste…	K12860|5.69672e-34|pmum:103324708|K12860 pre-mRNA-splicing factor CDC5/CEF1 | (RefSeq) pre-mRNA-splicing factor cef1-like	Spliceosome (ko03040)	[C]	Energy production and conversion	Myb-like DNA-binding domain;; Myb-like DNA-binding domain;; Myb-like DNA-binding domain	NAD(P)H-quinone oxidoreductase subunit K, chloroplastic OS=Morus indica OX=248361 GN=ndhK PE=3 SV=2	--	--	PREDICTED: pre-mRNA-splicing factor cef1-like [Prunus mume]
Prunus_armeniaca_newGene_1113	--	--	Biological Process: carbohydrate metabolic process (GO:0005975);; Molecular Function: beta-glucosidase activity (GO:0008422);; Molecular Function: scopolin beta-glucosidase activity (GO:0102483);;	K13032|1.10154e-32|pper:PRUPE_ppa026448mg|K13032 prunasin beta-glucosidase [EC:3.2.1.118] | (RefSeq) hypothetical protein	Cyanoamino acid metabolism (ko00460)	[G]	Carbohydrate transport and metabolism	Glycosyl hydrolase family 1	Vicianin hydrolase (Fragment) OS=Vicia sativa subsp. nigra OX=3909 PE=1 SV=1	G	Carbohydrate transport and metabolism	beta-glucosidase 12 isoform X2 [Prunus persica]
Prunus_armeniaca_newGene_868	--	--	--	--	--	--	--	Agenet domain	--	S	Function unknown	PREDICTED: serine-rich adhesin for platelets isoform X2 [Prunus mume]
Prunus_armeniaca_newGene_3231	[IQR]	Lipid transport and metabolism;; Secondary metabolites biosynthesis, transport and catabolism;; General function prediction only	Molecular Function: oxidoreductase activity (GO:0016491);; Biological Process: oxidation-reduction process (GO:0055114);;	K15095|0|pper:PRUPE_ppa018029mg|K15095 (+)-neomenthol dehydrogenase [EC:1.1.1.208] | (RefSeq) hypothetical protein	Monoterpenoid biosynthesis (ko00902)	[Q]	Secondary metabolites biosynthesis, transport and catabolism	short chain dehydrogenase;; Enoyl-(Acyl carrier protein) reductase;; KR domain	(+)-neomenthol dehydrogenase OS=Arabidopsis thaliana OX=3702 GN=SDR1 PE=1 SV=1	S	Function unknown	(+)-neomenthol dehydrogenase isoform X1 [Prunus persica]
Prunus_armeniaca_newGene_829	--	--	--	--	--	--	--	--	--	--	--	E3 ubiquitin-protein ligase UPL7 isoform X2 [Prunus persica]
Prunus_armeniaca_newGene_631	[K]	Transcription	Cellular Component: membrane (GO:0016020);;	--	--	--	--	Protein tyrosine kinase;; Protein kinase domain;; Di-glucose binding within endoplasmic reticulum;; Leucine rich repeat;; Leucine Rich repeats (2 copies);; Leucine Rich Repeat	Probable LRR receptor-like serine/threonine-protein kinase At1g53430 OS=Arabidopsis thaliana OX=3702 GN=At1g53430 PE=1 SV=1	S	Function unknown	probable LRR receptor-like serine/threonine-protein kinase At1g53430 [Prunus persica]
Prunus_armeniaca_newGene_453	--	--	Molecular Function: beta-galactosidase activity (GO:0004565);; Biological Process: carbohydrate metabolic process (GO:0005975);; Molecular Function: carbohydrate binding (GO:0030246);;	--	--	[G]	Carbohydrate transport and metabolism	--	Beta-galactosidase OS=Solanum lycopersicum OX=4081 PE=1 SV=1	G	Carbohydrate transport and metabolism	hypothetical protein PRUPE_3G298200 [Prunus persica]
Prunus_armeniaca_newGene_1	[G]	Carbohydrate transport and metabolism	Molecular Function: phosphorylase activity (GO:0004645);;	K00688|1.53535e-35|pper:PRUPE_ppa000587mg|K00688 glycogen phosphorylase [EC:2.4.1.1] | (RefSeq) hypothetical protein	Starch and sucrose metabolism (ko00500)	[G]	Carbohydrate transport and metabolism	Carbohydrate phosphorylase;; Carbohydrate phosphorylase	Alpha-glucan phosphorylase, H isozyme OS=Vicia faba OX=3906 PE=2 SV=1	G	Carbohydrate transport and metabolism	glycogen phosphorylase 1-like [Prunus avium]
Prunus_armeniaca_newGene_1381	--	--	Biological Process: metabolic process (GO:0008152);; Molecular Function: transferase activity, transferring hexosyl groups (GO:0016758);;	--	--	[GC]	--	UDP-glucoronosyl and UDP-glucosyl transferase	Linamarin synthase 2 OS=Manihot esculenta OX=3983 GN=UGT85K5 PE=1 SV=1	S	Function unknown	PREDICTED: 7-deoxyloganetin glucosyltransferase-like [Prunus mume]
Prunus_armeniaca_newGene_1226	--	--	--	--	--	--	--	--	--	--	--	hypothetical protein PRUPE_6G107200 [Prunus persica]
Prunus_armeniaca_newGene_178	--	--	Biological Process: protein depalmitoylation (GO:0002084);; Cellular Component: cytoplasm (GO:0005737);; Molecular Function: palmitoyl-(protein) hydrolase activity (GO:0008474);; Cellular Component: membrane (GO:0016020);; Molecular Function: carboxylic ester hydrolase activity (GO:0052689);;	K06130|2.51547e-15|pmum:103328036|K06130 lysophospholipase II [EC:3.1.1.5] | (RefSeq) acyl-protein thioesterase 2	Glycerophospholipid metabolism (ko00564)	[I]	Lipid transport and metabolism	--	--	S	Function unknown	acyl-protein thioesterase 2-like [Prunus avium]
Prunus_armeniaca_newGene_2742	--	--	--	K09264|1.44232e-08|pmum:103319429|K09264 MADS-box transcription factor, plant | (RefSeq) MADS-box transcription factor 23	--	--	--	--	--	--	--	MADS-box transcription factor 23 isoform X4 [Prunus persica]
Prunus_armeniaca_newGene_3136	[M]	Cell wall/membrane/envelope biogenesis	--	--	--	--	--	Protein tyrosine kinase;; Protein kinase domain;; PAN-like domain;; Domain of unknown function (DUF3403)	G-type lectin S-receptor-like serine/threonine-protein kinase SD1-1 OS=Arabidopsis thaliana OX=3702 GN=SD11 PE=1 SV=1	T	Signal transduction mechanisms	LOW QUALITY PROTEIN: uncharacterized protein LOC18781335 [Prunus persica]
Prunus_armeniaca_newGene_248	--	--	Molecular Function: zinc ion binding (GO:0008270);;	--	--	[R]	General function prediction only	DYW family of nucleic acid deaminases;; PPR repeat;; PPR repeat family;; PPR repeat;; Pentatricopeptide repeat domain;; PPR repeat family;; PPR repeat;; PPR repeat;; Pentatricopeptide repeat domain	Pentatricopeptide repeat-containing protein At1g25360 OS=Arabidopsis thaliana OX=3702 GN=PCMP-H74 PE=2 SV=1	S	Function unknown	PREDICTED: pentatricopeptide repeat-containing protein At1g25360-like [Prunus mume]
Prunus_armeniaca_newGene_2108	--	--	--	--	--	--	--	F-box-like;; F-box domain	F-box protein At3g59150 OS=Arabidopsis thaliana OX=3702 GN=At3g59150 PE=1 SV=1	--	--	F-box/LRR-repeat protein At3g58900-like [Prunus avium]
Prunus_armeniaca_newGene_2215	[O]	Posttranslational modification, protein turnover, chaperones	Biological Process: proteolysis (GO:0006508);; Molecular Function: cysteine-type peptidase activity (GO:0008234);;	--	--	[O]	Posttranslational modification, protein turnover, chaperones	Papain family cysteine protease;; Cathepsin propeptide inhibitor domain (I29);; Granulin	Probable cysteine protease RD21B OS=Arabidopsis thaliana OX=3702 GN=RD21B PE=1 SV=1	O	Posttranslational modification, protein turnover, chaperones	PREDICTED: cysteine proteinase RD21a-like [Prunus mume]
Prunus_armeniaca_newGene_1680	[M]	Cell wall/membrane/envelope biogenesis	--	--	--	--	--	Protein kinase domain;; Protein tyrosine kinase	Probable LRR receptor-like serine/threonine-protein kinase At3g47570 OS=Arabidopsis thaliana OX=3702 GN=At3g47570 PE=2 SV=1	S	Function unknown	PREDICTED: probable LRR receptor-like serine/threonine-protein kinase At3g47570 [Prunus mume]
Prunus_armeniaca_newGene_1952	--	--	--	--	--	--	--	--	--	--	--	PREDICTED: putative mediator of RNA polymerase II transcription subunit 26 [Prunus mume]
Prunus_armeniaca_newGene_1219	--	--	--	--	--	[R]	General function prediction only	PPR repeat family;; PPR repeat;; PPR repeat;; Pentatricopeptide repeat domain;; Pentacotripeptide-repeat region of PRORP	Pentatricopeptide repeat-containing protein At3g22470, mitochondrial OS=Arabidopsis thaliana OX=3702 GN=At3g22470 PE=1 SV=1	S	Function unknown	hypothetical protein PRUPE_6G093300 [Prunus persica]
Prunus_armeniaca_newGene_3126	--		--	K04733|0|pmum:103331213|K04733 interleukin-1 receptor-associated kinase 4 [EC:2.7.11.1] | (RefSeq) rust resistance kinase Lr10-like	--	[T]	Signal transduction mechanisms	Protein kinase domain;; Protein tyrosine kinase;; Protein tyrosine kinase;; Protein kinase domain	Rust resistance kinase Lr10 OS=Triticum aestivum OX=4565 GN=LRK10 PE=2 SV=1	T	Signal transduction mechanisms	PREDICTED: rust resistance kinase Lr10-like [Prunus mume]
Prunus_armeniaca_newGene_685	[IQR]	Lipid transport and metabolism;; Secondary metabolites biosynthesis, transport and catabolism;; General function prediction only	Molecular Function: oxidoreductase activity (GO:0016491);; Biological Process: oxidation-reduction process (GO:0055114);;	K15095|0|pmum:103331896|K15095 (+)-neomenthol dehydrogenase [EC:1.1.1.208] | (RefSeq) (+)-neomenthol dehydrogenase-like	Monoterpenoid biosynthesis (ko00902)	[Q]	Secondary metabolites biosynthesis, transport and catabolism	short chain dehydrogenase;; Enoyl-(Acyl carrier protein) reductase;; KR domain	(+)-neomenthol dehydrogenase OS=Arabidopsis thaliana OX=3702 GN=SDR1 PE=1 SV=1	S	Function unknown	hypothetical protein PRUPE_2G161300 [Prunus persica]
Prunus_armeniaca_newGene_1999	--	--	--	--	--	--	--	--	--	--	--	PREDICTED: TMV resistance protein N-like [Prunus mume]
Prunus_armeniaca_newGene_269	--	--	--	--	--	--	--	--	--	--	--	PREDICTED: 3&apos;-hydroxy-N-methyl-(S)-coclaurine 4&apos;-O-methyltransferase 1-like [Prunus mume]
Prunus_armeniaca_newGene_995	--	--	--	--	--	--	--	Myb/SANT-like DNA-binding domain;; Reverse transcriptase-like	--	S	Function unknown	hypothetical protein PRUPE_1G245200 [Prunus persica]
Prunus_armeniaca_newGene_2258	[EH]	Amino acid transport and metabolism;; Coenzyme transport and metabolism	Biological Process: branched-chain amino acid metabolic process (GO:0009081);; Molecular Function: L-leucine transaminase activity (GO:0052654);; Molecular Function: L-valine transaminase activity (GO:0052655);; Molecular Function: L-isoleucine transaminase activity (GO:0052656);;	K00826|2.84761e-146|pmum:103334948|K00826 branched-chain amino acid aminotransferase [EC:2.6.1.42] | (RefSeq) putative branched-chain-amino-acid aminotransferase 7	Cysteine and methionine metabolism (ko00270);Valine, leucine and isoleucine degradation (ko00280);Valine, leucine and isoleucine biosynthesis (ko00290);Pantothenate and CoA biosynthesis (ko00770);2-Oxocarboxylic acid metabolism (ko01210);Biosynthesis of amino acids (ko01230)	[E]	Amino acid transport and metabolism	Amino-transferase class IV	Putative branched-chain-amino-acid aminotransferase 7 OS=Arabidopsis thaliana OX=3702 GN=BCAT7 PE=5 SV=1	E	Amino acid transport and metabolism	PREDICTED: putative branched-chain-amino-acid aminotransferase 7 [Prunus mume]
Prunus_armeniaca_newGene_3037	[E]	Amino acid transport and metabolism	Molecular Function: acetyl-CoA:L-glutamate N-acetyltransferase activity (GO:0004042);; Molecular Function: glutamate N-acetyltransferase activity (GO:0004358);; Biological Process: arginine biosynthetic process (GO:0006526);; Cellular Component: chloroplast (GO:0009507);;	K00620|1.03831e-31|pper:PRUPE_ppa005393mg|K00620 glutamate N-acetyltransferase / amino-acid N-acetyltransferase [EC:2.3.1.35 2.3.1.1] | (RefSeq) hypothetical protein	Arginine biosynthesis (ko00220);2-Oxocarboxylic acid metabolism (ko01210);Biosynthesis of amino acids (ko01230)	[E]	Amino acid transport and metabolism	ArgJ family	Arginine biosynthesis bifunctional protein ArgJ, chloroplastic OS=Populus trichocarpa OX=3694 GN=POPTRDRAFT_746969 PE=3 SV=2	E	Amino acid transport and metabolism	hypothetical protein MIMGU_mgv1a009220mg [Erythranthe guttata]
Prunus_armeniaca_newGene_1843	[QV]	Secondary metabolites biosynthesis, transport and catabolism;; Defense mechanisms	Molecular Function: monooxygenase activity (GO:0004497);; Molecular Function: iron ion binding (GO:0005506);; Molecular Function: oxidoreductase activity, acting on paired donors, with incorporation or reduction of molecular oxygen (GO:0016705);; Molecular Function: heme binding (GO:0020037);; Biological Process: oxidation-reduction process (GO:0055114);;	--	--	[Q]	Secondary metabolites biosynthesis, transport and catabolism	Cytochrome P450;; Cytochrome P450	Flavonoid 3&apos;-monooxygenase OS=Arabidopsis thaliana OX=3702 GN=CYP75B1 PE=1 SV=1	Q	Secondary metabolites biosynthesis, transport and catabolism	PREDICTED: flavonoid 3&apos;-monooxygenase-like [Prunus mume]
Prunus_armeniaca_newGene_3321	[G]	Carbohydrate transport and metabolism	Cellular Component: cytoplasm (GO:0005737);; Biological Process: glycogen catabolic process (GO:0005980);; Molecular Function: glycogen phosphorylase activity (GO:0008184);; Molecular Function: amino acid binding (GO:0016597);; Molecular Function: pyridoxal phosphate binding (GO:0030170);;	K00688|8.23722e-96|pmum:103324292|K00688 glycogen phosphorylase [EC:2.4.1.1] | (RefSeq) alpha-glucan phosphorylase, H isozyme-like	Starch and sucrose metabolism (ko00500)	[G]	Carbohydrate transport and metabolism	Carbohydrate phosphorylase	Alpha-glucan phosphorylase, H isozyme OS=Vicia faba OX=3906 PE=2 SV=1	G	Carbohydrate transport and metabolism	PREDICTED: alpha-glucan phosphorylase, H isozyme-like [Prunus mume]
Prunus_armeniaca_newGene_2525	--	--	--	--	--	--	--	Protein of unknown function (DUF1336)	--	S	Function unknown	PREDICTED: uncharacterized protein LOC103321525 isoform X1 [Prunus mume]
Prunus_armeniaca_newGene_837	--	--	--	--	--	--	--	--	--	S	Function unknown	PREDICTED: uncharacterized protein LOC103336752 [Prunus mume]
Prunus_armeniaca_newGene_623	--	--	--	--	--	--	--	F-box domain;; F-box-like	F-box protein CPR1 OS=Arabidopsis thaliana OX=3702 GN=CPR1 PE=1 SV=2	S	Function unknown	PREDICTED: F-box/kelch-repeat protein At3g23880-like isoform X1 [Prunus mume]
Prunus_armeniaca_newGene_1292	--		--	K04733|0|pmum:103343906|K04733 interleukin-1 receptor-associated kinase 4 [EC:2.7.11.1] | (RefSeq) rust resistance kinase Lr10-like	--	[T]	Signal transduction mechanisms	Protein tyrosine kinase;; Protein kinase domain	Rust resistance kinase Lr10 OS=Triticum aestivum OX=4565 GN=LRK10 PE=2 SV=1	T	Signal transduction mechanisms	rust resistance kinase Lr10-like isoform X1 [Prunus avium]
Prunus_armeniaca_newGene_2950	--	--	--	--	--	--	--	--	--	--	--	hypothetical protein PRUPE_2G046900 [Prunus persica]
Prunus_armeniaca_newGene_1355	--	--	--	--	--	--	--	--	Bidirectional sugar transporter SWEET1 OS=Arabidopsis thaliana OX=3702 GN=SWEET1 PE=1 SV=1	U	Intracellular trafficking, secretion, and vesicular transport	bidirectional sugar transporter SWEET1 [Prunus persica]
Prunus_armeniaca_newGene_610	[R]	General function prediction only	Cellular Component: integral component of membrane (GO:0016021);;	K03453|1.39049e-34|pper:PRUPE_ppa007523mg|K03453 bile acid:Na+ symporter, BASS family | (RefSeq) hypothetical protein	--	[P]	Inorganic ion transport and metabolism	--	Probable sodium/metabolite cotransporter BASS2, chloroplastic OS=Oryza sativa subsp. japonica OX=39947 GN=BASS2 PE=2 SV=1	S	Function unknown	probable sodium/metabolite cotransporter BASS2, chloroplastic [Prunus persica]
Prunus_armeniaca_newGene_296	--	--	--	--	--	[R]	General function prediction only	--	Retrovirus-related Pol polyprotein from transposon RE2 OS=Arabidopsis thaliana OX=3702 GN=RE2 PE=4 SV=1	Q	Secondary metabolites biosynthesis, transport and catabolism	uncharacterized protein LOC110766945 [Prunus avium]
Prunus_armeniaca_newGene_1526	--	--	Molecular Function: structural constituent of ribosome (GO:0003735);; Cellular Component: ribosome (GO:0005840);; Biological Process: translation (GO:0006412);; Molecular Function: rRNA binding (GO:0019843);;	K02940|2.66365e-11|pper:PRUPE_ppa011819mg|K02940 large subunit ribosomal protein L9e | (RefSeq) hypothetical protein	Ribosome (ko03010)	[J]	Translation, ribosomal structure and biogenesis	--	60S ribosomal protein L9 OS=Oryza sativa subsp. japonica OX=39947 GN=RPL9 PE=2 SV=3	J	Translation, ribosomal structure and biogenesis	unnamed protein product [Coffea canephora]
Prunus_armeniaca_newGene_2218	--	--	--	--	--	--	--	--	--	--	--	hypothetical protein PRUPE_8G132600 [Prunus persica]
Prunus_armeniaca_newGene_2223	--	--	Molecular Function: serine-type carboxypeptidase activity (GO:0004185);; Biological Process: proteolysis (GO:0006508);;	--	--	[OE]	--	Serine carboxypeptidase	Serine carboxypeptidase-like 11 OS=Arabidopsis thaliana OX=3702 GN=SCPL11 PE=2 SV=2	E	Amino acid transport and metabolism	serine carboxypeptidase-like 13 [Prunus avium]
Prunus_armeniaca_newGene_2001	[K]	Transcription	Biological Process: defense response (GO:0006952);; Biological Process: signal transduction (GO:0007165);; Molecular Function: ADP binding (GO:0043531);;	--	--	--	--	NB-ARC domain;; Leucine Rich repeats (2 copies);; Leucine rich repeat;; NACHT domain;; TIR domain;; TIR domain	TMV resistance protein N OS=Nicotiana glutinosa OX=35889 GN=N PE=1 SV=1	S	Function unknown	TMV resistance protein N isoform X1 [Prunus persica]
Prunus_armeniaca_newGene_1135	--	--	--	K14972|0|pmum:103318936|K14972 PAX-interacting protein 1 | (RefSeq) mediator of RNA polymerase II transcription subunit 15a-like	--	--	--	--	Mediator of RNA polymerase II transcription subunit 15a OS=Arabidopsis thaliana OX=3702 GN=MED15A PE=1 SV=1	S	Function unknown	PREDICTED: LOW QUALITY PROTEIN: mediator of RNA polymerase II transcription subunit 15a-like [Prunus mume]
Prunus_armeniaca_newGene_1173	--	--	--	--	--	--	--	Protein of unknown function (DUF674)	--	S	Function unknown	uncharacterized protein LOC110772613 [Prunus avium]
Prunus_armeniaca_newGene_2695	--	--	--	--	--	[O]	Posttranslational modification, protein turnover, chaperones	F-box domain;; F-box-like	Calreticulin-3 OS=Arabidopsis thaliana OX=3702 GN=CRT3 PE=1 SV=2	S	Function unknown	uncharacterized protein LOC110753452 [Prunus avium]
Prunus_armeniaca_newGene_770	--	--	--	--	--	--	--	--	--	--	--	hypothetical protein PRUPE_4G263200 [Prunus persica]
Prunus_armeniaca_newGene_607	--	--	--	--	--	--	--	--	--	--	--	hypothetical protein PRUPE_4G130900 [Prunus persica]
Prunus_armeniaca_newGene_1495	--	--	--	--	--	--	--	--	Putative L-type lectin-domain containing receptor kinase V.8 OS=Arabidopsis thaliana OX=3702 GN=LECRK58 PE=3 SV=1	T	Signal transduction mechanisms	L-type lectin-domain containing receptor kinase IV.1 [Prunus persica]
Prunus_armeniaca_newGene_8	[M]	Cell wall/membrane/envelope biogenesis	Molecular Function: protein serine/threonine kinase activity (GO:0004674);; Molecular Function: ATP binding (GO:0005524);; Cellular Component: plasma membrane (GO:0005886);; Biological Process: protein phosphorylation (GO:0006468);; Biological Process: cell surface receptor signaling pathway (GO:0007166);; Cellular Component: integral component of membrane (GO:0016021);; Molecular Function: polys…	--	--	[T]	Signal transduction mechanisms	Protein tyrosine kinase;; Protein kinase domain;; Wall-associated receptor kinase galacturonan-binding	Wall-associated receptor kinase-like 20 OS=Arabidopsis thaliana OX=3702 GN=WAKL20 PE=2 SV=1	T	Signal transduction mechanisms	wall-associated receptor kinase-like 20 [Prunus avium]
Prunus_armeniaca_newGene_2249	[S]	Function unknown	--	--	--	[S]	Function unknown	Cysteine-rich secretory protein family	Basic form of pathogenesis-related protein 1 OS=Nicotiana tabacum OX=4097 PE=3 SV=1	S	Function unknown	PREDICTED: pathogenesis-related protein 1A-like [Prunus mume]
Prunus_armeniaca_newGene_2285	--	--	--	--	--	--	--	TIR domain;; TIR domain	Disease resistance protein RLM3 OS=Arabidopsis thaliana OX=3702 GN=RLM3 PE=2 SV=1	--	--	TMV resistance protein N-like [Prunus avium]
Prunus_armeniaca_newGene_368	--	--	Biological Process: metabolic process (GO:0008152);; Molecular Function: L-leucine transaminase activity (GO:0052654);; Molecular Function: L-valine transaminase activity (GO:0052655);; Molecular Function: L-isoleucine transaminase activity (GO:0052656);;	K00826|3.94318e-33|pmum:103334949|K00826 branched-chain amino acid aminotransferase [EC:2.6.1.42] | (RefSeq) branched-chain-amino-acid aminotransferase 6-like	Cysteine and methionine metabolism (ko00270);Valine, leucine and isoleucine degradation (ko00280);Valine, leucine and isoleucine biosynthesis (ko00290);Pantothenate and CoA biosynthesis (ko00770);2-Oxocarboxylic acid metabolism (ko01210);Biosynthesis of amino acids (ko01230)	[E]	Amino acid transport and metabolism	--	Branched-chain-amino-acid aminotransferase 2, chloroplastic OS=Arabidopsis thaliana OX=3702 GN=BCAT2 PE=1 SV=1	E	Amino acid transport and metabolism	PREDICTED: branched-chain-amino-acid aminotransferase 1, mitochondrial-like [Prunus mume]
Prunus_armeniaca_newGene_1934	--	--	--	--	--	--	--	Leucine Rich repeats (2 copies);; Leucine rich repeat	Disease resistance protein RPS4 OS=Arabidopsis thaliana OX=3702 GN=RPS4 PE=1 SV=1	S	Function unknown	TMV resistance protein N-like isoform X3 [Prunus persica]
Prunus_armeniaca_newGene_2772	--	--	--	--	--	--	--	NB-ARC domain	Putative disease resistance protein At4g11170 OS=Arabidopsis thaliana OX=3702 GN=At4g11170 PE=2 SV=1	S	Function unknown	PREDICTED: TMV resistance protein N-like [Prunus mume]
Prunus_armeniaca_newGene_847	--	--	--	--	--	--	--	--	--	S	Function unknown	hypothetical protein CFP56_19058 [Quercus suber]
Prunus_armeniaca_newGene_580	--	--	--	--	--	--	--	--	Probable LRR receptor-like serine/threonine-protein kinase At1g56140 OS=Arabidopsis thaliana OX=3702 GN=At1g56140 PE=2 SV=2	T	Signal transduction mechanisms	PREDICTED: LOW QUALITY PROTEIN: uncharacterized protein LOC103325393 [Prunus mume]
Prunus_armeniaca_newGene_109	--	--	--	--	--	--	--	--	--	--	--	PREDICTED: uncharacterized protein LOC103327549 [Prunus mume]
Prunus_armeniaca_newGene_3196	--	--	Biological Process: regulation of transcription, DNA-templated (GO:0006355);;	--	--	[R]	General function prediction only	--	Protein TOPLESS OS=Arabidopsis thaliana OX=3702 GN=TPL PE=1 SV=1	S	Function unknown	hypothetical protein PRUPE_4G061200 [Prunus persica]
Prunus_armeniaca_newGene_2721	--	--	Biological Process: defense response (GO:0006952);; Molecular Function: ADP binding (GO:0043531);;	--	--	[T]	Signal transduction mechanisms	Leucine Rich repeats (2 copies)	Disease resistance protein RPP8 OS=Arabidopsis thaliana OX=3702 GN=RPP8 PE=1 SV=2	S	Function unknown	probable disease resistance RPP8-like protein 2 [Prunus avium]
Prunus_armeniaca_newGene_1367	--	--	--	--	--	--	--	--	--	S	Function unknown	uncharacterized protein LOC109946862 [Prunus persica]
Prunus_armeniaca_newGene_64	--	--	--	--	--	--	--	TIR domain;; TIR domain	TMV resistance protein N OS=Nicotiana glutinosa OX=35889 GN=N PE=1 SV=1	--	--	PREDICTED: TMV resistance protein N-like [Prunus mume]
Prunus_armeniaca_newGene_873	--	--	--	--	--	--	--	F-box domain	Putative F-box protein At1g19160 OS=Arabidopsis thaliana OX=3702 GN=At1g19160 PE=4 SV=1	S	Function unknown	hypothetical protein PRUPE_5G068800 [Prunus persica]
Prunus_armeniaca_newGene_1971	[K]	Transcription	--	K13457|0|pmum:103342718|K13457 disease resistance protein RPM1 | (RefSeq) disease resistance protein RPM1-like	Plant-pathogen interaction (ko04626)	[T]	Signal transduction mechanisms	NB-ARC domain;; Leucine rich repeat;; Leucine Rich repeats (2 copies);; NB-ARC domain	Disease resistance protein RPM1 OS=Arabidopsis thaliana OX=3702 GN=RPM1 PE=1 SV=1	S	Function unknown	PREDICTED: disease resistance protein RPM1-like [Prunus mume]
Prunus_armeniaca_newGene_1006	--	--	Cellular Component: integral component of membrane (GO:0016021);;	--	--	[R]	General function prediction only	--	Chaperone protein dnaJ 10 OS=Arabidopsis thaliana OX=3702 GN=ATJ10 PE=2 SV=2	S	Function unknown	PREDICTED: uncharacterized aarF domain-containing protein kinase 2 isoform X3 [Musa acuminata subsp. malaccensis]
Prunus_armeniaca_newGene_3310	--	--	--	--	--	[R]	General function prediction only	--	F-box/LRR-repeat protein At3g48880 OS=Arabidopsis thaliana OX=3702 GN=At3g48880 PE=2 SV=1	S	Function unknown	F-box/LRR-repeat protein At3g48880 [Prunus persica]
Prunus_armeniaca_newGene_616	--	--	Molecular Function: transferase activity, transferring acyl groups other than amino-acyl groups (GO:0016747);;	K13065|1.0857e-120|pmum:103325758|K13065 shikimate O-hydroxycinnamoyltransferase [EC:2.3.1.133] | (RefSeq) BAHD acyltransferase At5g47980-like	--	--	--	Transferase family	BAHD acyltransferase BIA1 OS=Arabidopsis thaliana OX=3702 GN=BIA1 PE=2 SV=1	S	Function unknown	vinorine synthase-like [Prunus avium]
Prunus_armeniaca_newGene_1074	--	--	--	--	--	--	--	Lines N-terminus	--	S	Function unknown	hypothetical protein POPTR_005G131900v3 [Populus trichocarpa]
Prunus_armeniaca_newGene_1542	--	--	--	--	--	--	--	--	--	--	--	hypothetical protein PRUPE_6G325000 [Prunus persica]
Prunus_armeniaca_newGene_2775	--	--	--	--	--	--	--	TIR domain;; TIR domain	TMV resistance protein N OS=Nicotiana glutinosa OX=35889 GN=N PE=1 SV=1	S	Function unknown	PREDICTED: disease resistance protein RML1A-like [Prunus mume]
Prunus_armeniaca_newGene_1211	--	--	--	--	--	[R]	General function prediction only	PPR repeat family;; PPR repeat;; PPR repeat;; Pentatricopeptide repeat domain;; Pentacotripeptide-repeat region of PRORP;; Mitochondrial 28S ribosomal protein S27	Putative pentatricopeptide repeat-containing protein At1g12700, mitochondrial OS=Arabidopsis thaliana OX=3702 GN=At1g12700 PE=3 SV=1	S	Function unknown	PREDICTED: LOW QUALITY PROTEIN: pentatricopeptide repeat-containing protein At1g12300, mitochondrial-like [Prunus mume]
Prunus_armeniaca_newGene_1228	--	--	--	--	--	--	--	--	--	--	--	PREDICTED: uncharacterized protein LOC103325679 isoform X1 [Prunus mume]
Prunus_armeniaca_newGene_2882	[R]	General function prediction only	Biological Process: defense response (GO:0006952);; Molecular Function: ADP binding (GO:0043531);;	--	--	[T]	Signal transduction mechanisms	NB-ARC domain;; Leucine Rich repeats (2 copies)	Putative disease resistance RPP13-like protein 1 OS=Arabidopsis thaliana OX=3702 GN=RPPL1 PE=3 SV=1	S	Function unknown	PREDICTED: putative disease resistance RPP13-like protein 1 [Prunus mume]
Prunus_armeniaca_newGene_1776	--	--	--	--	--	[R]	General function prediction only	PPR repeat family;; PPR repeat;; PPR repeat;; Pentatricopeptide repeat domain;; Pentacotripeptide-repeat region of PRORP	Pentatricopeptide repeat-containing protein At2g22410, mitochondrial OS=Arabidopsis thaliana OX=3702 GN=PCMP-E28 PE=2 SV=1	S	Function unknown	PREDICTED: pentatricopeptide repeat-containing protein At2g22410, mitochondrial-like [Prunus mume]
Prunus_armeniaca_newGene_2524	--	--	--	--	--	--	--	--	--	--	--	hypothetical protein PRUPE_1G031000 [Prunus persica]
Prunus_armeniaca_newGene_723	--	--	--	--	--	--	--	Ulp1 protease family, C-terminal catalytic domain	--	--	--	uncharacterized protein LOC109948957 [Prunus persica]
Prunus_armeniaca_newGene_760	--	--	Molecular Function: 3-hydroxyisobutyryl-CoA hydrolase activity (GO:0003860);;	K05605|2.62583e-24|pmum:103328923|K05605 3-hydroxyisobutyryl-CoA hydrolase [EC:3.1.2.4] | (RefSeq) 3-hydroxyisobutyryl-CoA hydrolase-like protein 5	Valine, leucine and isoleucine degradation (ko00280);beta-Alanine metabolism (ko00410);Propanoate metabolism (ko00640);Carbon metabolism (ko01200)	--	--	--	3-hydroxyisobutyryl-CoA hydrolase-like protein 5 OS=Arabidopsis thaliana OX=3702 GN=At1g06550 PE=1 SV=2	I	Lipid transport and metabolism	PREDICTED: 3-hydroxyisobutyryl-CoA hydrolase-like protein 5 [Prunus mume]
Prunus_armeniaca_newGene_1834	--	--	--	--	--	--	--	Thaumatin family	Thaumatin-like protein 1 OS=Arabidopsis thaliana OX=3702 GN=TLP1 PE=2 SV=1	S	Function unknown	PREDICTED: thaumatin-like protein 1b [Prunus mume]
Prunus_armeniaca_newGene_2119	--	--	Molecular Function: polygalacturonase activity (GO:0004650);; Biological Process: carbohydrate metabolic process (GO:0005975);;	--	--	--	--	--	--	M	Cell wall/membrane/envelope biogenesis	hypothetical protein PRUPE_1G427800 [Prunus persica]
Prunus_armeniaca_newGene_576	[K]	Transcription	--	--	--	--	--	Di-glucose binding within endoplasmic reticulum;; Leucine rich repeat;; Leucine Rich repeats (2 copies);; Leucine Rich Repeat;; Protein kinase domain;; Protein tyrosine kinase	Probable LRR receptor-like serine/threonine-protein kinase At1g56130 OS=Arabidopsis thaliana OX=3702 GN=At1g56130 PE=2 SV=2	T	Signal transduction mechanisms	probable LRR receptor-like serine/threonine-protein kinase At1g56140 [Prunus persica]
Prunus_armeniaca_newGene_3273	[K]	Transcription	--	--	--	[R]	General function prediction only	Leucine rich repeat	Receptor-like protein EIX2 OS=Solanum lycopersicum OX=4081 GN=EIX2 PE=1 SV=2	S	Function unknown	PREDICTED: LRR receptor-like serine/threonine-protein kinase GSO2 [Prunus mume]
Prunus_armeniaca_newGene_418	--	--	Biological Process: defense response (GO:0006952);; Biological Process: response to biotic stimulus (GO:0009607);;	--	--	--	--	Pathogenesis-related protein Bet v I family	Major allergen Pru ar 1 OS=Prunus armeniaca OX=36596 PE=1 SV=1	S	Function unknown	PREDICTED: major allergen Pru ar 1-like [Prunus mume]
Prunus_armeniaca_newGene_2866	[G]	Carbohydrate transport and metabolism	Molecular Function: hydrolase activity, hydrolyzing O-glycosyl compounds (GO:0004553);; Biological Process: carbohydrate metabolic process (GO:0005975);;	K01188|0|pmum:103330511|K01188 beta-glucosidase [EC:3.2.1.21] | (RefSeq) vicianin hydrolase	Cyanoamino acid metabolism (ko00460);Starch and sucrose metabolism (ko00500);Phenylpropanoid biosynthesis (ko00940)	[G]	Carbohydrate transport and metabolism	Glycosyl hydrolase family 1	Vicianin hydrolase (Fragment) OS=Vicia sativa subsp. nigra OX=3909 PE=1 SV=1	G	Carbohydrate transport and metabolism	PREDICTED: vicianin hydrolase isoform X1 [Prunus mume]
Prunus_armeniaca_newGene_1535	[O]	Posttranslational modification, protein turnover, chaperones	Cellular Component: chloroplast thylakoid membrane (GO:0009535);; Cellular Component: integral component of membrane (GO:0016021);; Biological Process: cytochrome complex assembly (GO:0017004);; Molecular Function: heme binding (GO:0020037);;	--	--	--	--	--	Cytochrome c biogenesis protein CcsA OS=Morus indica OX=248361 GN=ccsA PE=3 SV=1	O	Posttranslational modification, protein turnover, chaperones	hypothetical protein PRUPE_6G339000 [Prunus persica]
Prunus_armeniaca_newGene_650	--	--	--	--	--	--	--	--	--	S	Function unknown	PREDICTED: uncharacterized protein LOC103326275 [Prunus mume]
Prunus_armeniaca_newGene_1838	--	--	--	--	--	--	--	Domain of unknown function	--	S	Function unknown	PREDICTED: uncharacterized protein LOC103340326 [Prunus mume]
Prunus_armeniaca_newGene_2243	[E]	Amino acid transport and metabolism	Molecular Function: serine-type carboxypeptidase activity (GO:0004185);; Biological Process: proteolysis (GO:0006508);;	K16296|0|pmum:103335061|K16296 serine carboxypeptidase-like clade I [EC:3.4.16.-] | (RefSeq) serine carboxypeptidase-like 17	--	[OE]	--	Serine carboxypeptidase;; Serine carboxypeptidase	Serine carboxypeptidase-like 18 OS=Arabidopsis thaliana OX=3702 GN=SCPL18 PE=2 SV=2	E	Amino acid transport and metabolism	PREDICTED: serine carboxypeptidase-like 18 isoform X2 [Prunus mume]
Prunus_armeniaca_newGene_3269	--	--	--	--	--	--	--	--	--	S	Function unknown	PREDICTED: uncharacterized protein LOC103332123 [Prunus mume]
Prunus_armeniaca_newGene_525	[IR]	Lipid transport and metabolism;; General function prediction only	Biological Process: lipid metabolic process (GO:0006629);; Cellular Component: integral component of membrane (GO:0016021);; Molecular Function: lipase activity (GO:0016298);;	K21026|7.21789e-94|pmum:103324869|K21026 acetylajmaline esterase [EC:3.1.1.80] | (RefSeq) GDSL esterase/lipase At1g28590-like	--	--	--	--	GDSL esterase/lipase At1g28580 OS=Arabidopsis thaliana OX=3702 GN=At1g28580 PE=2 SV=1	S	Function unknown	PREDICTED: GDSL esterase/lipase At1g28590-like isoform X3 [Prunus mume]
Prunus_armeniaca_newGene_1945	[K]	Transcription	--	--	--	--	--	Leucine Rich repeats (2 copies);; Leucine rich repeat;; Leucine rich repeat	TMV resistance protein N OS=Nicotiana glutinosa OX=35889 GN=N PE=1 SV=1	S	Function unknown	PREDICTED: TMV resistance protein N-like [Prunus mume]
Prunus_armeniaca_newGene_674	--	--	Molecular Function: magnesium ion binding (GO:0000287);; Biological Process: metabolic process (GO:0008152);; Molecular Function: terpene synthase activity (GO:0010333);;	--	--	--	--	Terpene synthase family, metal binding domain;; Terpene synthase, N-terminal domain	(-)-alpha-pinene synthase OS=Fragaria vesca OX=57918 PE=1 SV=2	S	Function unknown	hypothetical protein PRUPE_4G198200 [Prunus persica]
Prunus_armeniaca_newGene_3135	[GI]	Carbohydrate transport and metabolism;; Lipid transport and metabolism	Molecular Function: enzyme inhibitor activity (GO:0004857);; Cellular Component: extracellular region (GO:0005576);; Cellular Component: cell wall (GO:0005618);; Cellular Component: integral component of membrane (GO:0016021);; Molecular Function: pectinesterase activity (GO:0030599);; Biological Process: cell wall modification (GO:0042545);; Biological Process: negative regulation of catalytic a…	--	--	--	--	Pectinesterase;; Plant invertase/pectin methylesterase inhibitor	Probable pectinesterase/pectinesterase inhibitor 51 OS=Arabidopsis thaliana OX=3702 GN=PME51 PE=2 SV=1	G	Carbohydrate transport and metabolism	PREDICTED: probable pectinesterase/pectinesterase inhibitor 51 [Prunus mume]
Prunus_armeniaca_newGene_367	[EH]	Amino acid transport and metabolism;; Coenzyme transport and metabolism	Molecular Function: transaminase activity (GO:0008483);;	K00826|1.90146e-31|mtr:MTR_4g092590|K00826 branched-chain amino acid aminotransferase [EC:2.6.1.42] | (RefSeq) branched-chain amino acid aminotransferase	Cysteine and methionine metabolism (ko00270);Valine, leucine and isoleucine degradation (ko00280);Valine, leucine and isoleucine biosynthesis (ko00290);Pantothenate and CoA biosynthesis (ko00770);2-Oxocarboxylic acid metabolism (ko01210);Biosynthesis of amino acids (ko01230)	[E]	Amino acid transport and metabolism	--	Branched-chain-amino-acid aminotransferase 1, mitochondrial OS=Arabidopsis thaliana OX=3702 GN=BCAT1 PE=1 SV=2	E	Amino acid transport and metabolism	PREDICTED: branched-chain-amino-acid aminotransferase 1, mitochondrial-like [Prunus mume]
Prunus_armeniaca_newGene_48	--	--	--	--	--	--	--	--	--	--	--	PREDICTED: uncharacterized protein LOC107881440 [Prunus mume]
Prunus_armeniaca_newGene_3133	[O]	Posttranslational modification, protein turnover, chaperones	--	K00799|3.61936e-61|pper:PRUPE_ppa011115mg|K00799 glutathione S-transferase [EC:2.5.1.18] | (RefSeq) hypothetical protein	Glutathione metabolism (ko00480)	[O]	Posttranslational modification, protein turnover, chaperones	Glutathione S-transferase, N-terminal domain;; Glutathione S-transferase, N-terminal domain;; Glutathione S-transferase, N-terminal domain	Glutathione S-transferase U7 OS=Arabidopsis thaliana OX=3702 GN=GSTU7 PE=2 SV=1	O	Posttranslational modification, protein turnover, chaperones	probable glutathione S-transferase [Prunus persica]
Prunus_armeniaca_newGene_2581	--	--	Cellular Component: nucleus (GO:0005634);; Biological Process: mRNA processing (GO:0006397);;	K14408|0|pmum:103321132|K14408 cleavage stimulation factor subunit 3 | (RefSeq) cleavage stimulation factor subunit 77	mRNA surveillance pathway (ko03015)	[A]	RNA processing and modification	Suppressor of forked protein (Suf);; Tetratricopeptide repeat	Cleavage stimulation factor subunit 77 OS=Arabidopsis thaliana OX=3702 GN=CSTF77 PE=1 SV=1	A	RNA processing and modification	PREDICTED: cleavage stimulation factor subunit 77 isoform X1 [Prunus mume]
Prunus_armeniaca_newGene_532	[O]	Posttranslational modification, protein turnover, chaperones	Biological Process: proteolysis (GO:0006508);; Molecular Function: cysteine-type peptidase activity (GO:0008234);; Molecular Function: 2-alkenal reductase [NAD(P)] activity (GO:0032440);; Biological Process: oxidation-reduction process (GO:0055114);;	--	--	[O]	Posttranslational modification, protein turnover, chaperones	Papain family cysteine protease;; Cathepsin propeptide inhibitor domain (I29);; Papain family cysteine protease	Senescence-specific cysteine protease SAG39 OS=Oryza sativa subsp. indica OX=39946 GN=OsI_14861 PE=3 SV=1	O	Posttranslational modification, protein turnover, chaperones	senescence-specific cysteine protease SAG39 [Prunus persica]
Prunus_armeniaca_newGene_1014	--	--	--	K04733|1.3825e-49|pper:PRUPE_ppa002497mg|K04733 interleukin-1 receptor-associated kinase 4 [EC:2.7.11.1] | (RefSeq) hypothetical protein	--	--	--	--	G-type lectin S-receptor-like serine/threonine-protein kinase At1g61370 OS=Arabidopsis thaliana OX=3702 GN=At1g61370 PE=3 SV=2	T	Signal transduction mechanisms	hypothetical protein PRUPE_5G215400 [Prunus persica]
Prunus_armeniaca_newGene_3147	--	--	--	--	--	--	--	--	--	--	--	hypothetical protein PRUPE_3G148100 [Prunus persica]
Prunus_armeniaca_newGene_2919	--	--	Cellular Component: membrane (GO:0016020);;	--	--	--	--	--	--	S	Function unknown	PREDICTED: uncharacterized protein LOC103329643 [Prunus mume]
Prunus_armeniaca_newGene_2662	--	--	--	--	--	--	--	--	--	--	--	hypothetical protein PRUPE_1G484700 [Prunus persica]
Prunus_armeniaca_newGene_1562	--	--	--	--	--	--	--	--	--	--	--	hypothetical protein PRUPE_6G342500 [Prunus persica]
Prunus_armeniaca_newGene_433	--	--	Biological Process: defense response (GO:0006952);; Biological Process: response to biotic stimulus (GO:0009607);;	--	--	--	--	Pathogenesis-related protein Bet v I family	Major allergen Mal d 1 OS=Malus domestica OX=3750 PE=1 SV=3	S	Function unknown	PREDICTED: major allergen Pru ar 1-like [Prunus mume]
Prunus_armeniaca_newGene_1799	--	--	Cellular Component: mitochondrial respiratory chain complex III (GO:0005750);; Biological Process: mitochondrial electron transport, ubiquinol to cytochrome c (GO:0006122);;	K00419|6.54106e-43|pper:PRUPE_ppa014374mg|K00419 ubiquinol-cytochrome c reductase subunit 9 | (RefSeq) hypothetical protein	Oxidative phosphorylation (ko00190)	[C]	Energy production and conversion	Ubiquinol-cytochrome C reductase, UQCRX/QCR9 like	Cytochrome b-c1 complex subunit 9 OS=Solanum tuberosum OX=4113 PE=1 SV=1	C	Energy production and conversion	cytochrome b-c1 complex subunit 9 [Prunus persica]
Prunus_armeniaca_newGene_155	--	--	--	--	--	[F]	Nucleotide transport and metabolism	--	Nudix hydrolase 20, chloroplastic OS=Arabidopsis thaliana OX=3702 GN=NUDT20 PE=2 SV=1	L	Replication, recombination and repair	nudix hydrolase 20, chloroplastic-like, partial [Prunus avium]
Prunus_armeniaca_newGene_2738	--	--	Biological Process: defense response (GO:0006952);; Biological Process: signal transduction (GO:0007165);; Cellular Component: integral component of membrane (GO:0016021);; Molecular Function: ADP binding (GO:0043531);;	--	--	--	--	TIR domain;; TIR domain	Disease resistance protein TAO1 OS=Arabidopsis thaliana OX=3702 GN=TAO1 PE=4 SV=1	S	Function unknown	hypothetical protein PRUPE_1G536000 [Prunus persica]
Prunus_armeniaca_newGene_1840	[Q]	Secondary metabolites biosynthesis, transport and catabolism	Molecular Function: metal ion binding (GO:0046872);; Molecular Function: dioxygenase activity (GO:0051213);; Biological Process: oxidation-reduction process (GO:0055114);;	--	--	[QR]	--	2OG-Fe(II) oxygenase superfamily;; non-haem dioxygenase in morphine synthesis N-terminal	2-oxoglutarate-dependent dioxygenase DAO OS=Oryza sativa subsp. japonica OX=39947 GN=DAO PE=2 SV=2	S	Function unknown	2-oxoglutarate-dependent dioxygenase DAO [Prunus persica]
Prunus_armeniaca_newGene_2252	--	--	--	--	--	--	--	--	--	--	--	basic form of pathogenesis-related protein 1 [Prunus persica]
Prunus_armeniaca_newGene_1654	--	--	--	--	--	--	--	gag-polypeptide of LTR copia-type	--	S	Function unknown	PREDICTED: uncharacterized protein LOC107881677 [Prunus mume]
Prunus_armeniaca_newGene_2042	--	--	--	--	--	[L]	Replication, recombination and repair	hAT family C-terminal dimerisation region;; Domain of unknown function (DUF4413);; BED zinc finger	Putative AC transposase OS=Zea mays OX=4577 PE=2 SV=2	S	Function unknown	hypothetical protein PRUPE_8G039800 [Prunus persica]
Prunus_armeniaca_newGene_2538	[QV]	Secondary metabolites biosynthesis, transport and catabolism;; Defense mechanisms	Molecular Function: monooxygenase activity (GO:0004497);; Molecular Function: iron ion binding (GO:0005506);; Cellular Component: integral component of membrane (GO:0016021);; Molecular Function: oxidoreductase activity, acting on paired donors, with incorporation or reduction of molecular oxygen (GO:0016705);; Molecular Function: heme binding (GO:0020037);; Biological Process: oxidation-reductio…	K15639|0|pmum:103341999|K15639 PHYB activation tagged suppressor 1 [EC:1.14.-.-] | (RefSeq) cytochrome P450 CYP749A22-like	Brassinosteroid biosynthesis (ko00905)	[QI]	--	Cytochrome P450	Cytochrome P450 CYP749A22 OS=Panax ginseng OX=4054 PE=2 SV=1	Q	Secondary metabolites biosynthesis, transport and catabolism	PREDICTED: cytochrome P450 CYP749A22-like [Prunus mume]
Prunus_armeniaca_newGene_1183	--	--	Biological Process: metabolic process (GO:0008152);; Molecular Function: transferase activity, transferring hexosyl groups (GO:0016758);;	--	--	[GC]	--	--	UDP-glycosyltransferase 76E9 OS=Arabidopsis thaliana OX=3702 GN=UGT76E9 PE=2 SV=1	S	Function unknown	UDP-glucose iridoid glucosyltransferase-like [Prunus avium]
Prunus_armeniaca_newGene_2526	[N]	Cell motility	Cellular Component: integral component of membrane (GO:0016021);; Molecular Function: cellulose synthase (UDP-forming) activity (GO:0016760);; Biological Process: cellulose biosynthetic process (GO:0030244);; Biological Process: cell wall organization (GO:0071555);;	--	--	--	--	Cellulose synthase	Cellulose synthase-like protein G2 OS=Arabidopsis thaliana OX=3702 GN=CSLG2 PE=2 SV=1	M	Cell wall/membrane/envelope biogenesis	PREDICTED: cellulose synthase-like protein G2 [Prunus mume]
Prunus_armeniaca_newGene_421	--	--	--	--	--	--	--	--	--	--	--	uncharacterized protein LOC110745562 [Prunus avium]
Prunus_armeniaca_newGene_78	[IR]	Lipid transport and metabolism;; General function prediction only	Cellular Component: vacuole (GO:0005773);; Molecular Function: oxidoreductase activity, acting on CH-OH group of donors (GO:0016614);; Cellular Component: aleurone grain (GO:0033095);; Molecular Function: mandelonitrile lyase activity (GO:0046593);; Molecular Function: flavin adenine dinucleotide binding (GO:0050660);; Biological Process: oxidation-reduction process (GO:0055114);;	K08248|0|pmum:103323462|K08248 (R)-mandelonitrile lyase [EC:4.1.2.10] | (RefSeq) PmHNL; (R)-mandelonitrile lyase 2	Cyanoamino acid metabolism (ko00460)	[R]	General function prediction only	GMC oxidoreductase;; GMC oxidoreductase	(R)-mandelonitrile lyase 2 OS=Prunus serotina OX=23207 GN=MDL2 PE=2 SV=1	E	Amino acid transport and metabolism	(R)-hydroxynitrile lyase [Prunus mume]
Prunus_armeniaca_newGene_1789	[L]	Replication, recombination and repair	--	K10706|0|pmum:103322341|K10706 senataxin [EC:3.6.4.-] | (RefSeq) helicase SEN1-like	--	[A]	RNA processing and modification	AAA domain;; AAA domain;; AAA domain;; AAA domain	Probable helicase MAGATAMA 3 OS=Arabidopsis thaliana OX=3702 GN=MAA3 PE=2 SV=1	L	Replication, recombination and repair	probable helicase senataxin [Prunus persica]
Prunus_armeniaca_newGene_3316	[I]	Lipid transport and metabolism	Molecular Function: 3-hydroxyisobutyryl-CoA hydrolase activity (GO:0003860);;	K05605|0|pmum:103332314|K05605 3-hydroxyisobutyryl-CoA hydrolase [EC:3.1.2.4] | (RefSeq) 3-hydroxyisobutyryl-CoA hydrolase 1-like	Valine, leucine and isoleucine degradation (ko00280);beta-Alanine metabolism (ko00410);Propanoate metabolism (ko00640);Carbon metabolism (ko01200)	--	--	Enoyl-CoA hydratase/isomerase;; Enoyl-CoA hydratase/isomerase	3-hydroxyisobutyryl-CoA hydrolase 1 OS=Arabidopsis thaliana OX=3702 GN=CHY1 PE=1 SV=1	I	Lipid transport and metabolism	PREDICTED: 3-hydroxyisobutyryl-CoA hydrolase 1-like [Prunus mume]
Prunus_armeniaca_newGene_1994	[QV]	Secondary metabolites biosynthesis, transport and catabolism;; Defense mechanisms	Molecular Function: monooxygenase activity (GO:0004497);; Molecular Function: iron ion binding (GO:0005506);; Cellular Component: integral component of membrane (GO:0016021);; Molecular Function: oxidoreductase activity, acting on paired donors, with incorporation or reduction of molecular oxygen (GO:0016705);; Molecular Function: heme binding (GO:0020037);; Biological Process: oxidation-reductio…	K15639|0|pper:PRUPE_ppa016887mg|K15639 PHYB activation tagged suppressor 1 [EC:1.14.-.-] | (RefSeq) hypothetical protein	Brassinosteroid biosynthesis (ko00905)	[QI]	--	Cytochrome P450	Cytochrome P450 CYP749A22 OS=Panax ginseng OX=4054 PE=2 SV=1	Q	Secondary metabolites biosynthesis, transport and catabolism	cytochrome P450 CYP749A22 [Prunus persica]
Prunus_armeniaca_newGene_2669	[K]	Transcription	Molecular Function: ATP binding (GO:0005524);; Biological Process: defense response (GO:0006952);; Molecular Function: ADP binding (GO:0043531);;	--	--	[T]	Signal transduction mechanisms	Leucine Rich repeats (2 copies);; NB-ARC domain;; NB-ARC domain	Probable disease resistance RPP8-like protein 2 OS=Arabidopsis thaliana OX=3702 GN=RPP8L2 PE=3 SV=1	S	Function unknown	PREDICTED: putative disease resistance protein At1g50180 [Prunus mume]
Prunus_armeniaca_newGene_2290	[R]	General function prediction only	--	--	--	--	--	Leucine rich repeat;; Leucine Rich repeats (2 copies);; NB-ARC domain;; TIR domain;; TIR domain	TMV resistance protein N OS=Nicotiana glutinosa OX=35889 GN=N PE=1 SV=1	S	Function unknown	PREDICTED: TMV resistance protein N-like [Prunus mume]
Prunus_armeniaca_newGene_13	[IR]	Lipid transport and metabolism;; General function prediction only	--	K08248|1.29828e-153|pmum:103323319|K08248 (R)-mandelonitrile lyase [EC:4.1.2.10] | (RefSeq) (R)-mandelonitrile lyase 1-like	Cyanoamino acid metabolism (ko00460)	[R]	General function prediction only	GMC oxidoreductase	(R)-mandelonitrile lyase 2 OS=Prunus dulcis OX=3755 GN=MDL2 PE=1 SV=1	E	Amino acid transport and metabolism	PREDICTED: (R)-mandelonitrile lyase 1-like [Prunus mume]
Prunus_armeniaca_newGene_2911	[P]	Inorganic ion transport and metabolism	Molecular Function: calcium-transporting ATPase activity (GO:0005388);; Molecular Function: calmodulin binding (GO:0005516);; Molecular Function: ATP binding (GO:0005524);; Cellular Component: integral component of plasma membrane (GO:0005887);; Cellular Component: intracellular membrane-bounded organelle (GO:0043231);; Molecular Function: metal ion binding (GO:0046872);; Biological Process: calc…	K01537|0|pmum:103343496|K01537 Ca2+-transporting ATPase [EC:3.6.3.8] | (RefSeq) calcium-transporting ATPase 4, plasma membrane-type-like	--	[P]	Inorganic ion transport and metabolism	E1-E2 ATPase;; Cation transporting ATPase, C-terminus;; haloacid dehalogenase-like hydrolase;; Ca2+-ATPase N terminal autoinhibitory domain;; Cation transport ATPase (P-type);; Cation transporter/ATPase, N-terminus;; haloacid dehalogenase-like hydrolase	Calcium-transporting ATPase 4, plasma membrane-type OS=Arabidopsis thaliana OX=3702 GN=ACA4 PE=1 SV=1	P	Inorganic ion transport and metabolism	PREDICTED: calcium-transporting ATPase 4, plasma membrane-type-like [Prunus mume]
Prunus_armeniaca_newGene_2205	[I]	Lipid transport and metabolism	Biological Process: metabolic process (GO:0008152);; Molecular Function: hydrolase activity (GO:0016787);;	--	--	[V]	Defense mechanisms	alpha/beta hydrolase fold;; Carboxylesterase family;; Steryl acetyl hydrolase;; alpha/beta hydrolase fold;; Carboxylesterase family;; Steryl acetyl hydrolase	Probable carboxylesterase 13 OS=Arabidopsis thaliana OX=3702 GN=CXE13 PE=1 SV=1	I	Lipid transport and metabolism	PREDICTED: probable carboxylesterase 12 isoform X1 [Prunus mume]
Prunus_armeniaca_newGene_2906	[K]	Transcription	--	--	--	[T]	Signal transduction mechanisms	NB-ARC domain;; Leucine Rich repeats (2 copies)	Putative disease resistance RPP13-like protein 1 OS=Arabidopsis thaliana OX=3702 GN=RPPL1 PE=3 SV=1	S	Function unknown	PREDICTED: LOW QUALITY PROTEIN: putative disease resistance RPP13-like protein 1 [Prunus mume]
Prunus_armeniaca_newGene_2332	[V]	Defense mechanisms	Molecular Function: ATP binding (GO:0005524);; Cellular Component: integral component of membrane (GO:0016021);; Molecular Function: ATPase activity, coupled to transmembrane movement of substances (GO:0042626);; Biological Process: transmembrane transport (GO:0055085);;	K05666|0|pmum:103333923|K05666 ATP-binding cassette, subfamily C (CFTR/MRP), member 2 | (RefSeq) ABC transporter C family member 14	--	[Q]	Secondary metabolites biosynthesis, transport and catabolism	ABC transporter transmembrane region	ABC transporter C family member 4 OS=Arabidopsis thaliana OX=3702 GN=ABCC4 PE=1 SV=2	V	Defense mechanisms	PREDICTED: ABC transporter C family member 14 [Prunus mume]
Prunus_armeniaca_newGene_615	--	--	--	K13065|0|pmum:103325687|K13065 shikimate O-hydroxycinnamoyltransferase [EC:2.3.1.133] | (RefSeq) BAHD acyltransferase At5g47980-like	Phenylpropanoid biosynthesis (ko00940);Flavonoid biosynthesis (ko00941);Stilbenoid, diarylheptanoid and gingerol biosynthesis (ko00945)	--	--	Transferase family;; Transferase family	BAHD acyltransferase At5g47980 OS=Arabidopsis thaliana OX=3702 GN=BAHD1 PE=2 SV=1	S	Function unknown	BAHD acyltransferase At5g47980-like isoform X2 [Prunus persica]
Prunus_armeniaca_newGene_954	[QV]	Secondary metabolites biosynthesis, transport and catabolism;; Defense mechanisms	Molecular Function: monooxygenase activity (GO:0004497);; Molecular Function: iron ion binding (GO:0005506);; Cellular Component: integral component of membrane (GO:0016021);; Molecular Function: oxidoreductase activity, acting on paired donors, with incorporation or reduction of molecular oxygen (GO:0016705);; Molecular Function: heme binding (GO:0020037);; Biological Process: oxidation-reductio…	K07408|1.95728e-96|pmum:103337957|K07408 cytochrome P450 family 1 subfamily A polypeptide 1 [EC:1.14.14.1] | (RefSeq) cytochrome P450 71A24-like	--	[Q]	Secondary metabolites biosynthesis, transport and catabolism	Cytochrome P450	Cytochrome P450 71A8 OS=Mentha piperita OX=34256 GN=CYP71A8 PE=3 SV=1	Q	Secondary metabolites biosynthesis, transport and catabolism	cytochrome P450 71A24-like [Prunus avium]
Prunus_armeniaca_newGene_1227	--	--	--	--	--	[R]	General function prediction only	PPR repeat family;; PPR repeat;; PPR repeat;; Pentatricopeptide repeat domain;; Pentacotripeptide-repeat region of PRORP;; PPR repeat family;; PPR repeat;; PPR repeat;; Pentatricopeptide repeat domain;; Mitochondrial 28S ribosomal protein S27;; Pentacotripeptide-repeat region of PRORP;; PPR repeat family;; PPR repeat;; PPR repeat;; Pentatricopeptide repeat domain	Putative pentatricopeptide repeat-containing protein At1g12700, mitochondrial OS=Arabidopsis thaliana OX=3702 GN=At1g12700 PE=3 SV=1	S	Function unknown	putative pentatricopeptide repeat-containing protein At1g12700, mitochondrial isoform X1 [Prunus persica]
Prunus_armeniaca_newGene_2537	[QV]	Secondary metabolites biosynthesis, transport and catabolism;; Defense mechanisms	Molecular Function: monooxygenase activity (GO:0004497);; Molecular Function: iron ion binding (GO:0005506);; Molecular Function: oxidoreductase activity, acting on paired donors, with incorporation or reduction of molecular oxygen (GO:0016705);; Molecular Function: heme binding (GO:0020037);; Biological Process: oxidation-reduction process (GO:0055114);;	--	--	[QI]	--	Cytochrome P450;; Cytochrome P450	Cytochrome P450 CYP749A22 OS=Panax ginseng OX=4054 PE=2 SV=1	Q	Secondary metabolites biosynthesis, transport and catabolism	cytochrome P450 CYP749A22-like [Prunus avium]
Prunus_armeniaca_newGene_3080	--		--	--	--	[T]	Signal transduction mechanisms	Protein kinase domain;; Protein tyrosine kinase	Rust resistance kinase Lr10 OS=Triticum aestivum OX=4565 GN=LRK10 PE=2 SV=1	T	Signal transduction mechanisms	rust resistance kinase Lr10 [Prunus persica]
Prunus_armeniaca_newGene_888	--	--	--	--	--	[R]	General function prediction only	gag-polypeptide of LTR copia-type	--	L	Replication, recombination and repair	PREDICTED: uncharacterized protein LOC107880362 [Prunus mume]
Prunus_armeniaca_newGene_1466	--	--	--	--	--	--	--	--	--	--	--	PREDICTED: uncharacterized protein LOC103322455 [Prunus mume]
Prunus_armeniaca_newGene_1272	--	--	Molecular Function: binding (GO:0005488);;	--	--	[Q]	Secondary metabolites biosynthesis, transport and catabolism	SRF-type transcription factor (DNA-binding and dimerisation domain)	Pleiotropic drug resistance protein 2 OS=Nicotiana plumbaginifolia OX=4092 GN=PDR2 PE=2 SV=1	V	Defense mechanisms	PREDICTED: uncharacterized protein LOC103326856 [Prunus mume]
Prunus_armeniaca_newGene_1395	--	--	--	--	--	[J]	Translation, ribosomal structure and biogenesis	Ulp1 protease family, C-terminal catalytic domain	40S ribosomal protein S20-2 OS=Arabidopsis thaliana OX=3702 GN=RPS20B PE=2 SV=1	J	Translation, ribosomal structure and biogenesis	uncharacterized protein LOC109948410 [Prunus persica]
Prunus_armeniaca_newGene_1956	--	--	--	--	--	--	--	Lines C-terminus	--	S	Function unknown	uncharacterized protein LOC110752993 [Prunus avium]
Prunus_armeniaca_newGene_702	--	--	Biological Process: ATP hydrolysis coupled proton transport (GO:0015991);; Cellular Component: integral component of membrane (GO:0016021);; Cellular Component: proton-transporting V-type ATPase, V0 domain (GO:0033179);; Molecular Function: proton-transporting ATPase activity, rotational mechanism (GO:0046961);;	K02153|1.11329e-39|pper:PRUPE_ppa014415mg|K02153 V-type H+-transporting ATPase subunit e | (RefSeq) hypothetical protein	Oxidative phosphorylation (ko00190);Phagosome (ko04145)	[C]	Energy production and conversion	ATP synthase subunit H	V-type proton ATPase subunit e1 OS=Arabidopsis thaliana OX=3702 GN=VHA-e1 PE=3 SV=1	C	Energy production and conversion	V-type proton ATPase subunit e1 [Prunus persica]
Prunus_armeniaca_newGene_2166	--	--	--	--	--	--	--	Salt stress response/antifungal	Cysteine-rich repeat secretory protein 38 OS=Arabidopsis thaliana OX=3702 GN=CRRSP38 PE=2 SV=1	--	--	PREDICTED: cysteine-rich repeat secretory protein 38-like [Prunus mume]
Prunus_armeniaca_newGene_2092	--	--	--	--	--	--	--	B3 DNA binding domain	B3 domain-containing transcription factor VRN1 OS=Arabidopsis thaliana OX=3702 GN=VRN1 PE=1 SV=1	S	Function unknown	PREDICTED: B3 domain-containing transcription factor VRN1-like [Prunus mume]
Prunus_armeniaca_newGene_636	--	--	Molecular Function: carbohydrate binding (GO:0030246);;	--	--	--	--	D-mannose binding lectin	Epidermis-specific secreted glycoprotein EP1 OS=Daucus carota OX=4039 GN=EP1 PE=1 SV=1	S	Function unknown	PREDICTED: epidermis-specific secreted glycoprotein EP1-like [Prunus mume]
Prunus_armeniaca_newGene_2029	--	--	--	--	--	--	--	TIR domain;; TIR domain;; NB-ARC domain	TMV resistance protein N OS=Nicotiana glutinosa OX=35889 GN=N PE=1 SV=1	S	Function unknown	PREDICTED: TMV resistance protein N-like [Prunus mume]
Prunus_armeniaca_newGene_258	--	--	Molecular Function: ATP binding (GO:0005524);; Biological Process: transport (GO:0006810);; Cellular Component: integral component of membrane (GO:0016021);; Molecular Function: ATPase activity (GO:0016887);;	--	--	[Q]	Secondary metabolites biosynthesis, transport and catabolism	ABC-transporter extracellular N-terminal;; ABC transporter;; ATPase family associated with various cellular activities (AAA)	Pleiotropic drug resistance protein 3 OS=Nicotiana tabacum OX=4097 GN=PDR3 PE=2 SV=1	V	Defense mechanisms	PREDICTED: pleiotropic drug resistance protein 3-like [Prunus mume]
Prunus_armeniaca_newGene_1919	--	--	--	--	--	[R]	General function prediction only	--	F-box protein FBW2 OS=Arabidopsis thaliana OX=3702 GN=FBW2 PE=1 SV=1	S	Function unknown	F-box/LRR-repeat protein At3g48880 [Prunus persica]
Prunus_armeniaca_newGene_3203	--	--	--	--	--	--	--	Protein of unknown function (DUF674)	--	--	--	uncharacterized protein LOC18785699 [Prunus persica]
Prunus_armeniaca_newGene_2763	--	--	Biological Process: cellular process (GO:0009987);;	--	--	--	--	TIR domain;; TIR domain	TMV resistance protein N OS=Nicotiana glutinosa OX=35889 GN=N PE=1 SV=1	S	Function unknown	PREDICTED: TMV resistance protein N-like [Prunus mume]
Prunus_armeniaca_newGene_1805	--	--	--	--	--	--	--	--	--	--	--	hypothetical protein PRUPE_7G118100 [Prunus persica]
Prunus_armeniaca_newGene_718	--	--	--	--	--	--	--	--	--	--	--	hypothetical protein PRUPE_4G246300 [Prunus persica]
Prunus_armeniaca_newGene_2683	--		--	--	--	--	--	Protein kinase domain;; Protein tyrosine kinase	LEAF RUST 10 DISEASE-RESISTANCE LOCUS RECEPTOR-LIKE PROTEIN KINASE-like 2.5 OS=Arabidopsis thaliana OX=3702 GN=LRK10L-2.5 PE=3 SV=1	T	Signal transduction mechanisms	PREDICTED: LEAF RUST 10 DISEASE-RESISTANCE LOCUS RECEPTOR-LIKE PROTEIN KINASE-like 2.5 [Prunus mume]
Prunus_armeniaca_newGene_297	--	--	--	--	--	[R]	General function prediction only	--	--	S	Function unknown	PREDICTED: uncharacterized protein LOC103446552 [Malus domestica]
Prunus_armeniaca_newGene_1818	--	--	--	--	--	--	--	Lines C-terminus	--	S	Function unknown	uncharacterized protein LOC110752993 [Prunus avium]
Prunus_armeniaca_newGene_3131	[O]	Posttranslational modification, protein turnover, chaperones	Molecular Function: glutathione transferase activity (GO:0004364);; Cellular Component: cytoplasm (GO:0005737);; Biological Process: glutathione metabolic process (GO:0006749);; Biological Process: toxin catabolic process (GO:0009407);;	K00799|1.36858e-63|pmum:103331304|K00799 glutathione S-transferase [EC:2.5.1.18] | (RefSeq) probable glutathione S-transferase	Glutathione metabolism (ko00480)	[O]	Posttranslational modification, protein turnover, chaperones	Glutathione S-transferase, N-terminal domain;; Glutathione S-transferase, N-terminal domain;; Glutathione S-transferase, N-terminal domain	Probable glutathione S-transferase OS=Nicotiana tabacum OX=4097 PE=2 SV=1	O	Posttranslational modification, protein turnover, chaperones	PREDICTED: probable glutathione S-transferase [Prunus mume]
Prunus_armeniaca_newGene_3148	--	--	--	--	--	--	--	--	--	--	--	protein trichome birefringence-like 4 [Prunus avium]
Prunus_armeniaca_newGene_973	--	--	--	--	--	--	--	--	--	--	--	hypothetical protein PRUPE_5G188600 [Prunus persica]
Prunus_armeniaca_newGene_1109	[G]	Carbohydrate transport and metabolism	Molecular Function: hydrolase activity, hydrolyzing O-glycosyl compounds (GO:0004553);; Biological Process: carbohydrate metabolic process (GO:0005975);;	K01188|0|pper:PRUPE_ppa004108mg|K01188 beta-glucosidase [EC:3.2.1.21] | (RefSeq) hypothetical protein	Cyanoamino acid metabolism (ko00460);Starch and sucrose metabolism (ko00500);Phenylpropanoid biosynthesis (ko00940)	[G]	Carbohydrate transport and metabolism	Glycosyl hydrolase family 1	Beta-glucosidase 12 OS=Oryza sativa subsp. indica OX=39946 GN=BGLU12 PE=3 SV=1	G	Carbohydrate transport and metabolism	hypothetical protein PRUPE_6G019100 [Prunus persica]
Prunus_armeniaca_newGene_2975	--	--	--	--	--	--	--	--	--	--	--	hypothetical protein PRUPE_4G065000 [Prunus persica]
Prunus_armeniaca_newGene_2937	--	--	--	K15032|0|pmum:103330796|K15032 mTERF domain-containing protein, mitochondrial | (RefSeq) uncharacterized LOC103330796	--	[KR]	--	mTERF	Transcription termination factor MTERF6, chloroplastic/mitochondrial OS=Arabidopsis thaliana OX=3702 GN=MTERF6 PE=2 SV=1	S	Function unknown	PREDICTED: uncharacterized protein LOC103330796, partial [Prunus mume]
Prunus_armeniaca_newGene_1803	--	--	Cellular Component: extracellular region (GO:0005576);; Molecular Function: growth factor activity (GO:0008083);; Biological Process: cell proliferation (GO:0008283);;	--	--	--	--	Phytosulfokine precursor protein (PSK)	Putative phytosulfokines 6 OS=Arabidopsis thaliana OX=3702 GN=PSK6 PE=2 SV=2	S	Function unknown	hypothetical protein PRUPE_7G116900 [Prunus persica]
Prunus_armeniaca_newGene_2711	--	--	Biological Process: metabolic process (GO:0008152);; Molecular Function: transferase activity, transferring hexosyl groups (GO:0016758);;	--	--	[GC]	--	UDP-glucoronosyl and UDP-glucosyl transferase	7-deoxyloganetin glucosyltransferase OS=Gardenia jasminoides OX=114476 GN=UGT85A24 PE=1 SV=1	S	Function unknown	PREDICTED: 7-deoxyloganetin glucosyltransferase-like [Prunus mume]
Prunus_armeniaca_newGene_910	--	--	--	--	--	--	--	--	--	--	--	hypothetical protein PRUPE_2G271400 [Prunus persica]
Prunus_armeniaca_newGene_618	[O]	Posttranslational modification, protein turnover, chaperones	--	K00799|1.04236e-142|pper:PRUPE_ppb009345mg|K00799 glutathione S-transferase [EC:2.5.1.18] | (RefSeq) hypothetical protein	Glutathione metabolism (ko00480)	[O]	Posttranslational modification, protein turnover, chaperones	Glutathione S-transferase, N-terminal domain;; Glutathione S-transferase, N-terminal domain;; Glutathione S-transferase, N-terminal domain;; Glutathione S-transferase, C-terminal domain;; Glutathione S-transferase, C-terminal domain	Probable glutathione S-transferase OS=Nicotiana tabacum OX=4097 PE=2 SV=1	O	Posttranslational modification, protein turnover, chaperones	probable glutathione S-transferase [Prunus avium]
Prunus_armeniaca_newGene_2626	[T]	Signal transduction mechanisms	Molecular Function: protein serine/threonine kinase activity (GO:0004674);; Molecular Function: calcium ion binding (GO:0005509);; Molecular Function: ATP binding (GO:0005524);; Cellular Component: plasma membrane (GO:0005886);; Biological Process: protein phosphorylation (GO:0006468);; Biological Process: cell surface receptor signaling pathway (GO:0007166);; Cellular Component: integral compone…	--	--	--	--	Wall-associated receptor kinase galacturonan-binding;; EGF-like domain;; Wall-associated kinase;; Protein tyrosine kinase;; Protein kinase domain;; Protein kinase domain;; Protein tyrosine kinase	Wall-associated receptor kinase 4 OS=Arabidopsis thaliana OX=3702 GN=WAK4 PE=2 SV=1	T	Signal transduction mechanisms	putative wall-associated receptor kinase-like 16 isoform X2 [Prunus persica]
Prunus_armeniaca_newGene_2717	[K]	Transcription	--	--	--	--	--	Leucine rich repeat;; Leucine Rich repeats (2 copies);; Leucine Rich Repeat;; NB-ARC domain;; TIR domain;; TIR domain	TMV resistance protein N OS=Nicotiana glutinosa OX=35889 GN=N PE=1 SV=1	S	Function unknown	PREDICTED: TMV resistance protein N-like isoform X1 [Prunus mume]
Prunus_armeniaca_newGene_192	--	--	Biological Process: transport (GO:0006810);;	K14709|7.38666e-12|mdm:103407875|K14709 solute carrier family 39 (zinc transporter), member 1/2/3 | (RefSeq) zinc transporter 8-like	--	[P]	Inorganic ion transport and metabolism	--	Zinc transporter 1 OS=Arabidopsis thaliana OX=3702 GN=ZIP1 PE=2 SV=1	P	Inorganic ion transport and metabolism	hypothetical protein PRUPE_3G084700 [Prunus persica]
Prunus_armeniaca_newGene_596	--	--	Molecular Function: magnesium ion binding (GO:0000287);; Cellular Component: cytoplasm (GO:0005737);; Biological Process: metabolic process (GO:0008152);; Molecular Function: terpene synthase activity (GO:0010333);; Molecular Function: transferase activity (GO:0016740);;	--	--	--	--	Terpene synthase family, metal binding domain;; Terpene synthase, N-terminal domain	(E,E)-alpha-farnesene synthase OS=Malus domestica OX=3750 GN=AFS1 PE=1 SV=2	O	Posttranslational modification, protein turnover, chaperones	PREDICTED: (E,E)-alpha-farnesene synthase-like [Prunus mume]
Prunus_armeniaca_newGene_2006	[QV]	Secondary metabolites biosynthesis, transport and catabolism;; Defense mechanisms	Molecular Function: monooxygenase activity (GO:0004497);; Molecular Function: iron ion binding (GO:0005506);; Molecular Function: oxidoreductase activity, acting on paired donors, with incorporation or reduction of molecular oxygen (GO:0016705);; Molecular Function: heme binding (GO:0020037);; Biological Process: oxidation-reduction process (GO:0055114);;	--	--	[Q]	Secondary metabolites biosynthesis, transport and catabolism	Cytochrome P450	Geraniol 8-hydroxylase OS=Catharanthus roseus OX=4058 GN=CYP76B6 PE=1 SV=1	Q	Secondary metabolites biosynthesis, transport and catabolism	geraniol 8-hydroxylase [Prunus persica]
Prunus_armeniaca_newGene_2081	--	--	--	--	--	--	--	--	--	--	--	hypothetical protein PRUPE_1G183300 [Prunus persica]
Prunus_armeniaca_newGene_2304	--	--	--	--	--	[R]	General function prediction only	PPR repeat family;; PPR repeat;; PPR repeat;; DYW family of nucleic acid deaminases;; Pentatricopeptide repeat domain;; Pentacotripeptide-repeat region of PRORP	Putative pentatricopeptide repeat-containing protein At5g59200, chloroplastic OS=Arabidopsis thaliana OX=3702 GN=PCMP-E41 PE=3 SV=1	S	Function unknown	putative pentatricopeptide repeat-containing protein At5g59200, chloroplastic [Prunus persica]
Prunus_armeniaca_newGene_218	[T]	Signal transduction mechanisms	--	--	--	[T]	Signal transduction mechanisms	Protein kinase domain;; Protein tyrosine kinase	Mitogen-activated protein kinase kinase kinase 17 OS=Arabidopsis thaliana OX=3702 GN=MAPKKK17 PE=1 SV=1	T	Signal transduction mechanisms	mitogen-activated protein kinase kinase kinase 2 [Prunus persica]
Prunus_armeniaca_newGene_684	--	--	--	--	--	[R]	General function prediction only	Reverse transcriptase (RNA-dependent DNA polymerase)	RNA-directed DNA polymerase homolog OS=Oenothera berteroana OX=3950 PE=4 SV=1	L	Replication, recombination and repair	PREDICTED: uncharacterized protein LOC103332224 [Prunus mume]
Prunus_armeniaca_newGene_1007	--	--	--	--	--	[R]	General function prediction only	--	DNA repair protein RAD5A OS=Arabidopsis thaliana OX=3702 GN=RAD5A PE=1 SV=1	S	Function unknown	PREDICTED: uncharacterized aarF domain-containing protein kinase 2 isoform X3 [Musa acuminata subsp. malaccensis]
Prunus_armeniaca_newGene_2316	[V]	Defense mechanisms	Molecular Function: ATP binding (GO:0005524);; Biological Process: transport (GO:0006810);; Cellular Component: integral component of membrane (GO:0016021);; Molecular Function: ATPase activity (GO:0016887);;	--	--	[Q]	Secondary metabolites biosynthesis, transport and catabolism	ABC-2 type transporter;; ABC transporter;; Plant PDR ABC transporter associated;; ABC-transporter extracellular N-terminal;; AAA domain, putative AbiEii toxin, Type IV TA system;; ATPase family associated with various cellular activities (AAA)	Pleiotropic drug resistance protein 1 OS=Nicotiana tabacum OX=4097 GN=PDR1 PE=2 SV=1	V	Defense mechanisms	pleiotropic drug resistance protein 1 [Prunus persica]
Prunus_armeniaca_newGene_2613	--	--	--	--	--	--	--	--	--	--	--	PREDICTED: uncharacterized protein LOC103341630 [Prunus mume]
Prunus_armeniaca_newGene_1314	--	--	--	--	--	--	--	--	--	--	--	hypothetical protein PRUPE_5G064200 [Prunus persica]
Prunus_armeniaca_newGene_3315	[I]	Lipid transport and metabolism	Molecular Function: 3-hydroxyisobutyryl-CoA hydrolase activity (GO:0003860);;	K05605|0|pmum:103332314|K05605 3-hydroxyisobutyryl-CoA hydrolase [EC:3.1.2.4] | (RefSeq) 3-hydroxyisobutyryl-CoA hydrolase 1-like	Valine, leucine and isoleucine degradation (ko00280);beta-Alanine metabolism (ko00410);Propanoate metabolism (ko00640);Carbon metabolism (ko01200)	--	--	Enoyl-CoA hydratase/isomerase;; Enoyl-CoA hydratase/isomerase;; Enoyl-CoA hydratase/isomerase;; Enoyl-CoA hydratase/isomerase	3-hydroxyisobutyryl-CoA hydrolase 1 OS=Arabidopsis thaliana OX=3702 GN=CHY1 PE=1 SV=1	I	Lipid transport and metabolism	PREDICTED: 3-hydroxyisobutyryl-CoA hydrolase 1-like [Prunus mume]
Prunus_armeniaca_newGene_1419	[R]	General function prediction only	--	--	--	--	--	TIR domain;; NB-ARC domain;; TIR domain	Disease resistance-like protein DSC1 OS=Arabidopsis thaliana OX=3702 GN=DSC1 PE=1 SV=1	S	Function unknown	PREDICTED: TMV resistance protein N-like isoform X1 [Prunus mume]
Prunus_armeniaca_newGene_2812	--	--	--	--	--	--	--	--	--	--	--	hypothetical protein PRUPE_1G178700 [Prunus persica]
Prunus_armeniaca_newGene_1771	--	--	Molecular Function: nucleic acid binding (GO:0003676);; Cellular Component: nucleus (GO:0005634);; Biological Process: mRNA processing (GO:0006397);;	K14792|1.95587e-161|pmum:103339605|K14792 rRNA biogenesis protein RRP5 | (RefSeq) rRNA biogenesis protein RRP5	--	[A]	RNA processing and modification	S1 RNA binding domain	rRNA biogenesis protein RRP5 OS=Arabidopsis thaliana OX=3702 GN=RRP5 PE=2 SV=2	J	Translation, ribosomal structure and biogenesis	PREDICTED: rRNA biogenesis protein RRP5 isoform X2 [Prunus mume]
Prunus_armeniaca_newGene_867	--	--	Cellular Component: integral component of membrane (GO:0016021);;	--	--	--	--	--	--	S	Function unknown	uncharacterized protein LOC109949082 isoform X1 [Prunus persica]
Prunus_armeniaca_newGene_347	[K]	Transcription	--	--	--	--	--	--	Probable LRR receptor-like serine/threonine-protein kinase At3g47570 OS=Arabidopsis thaliana OX=3702 GN=At3g47570 PE=2 SV=1	S	Function unknown	PREDICTED: probable LRR receptor-like serine/threonine-protein kinase At3g47570 [Prunus mume]
Prunus_armeniaca_newGene_1201	--	--	--	--	--	--	--	F-box domain	F-box only protein 8 OS=Arabidopsis thaliana OX=3702 GN=FBX8 PE=2 SV=1	S	Function unknown	PREDICTED: uncharacterized protein LOC103323432 [Prunus mume]
Prunus_armeniaca_newGene_1686	--	--	--	--	--	--	--	Protein of unknown function (DUF674)	--	S	Function unknown	PREDICTED: uncharacterized protein LOC103339292 [Prunus mume]
Prunus_armeniaca_newGene_1347	--	--	--	--	--	[L]	Replication, recombination and repair	DDE superfamily endonuclease	--	S	Function unknown	protein ALP1-like isoform X1 [Prunus avium]
Prunus_armeniaca_newGene_1346	--	--	--	--	--	--	--	MuDR family transposase	--	E	Amino acid transport and metabolism	hypothetical protein PRUPE_6G136000 [Prunus persica]
Prunus_armeniaca_newGene_628	[K]	Transcription	--	--	--	--	--	Protein tyrosine kinase;; Protein kinase domain;; Di-glucose binding within endoplasmic reticulum;; Leucine rich repeat;; Leucine Rich Repeat;; Leucine Rich repeats (2 copies);; Leucine Rich repeat	Probable leucine-rich repeat receptor-like serine/threonine-protein kinase At3g14840 OS=Arabidopsis thaliana OX=3702 GN=LRR-RLK PE=1 SV=1	S	Function unknown	PREDICTED: probable leucine-rich repeat receptor-like serine/threonine-protein kinase At3g14840 isoform X1 [Prunus mume]
Prunus_armeniaca_newGene_2255	--	--	--	--	--	--	--	--	--	--	--	basic form of pathogenesis-related protein 1 [Prunus persica]
Prunus_armeniaca_newGene_1699	--	--	Cellular Component: extracellular region (GO:0005576);; Biological Process: metabolic process (GO:0008152);; Molecular Function: IgE binding (GO:0019863);; Molecular Function: glucan endo-1,3-beta-D-glucosidase activity (GO:0042973);;	--	--	--	--	Thaumatin family	Glucan endo-1,3-beta-glucosidase OS=Prunus avium OX=42229 PE=1 SV=1	S	Function unknown	PREDICTED: glucan endo-1,3-beta-glucosidase [Prunus mume]
Prunus_armeniaca_newGene_1853	--	--	Cellular Component: integral component of membrane (GO:0016021);;	--	--	--	--	--	--	S	Function unknown	hypothetical protein PRUPE_7G230500 [Prunus persica]
Prunus_armeniaca_newGene_2583	--	--	--	--	--	--	--	Thaumatin family	Thaumatin-like protein 1 OS=Arabidopsis thaliana OX=3702 GN=TLP1 PE=2 SV=1	S	Function unknown	PREDICTED: thaumatin-like protein 1 [Prunus mume]
Prunus_armeniaca_newGene_1054	--	--	--	--	--	--	--	--	--	S	Function unknown	hypothetical protein POPTR_0012s03970g, partial [Populus trichocarpa]
Prunus_armeniaca_newGene_1112	[G]	Carbohydrate transport and metabolism	Biological Process: carbohydrate metabolic process (GO:0005975);; Molecular Function: beta-glucosidase activity (GO:0008422);; Molecular Function: scopolin beta-glucosidase activity (GO:0102483);;	K13032|0|pper:PRUPE_ppa026448mg|K13032 prunasin beta-glucosidase [EC:3.2.1.118] | (RefSeq) hypothetical protein	Cyanoamino acid metabolism (ko00460)	[G]	Carbohydrate transport and metabolism	Glycosyl hydrolase family 1	Beta-glucosidase 12 OS=Oryza sativa subsp. indica OX=39946 GN=BGLU12 PE=3 SV=1	G	Carbohydrate transport and metabolism	prunasin hydrolase [Prunus dulcis]
Prunus_armeniaca_newGene_2867	[O]	Posttranslational modification, protein turnover, chaperones	Cellular Component: cell (GO:0005623);; Molecular Function: electron carrier activity (GO:0009055);; Molecular Function: protein disulfide oxidoreductase activity (GO:0015035);; Biological Process: cell redox homeostasis (GO:0045454);; Biological Process: oxidation-reduction process (GO:0055114);;	--	--	[O]	Posttranslational modification, protein turnover, chaperones	Glutaredoxin	Monothiol glutaredoxin-S17 OS=Arabidopsis thaliana OX=3702 GN=GRXS17 PE=1 SV=1	O	Posttranslational modification, protein turnover, chaperones	PREDICTED: monothiol glutaredoxin-S17-like [Prunus mume]
Prunus_armeniaca_newGene_3172	--	--	--	--	--	[R]	General function prediction only	Leucine rich repeat N-terminal domain	Receptor-like protein 9DC3 OS=Solanum pimpinellifolium OX=4084 GN=9DC3 PE=3 SV=1	S	Function unknown	receptor-like protein 12 [Prunus avium]
Prunus_armeniaca_newGene_2086	--	--	Cellular Component: nucleus (GO:0005634);; Biological Process: ribosome biogenesis (GO:0042254);;	K14569|0|pmum:103335886|K14569 ribosome biogenesis protein BMS1 | (RefSeq) ribosome biogenesis protein BMS1 homolog	Ribosome biogenesis in eukaryotes (ko03008)	[J]	Translation, ribosomal structure and biogenesis	40S ribosome biogenesis protein Tsr1 and BMS1 C-terminal;; AARP2CN (NUC121) domain;; ATPase family associated with various cellular activities (AAA)	--	J	Translation, ribosomal structure and biogenesis	ribosome biogenesis protein BMS1 homolog [Prunus avium]
Prunus_armeniaca_newGene_2622	[R]	General function prediction only	Biological Process: lipid catabolic process (GO:0016042);; Molecular Function: hydrolase activity (GO:0016787);;	--	--	[I]	Lipid transport and metabolism	Patatin-like phospholipase	Patatin-like protein 2 OS=Arabidopsis thaliana OX=3702 GN=PLP2 PE=1 SV=1	S	Function unknown	PREDICTED: patatin-like protein 2 [Prunus mume]
Prunus_armeniaca_newGene_2172	[T]	Signal transduction mechanisms	Molecular Function: acid phosphatase activity (GO:0003993);; Cellular Component: integral component of membrane (GO:0016021);; Biological Process: dephosphorylation (GO:0016311);; Molecular Function: metal ion binding (GO:0046872);;	--	--	[G]	Carbohydrate transport and metabolism	Calcineurin-like phosphoesterase;; Purple acid Phosphatase, N-terminal domain;; Iron/zinc purple acid phosphatase-like protein C	Purple acid phosphatase 2 OS=Ipomoea batatas OX=4120 GN=PAP2 PE=1 SV=1	S	Function unknown	purple acid phosphatase 2-like isoform X2 [Prunus avium]
Prunus_armeniaca_newGene_1844	--	--	--	--	--	--	--	Domain of unknown function (DUF1985)	--	--	--	PREDICTED: uncharacterized protein LOC107881090 [Prunus mume]
Prunus_armeniaca_newGene_2314	[Q]	Secondary metabolites biosynthesis, transport and catabolism	Molecular Function: oxidoreductase activity (GO:0016491);; Biological Process: oxidation-reduction process (GO:0055114);;	--	--	[R]	General function prediction only	Aldo/keto reductase family	NAD(P)H-dependent 6&apos;-deoxychalcone synthase OS=Glycine max OX=3847 PE=1 SV=1	S	Function unknown	hypothetical protein PRUPE_8G213900 [Prunus persica]
Prunus_armeniaca_newGene_1452	[Q]	Secondary metabolites biosynthesis, transport and catabolism	Molecular Function: oxidoreductase activity (GO:0016491);; Molecular Function: metal ion binding (GO:0046872);; Biological Process: oxidation-reduction process (GO:0055114);;	--	--	[QR]	--	non-haem dioxygenase in morphine synthesis N-terminal;; 2OG-Fe(II) oxygenase superfamily	Protein DMR6-LIKE OXYGENASE 2 OS=Arabidopsis thaliana OX=3702 GN=DLO2 PE=2 SV=1	S	Function unknown	PREDICTED: protein DMR6-LIKE OXYGENASE 2-like [Prunus mume]
Prunus_armeniaca_newGene_2242	[E]	Amino acid transport and metabolism	Molecular Function: serine-type carboxypeptidase activity (GO:0004185);; Biological Process: proteolysis (GO:0006508);;	K16296|0|pmum:103335065|K16296 serine carboxypeptidase-like clade I [EC:3.4.16.-] | (RefSeq) serine carboxypeptidase-like 17	--	[OE]	--	Serine carboxypeptidase	Serine carboxypeptidase-like 6 OS=Arabidopsis thaliana OX=3702 GN=SCPL6 PE=2 SV=2	E	Amino acid transport and metabolism	PREDICTED: serine carboxypeptidase-like 17 isoform X1 [Prunus mume]
Prunus_armeniaca_newGene_1830	--	--	Molecular Function: microtubule motor activity (GO:0003777);; Molecular Function: ATP binding (GO:0005524);; Cellular Component: microtubule (GO:0005874);; Biological Process: microtubule-based movement (GO:0007018);; Molecular Function: microtubule binding (GO:0008017);;	--	--	[Z]	Cytoskeleton	--	Kinesin-like protein KIN-10A OS=Arabidopsis thaliana OX=3702 GN=KIN10A PE=1 SV=1	Z	Cytoskeleton	PREDICTED: LOW QUALITY PROTEIN: kinesin-II 95 kDa subunit [Prunus mume]
Prunus_armeniaca_newGene_632	--	--	--	--	--	--	--	--	--	--	--	hypothetical protein PRUPE_4G159500 [Prunus persica]
Prunus_armeniaca_newGene_1341	--	--	--	--	--	--	--	--	--	S	Function unknown	PREDICTED: uncharacterized protein LOC103328987 isoform X2 [Prunus mume]
Prunus_armeniaca_newGene_504	--	--	Biological Process: chromatin remodeling (GO:0006338);; Biological Process: regulation of transcription, DNA-templated (GO:0006355);; Cellular Component: membrane (GO:0016020);; Cellular Component: Ino80 complex (GO:0031011);;	--	--	[S]	Function unknown	YL1 nuclear protein C-terminal domain	--	S	Function unknown	chromatin-remodeling complex subunit ies6 isoform X1 [Cajanus cajan]
Prunus_armeniaca_newGene_887	--	--	--	K17471|9.08273e-11|pper:PRUPE_ppa002586mg|K17471 sulfate transporter 3 | (RefSeq) hypothetical protein	--	--	--	--	--	P	Inorganic ion transport and metabolism	probable sulfate transporter 3.4 [Prunus avium]
Prunus_armeniaca_newGene_434	--	--	Biological Process: defense response (GO:0006952);; Biological Process: response to biotic stimulus (GO:0009607);;	--	--	--	--	Pathogenesis-related protein Bet v I family	Major allergen Pru ar 1 OS=Prunus armeniaca OX=36596 PE=1 SV=1	S	Function unknown	major allergen Pru ar 1-like, partial [Prunus persica]
Prunus_armeniaca_newGene_1463	--	--	Biological Process: response to auxin (GO:0009733);;	K14488|1.88235e-68|pper:PRUPE_ppa024564mg|K14488 SAUR family protein | (RefSeq) hypothetical protein	Plant hormone signal transduction (ko04075)	--	--	Auxin responsive protein	Indole-3-acetic acid-induced protein ARG7 OS=Vigna radiata var. radiata OX=3916 GN=ARG7 PE=2 SV=1	S	Function unknown	uncharacterized protein LOC18775576 [Prunus persica]
Prunus_armeniaca_newGene_1311	[Q]	Secondary metabolites biosynthesis, transport and catabolism	Biological Process: oxidation-reduction process (GO:0055114);; Molecular Function: fatty-acyl-CoA reductase (alcohol-forming) activity (GO:0080019);;	K13356|0|pmum:103328293|K13356 alcohol-forming fatty acyl-CoA reductase [EC:1.2.1.84] | (RefSeq) fatty acyl-CoA reductase 3-like	Cutin, suberine and wax biosynthesis (ko00073);Peroxisome (ko04146)	[I]	Lipid transport and metabolism	Male sterility protein;; Male sterility protein;; NAD dependent epimerase/dehydratase family;; 3-beta hydroxysteroid dehydrogenase/isomerase family	Alcohol-forming fatty acyl-CoA reductase OS=Simmondsia chinensis OX=3999 PE=1 SV=1	S	Function unknown	PREDICTED: fatty acyl-CoA reductase 3-like [Prunus mume]
Prunus_armeniaca_newGene_210	--	--	Cellular Component: cytoplasm (GO:0005737);; Molecular Function: O-hydroxycinnamoyltransferase activity (GO:0050737);; Biological Process: biological regulation (GO:0065007);; Biological Process: organic substance biosynthetic process (GO:1901576);;	K13065|0|pper:PRUPE_ppa019948mg|K13065 shikimate O-hydroxycinnamoyltransferase [EC:2.3.1.133] | (RefSeq) hypothetical protein	Phenylpropanoid biosynthesis (ko00940);Flavonoid biosynthesis (ko00941);Stilbenoid, diarylheptanoid and gingerol biosynthesis (ko00945)	--	--	Transferase family	Shikimate O-hydroxycinnamoyltransferase OS=Arabidopsis thaliana OX=3702 GN=HST PE=1 SV=1	S	Function unknown	shikimate O-hydroxycinnamoyltransferase [Prunus persica]
Prunus_armeniaca_newGene_3247	--	--	Cellular Component: integral component of membrane (GO:0016021);;	--	--	[R]	General function prediction only	Glycosyl transferase family 90;; Cofilin/tropomyosin-type actin-binding protein	Actin-depolymerizing factor 10 OS=Arabidopsis thaliana OX=3702 GN=ADF10 PE=2 SV=1	S	Function unknown	PREDICTED: O-glucosyltransferase rumi homolog [Prunus mume]
Prunus_armeniaca_newGene_143	--	--	--	--	--	--	--	--	--	S	Function unknown	uncharacterized protein LOC110755587 [Prunus avium]
Prunus_armeniaca_newGene_2201	--	--	--	--	--	--	--	TIR domain;; TIR domain	TMV resistance protein N OS=Nicotiana glutinosa OX=35889 GN=N PE=1 SV=1	S	Function unknown	PREDICTED: TMV resistance protein N-like [Prunus mume]
Prunus_armeniaca_newGene_372	--	--	--	--	--	[GC]	--	UDP-glucoronosyl and UDP-glucosyl transferase	7-deoxyloganetin glucosyltransferase OS=Gardenia jasminoides OX=114476 GN=UGT85A24 PE=1 SV=1	S	Function unknown	PREDICTED: 7-deoxyloganetin glucosyltransferase-like [Prunus mume]
Prunus_armeniaca_newGene_390	[T]	Signal transduction mechanisms	Molecular Function: protein serine/threonine kinase activity (GO:0004674);; Molecular Function: ATP binding (GO:0005524);; Biological Process: protein phosphorylation (GO:0006468);; Cellular Component: integral component of membrane (GO:0016021);;	--	--	[T]	Signal transduction mechanisms	Protein tyrosine kinase;; Protein kinase domain;; Carbohydrate-binding protein of the ER;; Di-glucose binding within endoplasmic reticulum	Receptor-like protein kinase ANXUR1 OS=Arabidopsis thaliana OX=3702 GN=ANX1 PE=2 SV=1	T	Signal transduction mechanisms	PREDICTED: receptor-like protein kinase ANXUR1 [Prunus mume]
Prunus_armeniaca_newGene_378	--	--	Molecular Function: DNA binding (GO:0003677);; Molecular Function: DNA topoisomerase type I activity (GO:0003917);; Biological Process: DNA topological change (GO:0006265);; Molecular Function: zinc ion binding (GO:0008270);;	--	--	[O]	Posttranslational modification, protein turnover, chaperones	GRF zinc finger;; Zinc knuckle;; GAG-polyprotein viral zinc-finger;; Zinc knuckle;; Zinc knuckle	Replication protein A 70 kDa DNA-binding subunit C OS=Oryza sativa subsp. japonica OX=39947 GN=RPA1C PE=1 SV=1	S	Function unknown	cold shock domain-containing protein 3 [Prunus persica]
Prunus_armeniaca_newGene_84	[L]	Replication, recombination and repair	--	K10706|0|pmum:103327482|K10706 senataxin [EC:3.6.4.-] | (RefSeq) helicase sen1-like	--	[A]	RNA processing and modification	AAA domain;; AAA domain;; AAA domain;; AAA domain;; Viral (Superfamily 1) RNA helicase	Probable helicase MAGATAMA 3 OS=Arabidopsis thaliana OX=3702 GN=MAA3 PE=2 SV=1	L	Replication, recombination and repair	uncharacterized protein LOC110765079 isoform X1 [Prunus avium]
Prunus_armeniaca_newGene_3017	--	--	--	--	--	--	--	Ulp1 protease family, C-terminal catalytic domain	--	--	--	uncharacterized protein LOC109948410 [Prunus persica]
Prunus_armeniaca_newGene_3179	[K]	Transcription	--	--	--	--	--	TIR domain;; NB-ARC domain;; TIR domain;; Leucine rich repeat;; Leucine Rich repeats (2 copies);; AAA domain;; ATPase family associated with various cellular activities (AAA)	TMV resistance protein N OS=Nicotiana glutinosa OX=35889 GN=N PE=1 SV=1	S	Function unknown	PREDICTED: TMV resistance protein N-like [Prunus mume]
Prunus_armeniaca_newGene_998	[S]	Function unknown	Molecular Function: ATP-dependent peptidase activity (GO:0004176);; Biological Process: proteolysis (GO:0006508);; Molecular Function: zinc ion binding (GO:0008270);;	--	--	[O]	Posttranslational modification, protein turnover, chaperones	ATP-dependent protease La (LON) substrate-binding domain;; Zinc finger, C3HC4 type (RING finger);; Zinc finger, C3HC4 type (RING finger);; Ring finger domain;; Zinc finger, C3HC4 type (RING finger);; RING-type zinc-finger;; zinc-RING finger domain	Peroxisome biogenesis factor 10 OS=Arabidopsis thaliana OX=3702 GN=PEX10 PE=1 SV=1	O	Posttranslational modification, protein turnover, chaperones	PREDICTED: LON peptidase N-terminal domain and RING finger protein 1 [Prunus mume]
Prunus_armeniaca_newGene_3081	--		--	K04733|0|pmum:103331234|K04733 interleukin-1 receptor-associated kinase 4 [EC:2.7.11.1] | (RefSeq) rust resistance kinase Lr10-like	--	--	--	Protein kinase domain;; Protein tyrosine kinase;; Protein kinase domain;; Protein tyrosine kinase	Rust resistance kinase Lr10 OS=Triticum aestivum OX=4565 GN=LRK10 PE=2 SV=1	T	Signal transduction mechanisms	PREDICTED: rust resistance kinase Lr10-like isoform X1 [Prunus mume]
Prunus_armeniaca_newGene_664	[T]	Signal transduction mechanisms	--	--	--	--	--	Protein tyrosine kinase;; Protein kinase domain;; S-locus glycoprotein domain;; PAN-like domain;; D-mannose binding lectin;; No apical meristem-associated C-terminal domain	G-type lectin S-receptor-like serine/threonine-protein kinase At4g27290 OS=Arabidopsis thaliana OX=3702 GN=At4g27290 PE=3 SV=4	T	Signal transduction mechanisms	G-type lectin S-receptor-like serine/threonine-protein kinase At4g27290 isoform X1 [Prunus avium]
Prunus_armeniaca_newGene_62	[R]	General function prediction only	--	--	--	--	--	Leucine rich repeat;; NB-ARC domain;; TIR domain	TMV resistance protein N OS=Nicotiana glutinosa OX=35889 GN=N PE=1 SV=1	S	Function unknown	TMV resistance protein N-like isoform X1 [Prunus avium]
Prunus_armeniaca_newGene_2043	[M]	Cell wall/membrane/envelope biogenesis	--	K07752|0|pmum:103336220|K07752 carboxypeptidase D [EC:3.4.17.22] | (RefSeq) carboxypeptidase SOL1	--	[R]	General function prediction only	Zinc carboxypeptidase;; Protein of unknown function (DUF2817)	Carboxypeptidase SOL1 OS=Arabidopsis thaliana OX=3702 GN=SOL1 PE=2 SV=1	E	Amino acid transport and metabolism	carboxypeptidase SOL1 [Prunus avium]
Prunus_armeniaca_newGene_2978	--	--	Cellular Component: intracellular (GO:0005622);; Biological Process: intracellular protein transport (GO:0006886);; Molecular Function: Ran GTPase binding (GO:0008536);;	K18460|0|pper:PRUPE_ppa000653mg|K18460 exportin-7 | (RefSeq) hypothetical protein	--	[YU]	--	Importin-beta N-terminal domain	--	U	Intracellular trafficking, secretion, and vesicular transport	exportin-7 isoform X2 [Prunus persica]
Prunus_armeniaca_newGene_2241	[E]	Amino acid transport and metabolism	Molecular Function: serine-type carboxypeptidase activity (GO:0004185);; Biological Process: proteolysis (GO:0006508);;	K16296|0|pmum:103335071|K16296 serine carboxypeptidase-like clade I [EC:3.4.16.-] | (RefSeq) serine carboxypeptidase-like 17	--	[OE]	--	Serine carboxypeptidase;; Serine carboxypeptidase	Serine carboxypeptidase-like 18 OS=Arabidopsis thaliana OX=3702 GN=SCPL18 PE=2 SV=2	E	Amino acid transport and metabolism	serine carboxypeptidase-like 17 isoform X1 [Prunus persica]
Prunus_armeniaca_newGene_142	[J]	Translation, ribosomal structure and biogenesis	Molecular Function: nucleotide binding (GO:0000166);; Molecular Function: RNA binding (GO:0003723);; Cellular Component: nucleus (GO:0005634);; Biological Process: mRNA processing (GO:0006397);;	K13091|7.12976e-88|pper:PRUPE_ppa003064mg|K13091 RNA-binding protein 39 | (RefSeq) hypothetical protein	--	[K]	Transcription	RNA recognition motif. (a.k.a. RRM, RBD, or RNP domain)	Protein ANTAGONIST OF LIKE HETEROCHROMATIN PROTEIN 1 OS=Arabidopsis thaliana OX=3702 GN=ALP1 PE=1 SV=1	S	Function unknown	RNA-binding protein 39 isoform X3 [Prunus avium]
Prunus_armeniaca_newGene_391	[T]	Signal transduction mechanisms	--	--	--	--	--	Protein tyrosine kinase;; Protein kinase domain;; D-mannose binding lectin	G-type lectin S-receptor-like serine/threonine-protein kinase B120 OS=Arabidopsis thaliana OX=3702 GN=B120 PE=2 SV=1	T	Signal transduction mechanisms	PREDICTED: LOW QUALITY PROTEIN: uncharacterized protein LOC103329478 [Prunus mume]
Prunus_armeniaca_newGene_563	[C]	Energy production and conversion	Molecular Function: oxidoreductase activity, acting on CH-OH group of donors (GO:0016614);; Molecular Function: flavin adenine dinucleotide binding (GO:0050660);; Biological Process: oxidation-reduction process (GO:0055114);;	--	--	--	--	FAD binding domain;; Berberine and berberine like	Berberine bridge enzyme-like 13 OS=Arabidopsis thaliana OX=3702 GN=At1g30760 PE=1 SV=1	C	Energy production and conversion	PREDICTED: tetrahydrocannabinolic acid synthase-like [Prunus mume]
Prunus_armeniaca_newGene_2519	--	--	Molecular Function: nucleic acid binding (GO:0003676);;	--	--	--	--	--	--	--	--	hypothetical protein PRUPE_2G092000 [Prunus persica]
Prunus_armeniaca_newGene_2322	--	--	--	--	--	--	--	--	--	--	--	hypothetical protein PRUPE_8G231000, partial [Prunus persica]
Prunus_armeniaca_newGene_1083	--	--	--	--	--	--	--	--	--	S	Function unknown	uncharacterized protein LOC18784335 [Prunus persica]
Prunus_armeniaca_newGene_750	[O]	Posttranslational modification, protein turnover, chaperones	Molecular Function: peroxidase activity (GO:0004601);; Cellular Component: chloroplast thylakoid (GO:0009534);; Cellular Component: integral component of membrane (GO:0016021);; Molecular Function: peroxiredoxin activity (GO:0051920);; Biological Process: oxidation-reduction process (GO:0055114);; Biological Process: cellular oxidant detoxification (GO:0098869);;	K03564|2.90081e-13|pmum:103340624|K03564 peroxiredoxin Q/BCP [EC:1.11.1.15] | (RefSeq) peroxiredoxin Q, chloroplastic	--	[O]	Posttranslational modification, protein turnover, chaperones	--	Peroxiredoxin Q, chloroplastic OS=Triticum aestivum OX=4565 GN=PRX1 PE=2 SV=1	O	Posttranslational modification, protein turnover, chaperones	PREDICTED: peroxiredoxin Q, chloroplastic [Prunus mume]
Prunus_armeniaca_newGene_822	--	--	--	--	--	[R]	General function prediction only	Domain of unknown function (DUF569);; Fascin domain	Retrovirus-related Pol polyprotein from transposon RE2 OS=Arabidopsis thaliana OX=3702 GN=RE2 PE=4 SV=1	L	Replication, recombination and repair	uncharacterized protein LOC109949504 [Prunus persica]
Prunus_armeniaca_newGene_653	[T]	Signal transduction mechanisms	Molecular Function: protein serine/threonine kinase activity (GO:0004674);; Molecular Function: ATP binding (GO:0005524);; Biological Process: protein phosphorylation (GO:0006468);; Cellular Component: integral component of membrane (GO:0016021);; Biological Process: recognition of pollen (GO:0048544);;	--	--	--	--	D-mannose binding lectin;; S-locus glycoprotein domain;; PAN-like domain;; Protein tyrosine kinase;; Protein kinase domain;; Domain of unknown function (DUF3403)	G-type lectin S-receptor-like serine/threonine-protein kinase At4g27290 OS=Arabidopsis thaliana OX=3702 GN=At4g27290 PE=3 SV=4	--	--	uncharacterized protein LOC18780125 [Prunus persica]
Prunus_armeniaca_newGene_2713	--	--	Molecular Function: structural constituent of ribosome (GO:0003735);; Cellular Component: mitochondrial large ribosomal subunit (GO:0005762);; Biological Process: translation (GO:0006412);;	K17422|9.21094e-59|pmum:103319571|K17422 large subunit ribosomal protein L41 | (RefSeq) 39S ribosomal protein L41-A, mitochondrial	--	[J]	Translation, ribosomal structure and biogenesis	Mitochondrial ribosomal protein L27	--	S	Function unknown	PREDICTED: 39S ribosomal protein L41-A, mitochondrial [Prunus mume]
Prunus_armeniaca_newGene_2038	--	--	--	--	--	--	--	TIR domain;; TIR domain	TMV resistance protein N OS=Nicotiana glutinosa OX=35889 GN=N PE=1 SV=1	--	--	PREDICTED: TMV resistance protein N [Prunus mume]
Prunus_armeniaca_newGene_543	--	--	--	--	--	--	--	Protein tyrosine kinase	Probable LRR receptor-like serine/threonine-protein kinase At1g07650 OS=Arabidopsis thaliana OX=3702 GN=At1g07650 PE=1 SV=1	--	--	probable LRR receptor-like serine/threonine-protein kinase At1g07650 [Prunus avium]
Prunus_armeniaca_newGene_2125	--	--	Biological Process: response to auxin (GO:0009733);;	K14488|6.19123e-55|pper:PRUPE_ppa026172mg|K14488 SAUR family protein | (RefSeq) hypothetical protein	Plant hormone signal transduction (ko04075)	--	--	Auxin responsive protein	Indole-3-acetic acid-induced protein ARG7 OS=Vigna radiata var. radiata OX=3916 GN=ARG7 PE=2 SV=1	S	Function unknown	indole-3-acetic acid-induced protein ARG7 [Prunus persica]
Prunus_armeniaca_newGene_1792	[O]	Posttranslational modification, protein turnover, chaperones	Molecular Function: ATP binding (GO:0005524);;	--	--	[O]	Posttranslational modification, protein turnover, chaperones	Hsp70 protein	Heat shock cognate 70 kDa protein OS=Petunia hybrida OX=4102 GN=HSP70 PE=2 SV=1	O	Posttranslational modification, protein turnover, chaperones	hypothetical protein PRUPE_7G106500 [Prunus persica]
Prunus_armeniaca_newGene_2991	[K]	Transcription	--	--	--	--	--	Leucine Rich repeats (2 copies);; Leucine rich repeat;; NB-ARC domain;; TIR domain;; TIR domain	Disease resistance-like protein DSC1 OS=Arabidopsis thaliana OX=3702 GN=DSC1 PE=1 SV=1	S	Function unknown	PREDICTED: LOW QUALITY PROTEIN: disease resistance protein TAO1 [Prunus mume]
Prunus_armeniaca_newGene_2754	[K]	Transcription	--	--	--	--	--	Leucine Rich repeats (2 copies);; Leucine rich repeat;; TIR domain;; NB-ARC domain;; ATPase family associated with various cellular activities (AAA);; TIR domain;; TIR domain	TMV resistance protein N OS=Nicotiana glutinosa OX=35889 GN=N PE=1 SV=1	S	Function unknown	PREDICTED: TMV resistance protein N-like [Malus domestica]
Prunus_armeniaca_newGene_671	--	--	Cellular Component: integral component of membrane (GO:0016021);;	--	--	--	--	--	Sulfite exporter TauE/SafE family protein 3 OS=Arabidopsis thaliana OX=3702 GN=At2g25737 PE=2 SV=1	S	Function unknown	PREDICTED: uncharacterized protein LOC103340075 [Prunus mume]
Prunus_armeniaca_newGene_2277	--	--	--	--	--	--	--	--	--	S	Function unknown	hypothetical protein PRUPE_2G142600 [Prunus persica]
Prunus_armeniaca_newGene_10	--	--	Biological Process: metabolic process (GO:0008152);; Molecular Function: transferase activity, transferring hexosyl groups (GO:0016758);;	--	--	[GC]	--	UDP-glucoronosyl and UDP-glucosyl transferase	UDP-glycosyltransferase 76F1 OS=Arabidopsis thaliana OX=3702 GN=UGT76F1 PE=2 SV=1	S	Function unknown	PREDICTED: UDP-glycosyltransferase 76F1-like [Prunus mume]
Prunus_armeniaca_newGene_1849	--		Cellular Component: integral component of membrane (GO:0016021);;	--	--	[GMW]	--	Exostosin family;; Protein tyrosine kinase;; Protein kinase domain	Probable glycosyltransferase At5g03795 OS=Arabidopsis thaliana OX=3702 GN=At5g03795 PE=3 SV=2	S	Function unknown	hypothetical protein PRUPE_7G223400 [Prunus persica]
Prunus_armeniaca_newGene_2071	[G]	Carbohydrate transport and metabolism	Biological Process: metabolic process (GO:0008152);; Molecular Function: transferase activity, transferring hexosyl groups (GO:0016758);;	--	--	[GC]	--	UDP-glucoronosyl and UDP-glucosyl transferase	7-deoxyloganetin glucosyltransferase OS=Gardenia jasminoides OX=114476 GN=UGT85A24 PE=1 SV=1	S	Function unknown	7-deoxyloganetin glucosyltransferase-like [Prunus avium]
Prunus_armeniaca_newGene_1705	[GI]	Carbohydrate transport and metabolism;; Lipid transport and metabolism	Cellular Component: cell wall (GO:0005618);; Molecular Function: pectinesterase activity (GO:0030599);; Biological Process: cell wall modification (GO:0042545);; Molecular Function: aspartyl esterase activity (GO:0045330);; Biological Process: pectin catabolic process (GO:0045490);;	K01051|0|pper:PRUPE_ppa018812mg|K01051 pectinesterase [EC:3.1.1.11] | (RefSeq) hypothetical protein	Pentose and glucuronate interconversions (ko00040);Starch and sucrose metabolism (ko00500)	--	--	Pectinesterase	Pectinesterase PPME1 OS=Arabidopsis thaliana OX=3702 GN=PPME1 PE=1 SV=1	G	Carbohydrate transport and metabolism	putative pectinesterase 63 [Prunus avium]
Prunus_armeniaca_newGene_104	--	--	Molecular Function: heat shock protein binding (GO:0031072);; Molecular Function: unfolded protein binding (GO:0051082);;	--	--	--	--	--	Protein disulfide isomerase pTAC5, chloroplastic OS=Arabidopsis thaliana OX=3702 GN=PTAC5 PE=1 SV=1	S	Function unknown	uncharacterized protein LOC18788652 [Prunus persica]
Prunus_armeniaca_newGene_2087	[G]	Carbohydrate transport and metabolism	--	K01213|0|pmum:103329198|K01213 galacturan 1,4-alpha-galacturonidase [EC:3.2.1.67] | (RefSeq) exopolygalacturonase-like	Pentose and glucuronate interconversions (ko00040);Starch and sucrose metabolism (ko00500)	--	--	Glycosyl hydrolases family 28	Polygalacturonase OS=Gossypium hirsutum OX=3635 GN=G9 PE=2 SV=1	M	Cell wall/membrane/envelope biogenesis	PREDICTED: exopolygalacturonase-like [Prunus mume]
Prunus_armeniaca_newGene_2786	--	--	--	--	--	--	--	Leucine Rich repeats (2 copies)	Protein SUPPRESSOR OF npr1-1, CONSTITUTIVE 1 OS=Arabidopsis thaliana OX=3702 GN=SNC1 PE=1 SV=5	S	Function unknown	TMV resistance protein N-like [Prunus avium]
Prunus_armeniaca_newGene_2490	--	--	Cellular Component: integral component of membrane (GO:0016021);; Molecular Function: transmembrane transporter activity (GO:0022857);; Biological Process: transmembrane transport (GO:0055085);;	--	--	--	--	EamA-like transporter family	WAT1-related protein At5g40240 OS=Arabidopsis thaliana OX=3702 GN=At5g40240 PE=2 SV=1	S	Function unknown	PREDICTED: WAT1-related protein At3g28050-like [Prunus mume]
Prunus_armeniaca_newGene_944	[G]	Carbohydrate transport and metabolism	--	K01188|4.2182e-26|pxb:103930045|K01188 beta-glucosidase [EC:3.2.1.21] | (RefSeq) beta-glucosidase 12-like	Cyanoamino acid metabolism (ko00460);Starch and sucrose metabolism (ko00500);Phenylpropanoid biosynthesis (ko00940)	[G]	Carbohydrate transport and metabolism	Glycosyl hydrolase family 1	Beta-glucosidase 12 OS=Arabidopsis thaliana OX=3702 GN=BGLU12 PE=2 SV=1	G	Carbohydrate transport and metabolism	LOW QUALITY PROTEIN: beta-glucosidase 32-like [Prunus avium]
Prunus_armeniaca_newGene_2385	[O]	Posttranslational modification, protein turnover, chaperones	Molecular Function: serine-type endopeptidase activity (GO:0004252);; Biological Process: proteolysis (GO:0006508);; Cellular Component: chloroplast stroma (GO:0009570);;	K01358|4.95006e-99|pmum:18668115|K01358 ATP-dependent Clp protease, protease subunit [EC:3.4.21.92] | (RefSeq) clpP, CP95_p041; clp protease proteolytic subunit	--	[O]	Posttranslational modification, protein turnover, chaperones	Clp protease;; Ribosomal protein L20;; Ribosomal protein S18	ATP-dependent Clp protease proteolytic subunit OS=Coffea arabica OX=13443 GN=clpP PE=3 SV=1	O	Posttranslational modification, protein turnover, chaperones	clp protease proteolytic subunit (chloroplast) [Ficus racemosa]
Prunus_armeniaca_newGene_1273	[V]	Defense mechanisms	Molecular Function: ATP binding (GO:0005524);; Cellular Component: integral component of membrane (GO:0016021);; Molecular Function: ATPase activity (GO:0016887);;	--	--	[Q]	Secondary metabolites biosynthesis, transport and catabolism	ABC-2 type transporter	Pleiotropic drug resistance protein 2 OS=Nicotiana plumbaginifolia OX=4092 GN=PDR2 PE=2 SV=1	V	Defense mechanisms	PREDICTED: pleiotropic drug resistance protein 2-like isoform X1 [Prunus mume]
Prunus_armeniaca_newGene_874	--	--	--	--	--	--	--	F-box domain	F-box protein At5g49610 OS=Arabidopsis thaliana OX=3702 GN=At5g49610 PE=1 SV=1	S	Function unknown	PREDICTED: uncharacterized protein LOC103337165 [Prunus mume]
Prunus_armeniaca_newGene_1027	--		--	K04733|0|pmum:103338776|K04733 interleukin-1 receptor-associated kinase 4 [EC:2.7.11.1] | (RefSeq) cysteine-rich receptor-like protein kinase 10	--	--	--	Protein tyrosine kinase;; Protein kinase domain;; Protein tyrosine kinase;; Protein kinase domain	Cysteine-rich receptor-like protein kinase 10 OS=Arabidopsis thaliana OX=3702 GN=CRK10 PE=1 SV=3	T	Signal transduction mechanisms	PREDICTED: cysteine-rich receptor-like protein kinase 10 isoform X3 [Prunus mume]
Prunus_armeniaca_newGene_428	--	--	Biological Process: defense response (GO:0006952);; Biological Process: response to biotic stimulus (GO:0009607);;	--	--	--	--	Pathogenesis-related protein Bet v I family	Major allergen Mal d 1 OS=Malus domestica OX=3750 PE=1 SV=3	S	Function unknown	putative allergen Pru du 1.06B [Prunus dulcis x Prunus persica]
Prunus_armeniaca_newGene_371	--	--	--	--	--	[GC]	--	UDP-glucoronosyl and UDP-glucosyl transferase	7-deoxyloganetin glucosyltransferase OS=Gardenia jasminoides OX=114476 GN=UGT85A24 PE=1 SV=1	S	Function unknown	7-deoxyloganetin glucosyltransferase-like [Prunus persica]
Prunus_armeniaca_newGene_622	--	--	Biological Process: mRNA processing (GO:0006397);; Cellular Component: integral component of membrane (GO:0016021);;	K12621|4.1867e-60|pper:PRUPE_ppa013967mg|K12621 U6 snRNA-associated Sm-like protein LSm2 | (RefSeq) hypothetical protein	RNA degradation (ko03018);Spliceosome (ko03040)	[A]	RNA processing and modification	LSM domain	Sm-like protein LSM2 OS=Arabidopsis thaliana OX=3702 GN=LSM2 PE=1 SV=1	K	Transcription	sm-like protein LSM2 [Prunus persica]
Prunus_armeniaca_newGene_2707	--	--	Biological Process: metabolic process (GO:0008152);; Molecular Function: transferase activity, transferring hexosyl groups (GO:0016758);;	--	--	[GC]	--	UDP-glucoronosyl and UDP-glucosyl transferase	7-deoxyloganetin glucosyltransferase OS=Catharanthus roseus OX=4058 GN=UGT85A23 PE=1 SV=1	S	Function unknown	7-deoxyloganetin glucosyltransferase-like [Prunus avium]
Prunus_armeniaca_newGene_1953	--	--	Molecular Function: secondary active sulfate transmembrane transporter activity (GO:0008271);; Cellular Component: chloroplast (GO:0009507);; Cellular Component: integral component of membrane (GO:0016021);; Biological Process: sulfate transmembrane transport (GO:1902358);;	--	--	[P]	Inorganic ion transport and metabolism	--	Sulfate transporter 3.1 OS=Arabidopsis thaliana OX=3702 GN=SULTR3;1 PE=2 SV=1	P	Inorganic ion transport and metabolism	uncharacterized protein LOC18786633 [Prunus persica]
Prunus_armeniaca_newGene_595	--	--	--	--	--	--	--	--	--	--	--	hypothetical protein PRUPE_1G259300 [Prunus persica]
Prunus_armeniaca_newGene_1204	--	--	--	--	--	--	--	--	--	--	--	hypothetical protein PRUPE_6G081900 [Prunus persica]
Prunus_armeniaca_newGene_397	--	--	--	--	--	--	--	BURP domain	BURP domain protein RD22 OS=Arabidopsis thaliana OX=3702 GN=RD22 PE=2 SV=1	S	Function unknown	PREDICTED: BURP domain protein RD22-like [Prunus mume]
Prunus_armeniaca_newGene_3258	--	--	--	--	--	--	--	--	--	--	--	uncharacterized protein LOC18770869 isoform X1 [Prunus persica]
Prunus_armeniaca_newGene_947	--	--	--	--	--	--	--	Brf1-like TBP-binding domain	--	--	--	uncharacterized protein LOC110746331 [Prunus avium]
Prunus_armeniaca_newGene_3027	--	--	--	--	--	--	--	--	--	--	--	hypothetical protein PRUPE_2G125000 [Prunus persica]
Prunus_armeniaca_newGene_872	--	--	--	--	--	--	--	F-box domain	Putative F-box protein At1g19160 OS=Arabidopsis thaliana OX=3702 GN=At1g19160 PE=4 SV=1	S	Function unknown	hypothetical protein PRUPE_5G068800 [Prunus persica]
Prunus_armeniaca_newGene_605	--	--	--	--	--	--	--	--	--	--	--	hypothetical protein PRUPE_4G128900 [Prunus persica]
Prunus_armeniaca_newGene_846	--	--	Molecular Function: transferase activity, transferring acyl groups other than amino-acyl groups (GO:0016747);;	K19861|2.6428e-38|pmum:103336714|K19861 benzyl alcohol O-benzoyltransferase [EC:2.3.1.196 2.3.1.232] | (RefSeq) methanol O-anthraniloyltransferase-like	--	--	--	--	Methanol O-anthraniloyltransferase OS=Vitis labrusca OX=103355 GN=AMAT PE=1 SV=1	S	Function unknown	methanol O-anthraniloyltransferase [Prunus persica]
Prunus_armeniaca_newGene_624	--	--	--	--	--	--	--	F-box domain;; F-box-like;; F-box associated	F-box protein CPR1 OS=Arabidopsis thaliana OX=3702 GN=CPR1 PE=1 SV=2	S	Function unknown	PREDICTED: F-box/kelch-repeat protein At3g23880-like [Prunus mume]
Prunus_armeniaca_newGene_1312	[Q]	Secondary metabolites biosynthesis, transport and catabolism	Biological Process: oxidation-reduction process (GO:0055114);; Molecular Function: fatty-acyl-CoA reductase (alcohol-forming) activity (GO:0080019);;	K13356|7.85236e-91|pmum:103328277|K13356 alcohol-forming fatty acyl-CoA reductase [EC:1.2.1.84] | (RefSeq) fatty acyl-CoA reductase 3-like	Cutin, suberine and wax biosynthesis (ko00073);Peroxisome (ko04146)	[I]	Lipid transport and metabolism	Male sterility protein	Alcohol-forming fatty acyl-CoA reductase OS=Simmondsia chinensis OX=3999 PE=1 SV=1	S	Function unknown	PREDICTED: fatty acyl-CoA reductase 3-like [Prunus mume]
Prunus_armeniaca_newGene_586	--	--	Molecular Function: nucleic acid binding (GO:0003676);;	--	--	[R]	General function prediction only	--	Putative ribonuclease H protein At1g65750 OS=Arabidopsis thaliana OX=3702 GN=At1g65750 PE=3 SV=1	--	--	hypothetical protein PRUPE_1G446500 [Prunus persica]
Prunus_armeniaca_newGene_3111	--	--	--	--	--	--	--	--	--	S	Function unknown	PREDICTED: uncharacterized transmembrane protein DDB_G0289901-like [Prunus mume]
Prunus_armeniaca_newGene_423	--	--	Biological Process: defense response (GO:0006952);; Biological Process: response to biotic stimulus (GO:0009607);;	--	--	--	--	Pathogenesis-related protein Bet v I family	Major allergen Pru ar 1 OS=Prunus armeniaca OX=36596 PE=1 SV=1	S	Function unknown	PREDICTED: major allergen Pru ar 1-like [Prunus mume]
Prunus_armeniaca_newGene_2327	[K]	Transcription	--	--	--	--	--	NB-ARC domain;; Leucine Rich repeats (2 copies);; Leucine rich repeat;; TIR domain;; TIR domain	Disease resistance-like protein DSC1 OS=Arabidopsis thaliana OX=3702 GN=DSC1 PE=1 SV=1	S	Function unknown	disease resistance protein RPS6 [Prunus persica]
Prunus_armeniaca_newGene_1972	--	--	--	--	--	--	--	Protein kinase domain;; Protein tyrosine kinase	Probable LRR receptor-like serine/threonine-protein kinase At1g56140 OS=Arabidopsis thaliana OX=3702 GN=At1g56140 PE=2 SV=2	T	Signal transduction mechanisms	probable LRR receptor-like serine/threonine-protein kinase At1g56140 [Prunus persica]
Prunus_armeniaca_newGene_363	--	--	--	--	--	[GC]	--	UDP-glucoronosyl and UDP-glucosyl transferase	7-deoxyloganetin glucosyltransferase OS=Catharanthus roseus OX=4058 GN=UGT85A23 PE=1 SV=1	S	Function unknown	7-deoxyloganetin glucosyltransferase-like [Prunus persica]
Prunus_armeniaca_newGene_1565	[K]	Transcription	Molecular Function: ATP binding (GO:0005524);; Biological Process: defense response (GO:0006952);; Biological Process: signal transduction (GO:0007165);; Molecular Function: ADP binding (GO:0043531);;	--	--	--	--	Leucine rich repeat;; Leucine Rich repeats (2 copies);; NB-ARC domain;; NACHT domain;; ATPase family associated with various cellular activities (AAA);; TIR domain;; TIR domain;; MTH538 TIR-like domain (DUF1863)	TMV resistance protein N OS=Nicotiana glutinosa OX=35889 GN=N PE=1 SV=1	S	Function unknown	PREDICTED: TMV resistance protein N-like [Prunus mume]
Prunus_armeniaca_newGene_765	--	--	Cellular Component: integral component of membrane (GO:0016021);; Biological Process: vesicle-mediated transport (GO:0016192);;	--	--	[U]	Intracellular trafficking, secretion, and vesicular transport	Got1/Sft2-like family	--	U	Intracellular trafficking, secretion, and vesicular transport	vesicle transport protein SFT2B isoform X2 [Prunus avium]
Prunus_armeniaca_newGene_1191	[IQR]	Lipid transport and metabolism;; Secondary metabolites biosynthesis, transport and catabolism;; General function prediction only	Molecular Function: oxidoreductase activity (GO:0016491);; Biological Process: oxidation-reduction process (GO:0055114);;	K08081|4.10605e-161|pper:PRUPE_ppa010064mg|K08081 tropinone reductase I [EC:1.1.1.206] | (RefSeq) hypothetical protein	Tropane, piperidine and pyridine alkaloid biosynthesis (ko00960)	[R]	General function prediction only	Enoyl-(Acyl carrier protein) reductase;; short chain dehydrogenase;; KR domain	Tropinone reductase homolog At1g07440 OS=Arabidopsis thaliana OX=3702 GN=At1g07440 PE=1 SV=1	S	Function unknown	tropinone reductase homolog At1g07440 [Prunus persica]
Prunus_armeniaca_newGene_1743	--	--	--	--	--	--	--	F-box domain;; FBD	Putative F-box/LRR-repeat protein At5g02700 OS=Arabidopsis thaliana OX=3702 GN=At5g02700 PE=4 SV=1	S	Function unknown	PREDICTED: F-box/LRR-repeat protein At3g26922-like, partial [Prunus mume]
Prunus_armeniaca_newGene_3328	--	--	--	--	--	--	--	Protein of unknown function (DUF674);; Protein of unknown function (DUF674)	--	S	Function unknown	uncharacterized protein LOC18787721 [Prunus persica]
Prunus_armeniaca_newGene_393	[T]	Signal transduction mechanisms	--	--	--	--	--	PAN-like domain;; S-locus glycoprotein domain;; Wall-associated receptor kinase galacturonan-binding;; Protein tyrosine kinase;; D-mannose binding lectin;; Protein kinase domain;; Protein tyrosine kinase	G-type lectin S-receptor-like serine/threonine-protein kinase At1g11330 OS=Arabidopsis thaliana OX=3702 GN=At1g11330 PE=1 SV=3	T	Signal transduction mechanisms	hypothetical protein PRUPE_3G226700 [Prunus persica]
Prunus_armeniaca_newGene_3194	--	--	--	--	--	[R]	General function prediction only	--	Protein TOPLESS OS=Arabidopsis thaliana OX=3702 GN=TPL PE=1 SV=1	S	Function unknown	PREDICTED: protein TOPLESS-like isoform X2 [Prunus mume]
Prunus_armeniaca_newGene_1775	--	--	--	--	--	--	--	C1 domain	--	S	Function unknown	uncharacterized protein LOC110771300 [Prunus avium]
Prunus_armeniaca_newGene_2297	--	--	Cellular Component: integral component of membrane (GO:0016021);;	K03453|1.86516e-37|pper:PRUPE_ppa022648mg|K03453 bile acid:Na+ symporter, BASS family | (RefSeq) hypothetical protein	--	[P]	Inorganic ion transport and metabolism	--	Probable sodium/metabolite cotransporter BASS1, chloroplastic OS=Arabidopsis thaliana OX=3702 GN=BASS1 PE=2 SV=1	S	Function unknown	hypothetical protein PRUPE_5G099300 [Prunus persica]
Prunus_armeniaca_newGene_2324	--	--	--	--	--	--	--	Plant protein of unknown function;; Plant protein of unknown function	UPF0481 protein At3g47200 OS=Arabidopsis thaliana OX=3702 GN=At3g47200 PE=2 SV=1	--	--	PREDICTED: UPF0481 protein At3g47200-like [Prunus mume]
Prunus_armeniaca_newGene_1559	--	--	--	--	--	--	--	--	--	--	--	hypothetical protein PRUPE_7G267100 [Prunus persica]
Prunus_armeniaca_newGene_2076	[G]	Carbohydrate transport and metabolism	Biological Process: flavonoid biosynthetic process (GO:0009813);; Cellular Component: intracellular membrane-bounded organelle (GO:0043231);; Biological Process: flavonoid glucuronidation (GO:0052696);; Molecular Function: quercetin 3-O-glucosyltransferase activity (GO:0080043);; Molecular Function: quercetin 7-O-glucosyltransferase activity (GO:0080044);;	--	--	[GC]	--	UDP-glucoronosyl and UDP-glucosyl transferase	7-deoxyloganetin glucosyltransferase OS=Gardenia jasminoides OX=114476 GN=UGT85A24 PE=1 SV=1	S	Function unknown	7-deoxyloganetin glucosyltransferase-like [Prunus avium]
Prunus_armeniaca_newGene_337	--	--	--	--	--	--	--	--	--	S	Function unknown	PREDICTED: uncharacterized protein LOC109155178 [Ipomoea nil]
Prunus_armeniaca_newGene_3307	[G]	Carbohydrate transport and metabolism	Molecular Function: hydrolase activity, hydrolyzing O-glycosyl compounds (GO:0004553);; Biological Process: carbohydrate metabolic process (GO:0005975);;	K01188|2.08241e-45|pper:PRUPE_ppa020067mg|K01188 beta-glucosidase [EC:3.2.1.21] | (RefSeq) hypothetical protein	Cyanoamino acid metabolism (ko00460);Starch and sucrose metabolism (ko00500);Phenylpropanoid biosynthesis (ko00940)	[G]	Carbohydrate transport and metabolism	Glycosyl hydrolase family 1	Beta-glucosidase 12 OS=Oryza sativa subsp. indica OX=39946 GN=BGLU12 PE=3 SV=1	G	Carbohydrate transport and metabolism	beta-glucosidase 12 isoform X2 [Prunus persica]
Prunus_armeniaca_newGene_2027	--	--	Biological Process: response to stimulus (GO:0050896);;	--	--	--	--	--	TMV resistance protein N OS=Nicotiana glutinosa OX=35889 GN=N PE=1 SV=1	S	Function unknown	TMV resistance protein N-like [Prunus avium]
Prunus_armeniaca_newGene_2162	[QV]	Secondary metabolites biosynthesis, transport and catabolism;; Defense mechanisms	Molecular Function: monooxygenase activity (GO:0004497);; Molecular Function: iron ion binding (GO:0005506);; Cellular Component: integral component of membrane (GO:0016021);; Molecular Function: oxidoreductase activity, acting on paired donors, with incorporation or reduction of molecular oxygen (GO:0016705);; Molecular Function: heme binding (GO:0020037);; Biological Process: oxidation-reductio…	K09755|0|pmum:103335614|K09755 ferulate-5-hydroxylase [EC:1.14.-.-] | (RefSeq) cytochrome P450 84A1-like	Phenylpropanoid biosynthesis (ko00940)	[Q]	Secondary metabolites biosynthesis, transport and catabolism	Cytochrome P450	Cytochrome P450 84A1 OS=Arabidopsis thaliana OX=3702 GN=CYP84A1 PE=1 SV=1	Q	Secondary metabolites biosynthesis, transport and catabolism	PREDICTED: cytochrome P450 84A1-like [Prunus mume]
Prunus_armeniaca_newGene_2321	--	--	Molecular Function: transporter activity (GO:0005215);; Biological Process: transport (GO:0006810);; Molecular Function: zinc ion binding (GO:0008270);; Cellular Component: integral component of membrane (GO:0016021);;	--	--	[R]	General function prediction only	PPR repeat family;; PPR repeat;; PPR repeat;; Pentatricopeptide repeat domain;; Pentacotripeptide-repeat region of PRORP;; DYW family of nucleic acid deaminases	Pentatricopeptide repeat-containing protein At1g06143 OS=Arabidopsis thaliana OX=3702 GN=EMB1444 PE=2 SV=2	S	Function unknown	PREDICTED: pentatricopeptide repeat-containing protein At1g06145-like [Prunus mume]
Prunus_armeniaca_newGene_842	--	--	--	K14303|0|pmum:103336787|K14303 nuclear pore complex protein Nup160 | (RefSeq) nuclear pore complex protein NUP160	RNA transport (ko03013)	[YU]	--	Family of unknown function (DUF5311);; Nucleoporin Nup120/160	Nuclear pore complex protein NUP160 OS=Arabidopsis thaliana OX=3702 GN=NUP160 PE=1 SV=2	U	Intracellular trafficking, secretion, and vesicular transport	PREDICTED: nuclear pore complex protein NUP160 [Prunus mume]
Prunus_armeniaca_newGene_319	--	--	Molecular Function: nucleotide binding (GO:0000166);; Molecular Function: protein serine/threonine kinase activity (GO:0004674);; Biological Process: phosphorylation (GO:0016310);; Biological Process: single-organism cellular process (GO:0044763);;	K07760|3.78144e-20|spen:107032078|K07760 cyclin-dependent kinase [EC:2.7.11.22] | (RefSeq) cell division control protein 2 homolog C	--	[R]	General function prediction only	--	Cyclin-dependent kinase B1-1 OS=Oryza sativa subsp. japonica OX=39947 GN=CDKB1-1 PE=2 SV=1	T	Signal transduction mechanisms	putative cyclin-dependent kinase B1-2 [Oryza sativa Japonica Group]
Prunus_armeniaca_newGene_531	--	--	Biological Process: proteolysis (GO:0006508);; Molecular Function: cysteine-type peptidase activity (GO:0008234);;	--	--	[O]	Posttranslational modification, protein turnover, chaperones	Cathepsin propeptide inhibitor domain (I29)	Senescence-specific cysteine protease SAG39 OS=Oryza sativa subsp. japonica OX=39947 GN=SAG39 PE=2 SV=2	O	Posttranslational modification, protein turnover, chaperones	PREDICTED: zingipain-2-like [Prunus mume]
Prunus_armeniaca_newGene_38	--	--	--	--	--	[R]	General function prediction only	--	F-box protein FBW2 OS=Arabidopsis thaliana OX=3702 GN=FBW2 PE=1 SV=1	S	Function unknown	F-box/LRR-repeat protein At3g48880 [Prunus persica]
Prunus_armeniaca_newGene_669	--	--	--	--	--	--	--	Terpene synthase, N-terminal domain	(-)-alpha-pinene synthase OS=Fragaria vesca OX=57918 PE=1 SV=2	--	--	hypothetical protein PRUPE_4G198000 [Prunus persica]
Prunus_armeniaca_newGene_2509	--	--	Biological Process: flavonoid biosynthetic process (GO:0009813);; Cellular Component: intracellular membrane-bounded organelle (GO:0043231);; Biological Process: flavonoid glucuronidation (GO:0052696);; Molecular Function: quercetin 3-O-glucosyltransferase activity (GO:0080043);; Molecular Function: quercetin 7-O-glucosyltransferase activity (GO:0080044);;	--	--	[GC]	--	UDP-glucoronosyl and UDP-glucosyl transferase	UDP-glycosyltransferase 85A8 OS=Stevia rebaudiana OX=55670 GN=UGT85A8 PE=2 SV=1	S	Function unknown	PREDICTED: 7-deoxyloganetin glucosyltransferase-like [Prunus mume]
Prunus_armeniaca_newGene_2203	[I]	Lipid transport and metabolism	Biological Process: metabolic process (GO:0008152);; Molecular Function: carboxylic ester hydrolase activity (GO:0052689);;	--	--	[V]	Defense mechanisms	alpha/beta hydrolase fold;; Carboxylesterase family;; alpha/beta hydrolase fold;; Carboxylesterase family	2-hydroxyisoflavanone dehydratase OS=Glycyrrhiza echinata OX=46348 GN=HIDM PE=1 SV=1	I	Lipid transport and metabolism	PREDICTED: 2-hydroxyisoflavanone dehydratase-like [Prunus mume]
Prunus_armeniaca_newGene_790	--	--	Molecular Function: GTPase activator activity (GO:0005096);; Biological Process: signal transduction (GO:0007165);; Biological Process: positive regulation of GTPase activity (GO:0043547);;	--	--	[T]	Signal transduction mechanisms	--	Rho GTPase-activating protein 7 OS=Arabidopsis thaliana OX=3702 GN=ROPGAP7 PE=2 SV=1	S	Function unknown	PREDICTED: rho GTPase-activating protein 7 [Prunus mume]
Prunus_armeniaca_newGene_2788	[R]	General function prediction only	--	--	--	--	--	NB-ARC domain;; NACHT domain;; TIR domain;; TIR domain	TMV resistance protein N OS=Nicotiana glutinosa OX=35889 GN=N PE=1 SV=1	S	Function unknown	TMV resistance protein N-like [Prunus avium]
Prunus_armeniaca_newGene_524	--	--	Biological Process: lipid metabolic process (GO:0006629);; Cellular Component: integral component of membrane (GO:0016021);; Molecular Function: lipase activity (GO:0016298);;	K21026|0|pmum:103324878|K21026 acetylajmaline esterase [EC:3.1.1.80] | (RefSeq) GDSL esterase/lipase At1g31550-like	--	--	--	--	GDSL esterase/lipase At1g28600 OS=Arabidopsis thaliana OX=3702 GN=At1g28600 PE=2 SV=1	S	Function unknown	PREDICTED: GDSL esterase/lipase At1g28590-like isoform X1 [Prunus mume]
Prunus_armeniaca_newGene_3202	--	--	Cellular Component: plasma membrane (GO:0005886);; Cellular Component: integral component of membrane (GO:0016021);; Molecular Function: transmembrane transporter activity (GO:0022857);; Biological Process: transmembrane transport (GO:0055085);;	--	--	--	--	EamA-like transporter family	WAT1-related protein At5g07050 OS=Arabidopsis thaliana OX=3702 GN=At5g07050 PE=2 SV=1	U	Intracellular trafficking, secretion, and vesicular transport	PREDICTED: WAT1-related protein At5g07050-like [Prunus mume]
Prunus_armeniaca_newGene_2837	--	--	--	--	--	[S]	Function unknown	Protein of unknown function (DUF1682)	Uncharacterized protein At5g49945 OS=Arabidopsis thaliana OX=3702 GN=At5g49945 PE=2 SV=1	S	Function unknown	PREDICTED: uncharacterized protein At5g49945 [Prunus mume]
Prunus_armeniaca_newGene_2066	--	--	--	--	--	--	--	TIR domain;; TIR domain	TMV resistance protein N OS=Nicotiana glutinosa OX=35889 GN=N PE=1 SV=1	--	--	PREDICTED: TMV resistance protein N-like [Prunus mume]
Prunus_armeniaca_newGene_152	--	--	Molecular Function: peroxidase activity (GO:0004601);; Cellular Component: extracellular region (GO:0005576);; Biological Process: response to oxidative stress (GO:0006979);; Cellular Component: integral component of membrane (GO:0016021);; Molecular Function: heme binding (GO:0020037);; Biological Process: hydrogen peroxide catabolic process (GO:0042744);; Molecular Function: metal ion binding (…	K00430|4.08658e-18|mdm:103443823|K00430 peroxidase [EC:1.11.1.7] | (RefSeq) putative Peroxidase 48	Phenylpropanoid biosynthesis (ko00940)	--	--	--	Putative Peroxidase 48 OS=Arabidopsis thaliana OX=3702 GN=PER48 PE=3 SV=3	S	Function unknown	hypothetical protein PRUPE_3G069300 [Prunus persica]
Prunus_armeniaca_newGene_3272	[C]	Energy production and conversion	Cellular Component: chloroplast stroma (GO:0009570);;	--	--	--	--	--	--	S	Function unknown	uncharacterized protein LOC110744724 [Prunus avium]
Prunus_armeniaca_newGene_2093	--	--	Molecular Function: nucleic acid binding (GO:0003676);; Molecular Function: zinc ion binding (GO:0008270);; Cellular Component: integral component of membrane (GO:0016021);;	--	--	[U]	Intracellular trafficking, secretion, and vesicular transport	Zinc-finger of C2H2 type;; Zinc-finger double-stranded RNA-binding;; TB2/DP1, HVA22 family	HVA22-like protein a OS=Arabidopsis thaliana OX=3702 GN=HVA22A PE=2 SV=1	U	Intracellular trafficking, secretion, and vesicular transport	PREDICTED: uncharacterized protein LOC103335835 isoform X1 [Prunus mume]
Prunus_armeniaca_newGene_2880	--	--	Molecular Function: zinc ion binding (GO:0008270);;	--	--	[R]	General function prediction only	PPR repeat;; PPR repeat family;; DYW family of nucleic acid deaminases;; PPR repeat;; Pentatricopeptide repeat domain;; Pentacotripeptide-repeat region of PRORP;; Tetratricopeptide repeat	Pentatricopeptide repeat-containing protein At3g46790, chloroplastic OS=Arabidopsis thaliana OX=3702 GN=CRR2 PE=2 SV=1	S	Function unknown	PREDICTED: pentatricopeptide repeat-containing protein At3g46790, chloroplastic [Prunus mume]
Prunus_armeniaca_newGene_1079	--	--	--	--	--	--	--	--	--	S	Function unknown	uncharacterized protein LOC110820134 [Carica papaya]
Prunus_armeniaca_newGene_2309	[O]	Posttranslational modification, protein turnover, chaperones	Molecular Function: glutathione transferase activity (GO:0004364);; Molecular Function: lactoylglutathione lyase activity (GO:0004462);; Cellular Component: cytoplasm (GO:0005737);; Biological Process: glutathione metabolic process (GO:0006749);; Biological Process: toxin catabolic process (GO:0009407);;	K00799|4.90659e-152|pmum:103334369|K00799 glutathione S-transferase [EC:2.5.1.18] | (RefSeq) probable glutathione S-transferase	Glutathione metabolism (ko00480)	[O]	Posttranslational modification, protein turnover, chaperones	Glutathione S-transferase, N-terminal domain;; Glutathione S-transferase, N-terminal domain;; Glutathione S-transferase, N-terminal domain;; Glutathione S-transferase, C-terminal domain;; Glutathione S-transferase, C-terminal domain	Probable glutathione S-transferase OS=Nicotiana tabacum OX=4097 PE=2 SV=1	O	Posttranslational modification, protein turnover, chaperones	PREDICTED: probable glutathione S-transferase isoform X1 [Prunus mume]
Prunus_armeniaca_newGene_2319	--	--	Molecular Function: protein kinase activity (GO:0004672);; Molecular Function: ATP binding (GO:0005524);; Biological Process: protein phosphorylation (GO:0006468);; Cellular Component: integral component of membrane (GO:0016021);;	K04733|4.40436e-11|pxb:103936261|K04733 interleukin-1 receptor-associated kinase 4 [EC:2.7.11.1] | (RefSeq) MDIS1-interacting receptor like kinase 2-like	--	--	--	--	--	--	--	PREDICTED: probable leucine-rich repeat receptor-like protein kinase At1g35710 [Malus domestica]
Prunus_armeniaca_newGene_2883	[R]	General function prediction only	Biological Process: defense response (GO:0006952);; Molecular Function: ADP binding (GO:0043531);;	--	--	[T]	Signal transduction mechanisms	NB-ARC domain;; Leucine Rich repeats (2 copies)	Putative disease resistance RPP13-like protein 1 OS=Arabidopsis thaliana OX=3702 GN=RPPL1 PE=3 SV=1	S	Function unknown	PREDICTED: putative disease resistance RPP13-like protein 1 [Prunus mume]
Prunus_armeniaca_newGene_2656	[T]	Signal transduction mechanisms	--	--	--	[Q]	Secondary metabolites biosynthesis, transport and catabolism	ABC-2 type transporter;; ABC transporter;; Plant PDR ABC transporter associated;; ABC-transporter extracellular N-terminal;; AAA domain, putative AbiEii toxin, Type IV TA system;; ATPase family associated with various cellular activities (AAA)	Pleiotropic drug resistance protein 1 OS=Nicotiana tabacum OX=4097 GN=PDR1 PE=2 SV=1	V	Defense mechanisms	pleiotropic drug resistance protein 1 [Prunus persica]
Prunus_armeniaca_newGene_1823	--	--	--	--	--	--	--	B3 DNA binding domain	B3 domain-containing protein Os03g0120900 OS=Oryza sativa subsp. japonica OX=39947 GN=Os01g0723700 PE=2 SV=1	K	Transcription	B3 domain-containing protein At3g17010 isoform X3 [Prunus persica]
Prunus_armeniaca_newGene_1814	[IQ]	Lipid transport and metabolism;; Secondary metabolites biosynthesis, transport and catabolism	Molecular Function: acetate-CoA ligase activity (GO:0003987);; Molecular Function: fatty-acyl-CoA synthase activity (GO:0004321);; Cellular Component: peroxisome (GO:0005777);; Biological Process: jasmonic acid biosynthetic process (GO:0009695);; Cellular Component: integral component of membrane (GO:0016021);; Molecular Function: Photinus-luciferin 4-monooxygenase (ATP-hydrolyzing) activity (GO:…	K01904|0|pmum:103339831|K01904 4-coumarate--CoA ligase [EC:6.2.1.12] | (RefSeq) 4-coumarate--CoA ligase-like 7	Ubiquinone and other terpenoid-quinone biosynthesis (ko00130);Phenylalanine metabolism (ko00360);Phenylpropanoid biosynthesis (ko00940)	[I]	Lipid transport and metabolism	AMP-binding enzyme;; AMP-binding enzyme C-terminal domain	4-coumarate--CoA ligase-like 7 OS=Arabidopsis thaliana OX=3702 GN=4CLL7 PE=1 SV=1	IQ	Lipid transport and metabolism;; Secondary metabolites biosynthesis, transport and catabolism	PREDICTED: 4-coumarate--CoA ligase-like 7 [Prunus mume]
Prunus_armeniaca_newGene_250	[V]	Defense mechanisms	Molecular Function: ATP binding (GO:0005524);; Biological Process: transport (GO:0006810);; Cellular Component: integral component of membrane (GO:0016021);; Molecular Function: ATPase activity (GO:0016887);;	--	--	[Q]	Secondary metabolites biosynthesis, transport and catabolism	Plant PDR ABC transporter associated;; ABC-2 type transporter	Pleiotropic drug resistance protein 3 OS=Nicotiana tabacum OX=4097 GN=PDR3 PE=2 SV=1	V	Defense mechanisms	PREDICTED: pleiotropic drug resistance protein 3-like isoform X2 [Prunus mume]
Prunus_armeniaca_newGene_2369	--	--	Cellular Component: mitochondrion (GO:0005739);;	--	--	--	--	--	--	S	Function unknown	hypothetical protein LSAT_4X50261 [Lactuca sativa]
Prunus_armeniaca_newGene_1271	--	--	--	--	--	[Q]	Secondary metabolites biosynthesis, transport and catabolism	--	Pleiotropic drug resistance protein 2 OS=Nicotiana plumbaginifolia OX=4092 GN=PDR2 PE=2 SV=1	V	Defense mechanisms	pleiotropic drug resistance protein 2-like [Prunus avium]
Prunus_armeniaca_newGene_1025	--	--	Molecular Function: RNA binding (GO:0003723);; Cellular Component: chloroplast (GO:0009507);; Biological Process: response to abscisic acid (GO:0009737);;	--	--	[L]	Replication, recombination and repair	CRS1 / YhbY (CRM) domain;; CRS1 / YhbY (CRM) domain	CRM-domain containing factor CFM3, chloroplastic/mitochondrial OS=Zea mays OX=4577 GN=CFM3 PE=1 SV=1	S	Function unknown	PREDICTED: CRM-domain containing factor CFM3, chloroplastic/mitochondrial [Prunus mume]
Prunus_armeniaca_newGene_2764	--	--	--	--	--	--	--	TIR domain;; NB-ARC domain;; TIR domain;; NB-ARC domain	TMV resistance protein N OS=Nicotiana glutinosa OX=35889 GN=N PE=1 SV=1	S	Function unknown	TMV resistance protein N-like [Prunus avium]
Prunus_armeniaca_newGene_2689	--	--	Molecular Function: iron ion binding (GO:0005506);; Cellular Component: cytoplasm (GO:0005737);; Molecular Function: L-ascorbic acid binding (GO:0031418);; Molecular Function: flavonol synthase activity (GO:0045431);; Molecular Function: naringenin 3-dioxygenase activity (GO:0045486);; Biological Process: flavonol biosynthetic process (GO:0051555);; Biological Process: oxidation-reduction process…	K05278|4.67063e-99|pper:PRUPE_ppa008322mg|K05278 flavonol synthase [EC:1.14.11.23] | (RefSeq) hypothetical protein	Flavonoid biosynthesis (ko00941)	[QR]	--	2OG-Fe(II) oxygenase superfamily;; non-haem dioxygenase in morphine synthesis N-terminal	Flavonol synthase/flavanone 3-hydroxylase OS=Malus domestica OX=3750 GN=FLS PE=2 SV=1	S	Function unknown	flavonol synthase/flavanone 3-hydroxylase [Prunus persica]
Prunus_armeniaca_newGene_2599	--	--	--	--	--	--	--	FBD	--	S	Function unknown	F-box/FBD/LRR-repeat protein At3g14710-like [Prunus avium]
Prunus_armeniaca_newGene_212	--	--	--	--	--	[F]	Nucleotide transport and metabolism	5' nucleotidase family	--	S	Function unknown	cytosolic purine 5&apos;-nucleotidase-like, partial [Prunus avium]
Prunus_armeniaca_newGene_2550	--	--	--	--	--	--	--	--	--	--	--	hypothetical protein PRUPE_1G307000 [Prunus persica]
Prunus_armeniaca_newGene_247	--	--	Molecular Function: zinc ion binding (GO:0008270);;	--	--	[R]	General function prediction only	PPR repeat family;; PPR repeat;; PPR repeat;; DYW family of nucleic acid deaminases;; Pentatricopeptide repeat domain;; Pentacotripeptide-repeat region of PRORP;; Tetratricopeptide repeat;; Tetratricopeptide repeat	Pentatricopeptide repeat-containing protein At1g25360 OS=Arabidopsis thaliana OX=3702 GN=PCMP-H74 PE=2 SV=1	S	Function unknown	pentatricopeptide repeat-containing protein At1g25360, partial [Prunus persica]
Prunus_armeniaca_newGene_1089	--	--	--	--	--	--	--	--	--	--	--	cold-regulated 413 inner membrane protein 2, chloroplastic-like [Prunus avium]
Prunus_armeniaca_newGene_3275	--	--	--	--	--	--	--	--	--	--	--	hypothetical protein PRUPE_5G226100 [Prunus persica]
Prunus_armeniaca_newGene_1730	[K]	Transcription	Molecular Function: ATP binding (GO:0005524);; Biological Process: defense response (GO:0006952);; Biological Process: signal transduction (GO:0007165);; Molecular Function: ADP binding (GO:0043531);;	--	--	--	--	NB-ARC domain;; Leucine rich repeat;; Leucine Rich repeats (2 copies);; Leucine Rich Repeat	TMV resistance protein N OS=Nicotiana glutinosa OX=35889 GN=N PE=1 SV=1	S	Function unknown	PREDICTED: TMV resistance protein N-like [Prunus mume]
Prunus_armeniaca_newGene_288	--	--	--	--	--	--	--	--	--	--	--	hypothetical protein PRUPE_3G234200 [Prunus persica]
Prunus_armeniaca_newGene_167	--	--	--	--	--	[Q]	Secondary metabolites biosynthesis, transport and catabolism	Plant PDR ABC transporter associated;; ABC-2 type transporter;; ABC transporter	Pleiotropic drug resistance protein 1 OS=Nicotiana tabacum OX=4097 GN=PDR1 PE=2 SV=1	V	Defense mechanisms	PREDICTED: pleiotropic drug resistance protein 1-like [Prunus mume]
Prunus_armeniaca_newGene_1835	--	--	Cellular Component: integral component of membrane (GO:0016021);;	--	--	--	--	Thaumatin family	Thaumatin-like protein 1 OS=Arabidopsis thaliana OX=3702 GN=TLP1 PE=2 SV=1	S	Function unknown	thaumatin-like protein 1 [Prunus persica]
Prunus_armeniaca_newGene_103	[R]	General function prediction only	Molecular Function: protein kinase activity (GO:0004672);; Molecular Function: ATP binding (GO:0005524);; Biological Process: protein phosphorylation (GO:0006468);; Cellular Component: integral component of membrane (GO:0016021);;	--	--	--	--	Protein tyrosine kinase;; Protein kinase domain	Protein STRUBBELIG-RECEPTOR FAMILY 5 OS=Arabidopsis thaliana OX=3702 GN=SRF5 PE=2 SV=1	S	Function unknown	protein STRUBBELIG-RECEPTOR FAMILY 5-like isoform X3 [Prunus avium]
Prunus_armeniaca_newGene_3103	--	--	Cellular Component: integral component of membrane (GO:0016021);;	--	--	--	--	--	--	S	Function unknown	hypothetical protein B456_003G048700 [Gossypium raimondii]
Prunus_armeniaca_newGene_1457	[O]	Posttranslational modification, protein turnover, chaperones	Molecular Function: cysteine-type endopeptidase activity (GO:0004197);; Cellular Component: extracellular space (GO:0005615);; Cellular Component: lysosome (GO:0005764);; Biological Process: proteolysis involved in cellular protein catabolic process (GO:0051603);;	--	--	[O]	Posttranslational modification, protein turnover, chaperones	Papain family cysteine protease;; Cathepsin propeptide inhibitor domain (I29);; Peptidase C1-like family	Probable cysteine protease RD21B OS=Arabidopsis thaliana OX=3702 GN=RD21B PE=1 SV=1	O	Posttranslational modification, protein turnover, chaperones	PREDICTED: cysteine proteinase COT44 [Prunus mume]
Prunus_armeniaca_newGene_183	[T]	Signal transduction mechanisms	--	--	--	--	--	Protein tyrosine kinase;; Protein kinase domain	G-type lectin S-receptor-like serine/threonine-protein kinase At4g03230 OS=Arabidopsis thaliana OX=3702 GN=At4g03230 PE=3 SV=3	T	Signal transduction mechanisms	PREDICTED: G-type lectin S-receptor-like serine/threonine-protein kinase At4g03230 isoform X1 [Prunus mume]
Prunus_armeniaca_newGene_2784	--	--	--	--	--	--	--	--	--	--	--	PREDICTED: uncharacterized protein LOC103319292 [Prunus mume]
Prunus_armeniaca_newGene_2365	[C]	Energy production and conversion	Cellular Component: photosystem II (GO:0009523);; Cellular Component: chloroplast thylakoid membrane (GO:0009535);; Biological Process: photosynthetic electron transport in photosystem II (GO:0009772);; Cellular Component: integral component of membrane (GO:0016021);; Molecular Function: chlorophyll binding (GO:0016168);; Biological Process: protein-chromophore linkage (GO:0018298);; Molecular Fu…	K02704|0|pper:PrpeC_p048|K02704 photosystem II CP47 chlorophyll apoprotein | (RefSeq) psbB; photosystem II CP47 chlorophyll apoprotein	Photosynthesis (ko00195)	--	--	Photosystem II protein;; Cytochrome b/b6/petB;; Cytochrome b(N-terminal)/b6/petB;; Cytochrome b(C-terminal)/b6/petD;; Photosystem II 10 kDa phosphoprotein	Photosystem II CP47 reaction center protein OS=Vitis vinifera OX=29760 GN=psbB PE=3 SV=1	S	Function unknown	photosystem II CP47 chlorophyll apoprotein [Prunus persica]
Prunus_armeniaca_newGene_875	--	--	--	--	--	--	--	--	--	--	--	hypothetical protein PRUPE_5G072100 [Prunus persica]
Prunus_armeniaca_newGene_164	[V]	Defense mechanisms	Molecular Function: ATP binding (GO:0005524);; Cellular Component: plasma membrane (GO:0005886);; Biological Process: lead ion transport (GO:0015692);; Cellular Component: integral component of membrane (GO:0016021);; Molecular Function: ATPase activity (GO:0016887);; Biological Process: abscisic acid transport (GO:0080168);;	--	--	[Q]	Secondary metabolites biosynthesis, transport and catabolism	ABC-2 type transporter;; ABC transporter;; AAA domain, putative AbiEii toxin, Type IV TA system;; ABC-2 type transporter;; Plant PDR ABC transporter associated;; ABC transporter;; ABC-transporter extracellular N-terminal	Pleiotropic drug resistance protein 1 OS=Nicotiana tabacum OX=4097 GN=PDR1 PE=2 SV=1	V	Defense mechanisms	PREDICTED: pleiotropic drug resistance protein 1-like [Prunus mume]
Prunus_armeniaca_newGene_2744	--	--	Cellular Component: nucleus (GO:0005634);; Biological Process: RNA splicing (GO:0008380);;	K13111|3.54161e-78|pda:103699062|K13111 WD40 repeat-containing protein SMU1 | (RefSeq) suppressor of mec-8 and unc-52 protein homolog 1-like	--	[R]	General function prediction only	--	Suppressor of mec-8 and unc-52 protein homolog 1 OS=Arabidopsis thaliana OX=3702 GN=SMU1 PE=1 SV=1	S	Function unknown	hypothetical protein Csa_2G395940 [Cucumis sativus]
Prunus_armeniaca_newGene_1380	--	--	Biological Process: metabolic process (GO:0008152);; Molecular Function: transferase activity, transferring hexosyl groups (GO:0016758);;	--	--	[GC]	--	UDP-glucoronosyl and UDP-glucosyl transferase	Linamarin synthase 2 OS=Manihot esculenta OX=3983 GN=UGT85K5 PE=1 SV=1	S	Function unknown	PREDICTED: 7-deoxyloganetin glucosyltransferase-like [Prunus mume]
Prunus_armeniaca_newGene_844	[R]	General function prediction only	--	--	--	--	--	NmrA-like family;; NAD(P)H-binding;; NAD dependent epimerase/dehydratase family	Isoflavone reductase homolog OS=Lupinus albus OX=3870 PE=2 SV=1	S	Function unknown	PREDICTED: isoflavone reductase homolog [Prunus mume]
Prunus_armeniaca_newGene_2492	--	--	Cellular Component: integral component of membrane (GO:0016021);;	--	--	--	--	CemA family	Chloroplast envelope membrane protein OS=Rhodomonas salina OX=52970 GN=cemA PE=3 SV=1	P	Inorganic ion transport and metabolism	chloroplast envelope membrane protein isoform X2 [Prunus persica]
Prunus_armeniaca_newGene_2682	--		--	--	--	[T]	Signal transduction mechanisms	Protein kinase domain;; Protein tyrosine kinase;; Wall-associated receptor kinase C-terminal	LEAF RUST 10 DISEASE-RESISTANCE LOCUS RECEPTOR-LIKE PROTEIN KINASE-like 2.5 OS=Arabidopsis thaliana OX=3702 GN=LRK10L-2.5 PE=3 SV=1	T	Signal transduction mechanisms	PREDICTED: LEAF RUST 10 DISEASE-RESISTANCE LOCUS RECEPTOR-LIKE PROTEIN KINASE-like 2.5 [Prunus mume]
Prunus_armeniaca_newGene_2933	--	--	--	K15032|0|pmum:103343304|K15032 mTERF domain-containing protein, mitochondrial | (RefSeq) uncharacterized LOC103343304	--	[KR]	--	mTERF	Transcription termination factor MTEF1, chloroplastic OS=Arabidopsis thaliana OX=3702 GN=MTERF1 PE=2 SV=2	S	Function unknown	PREDICTED: uncharacterized protein LOC103343304 [Prunus mume]
Prunus_armeniaca_newGene_2276	--	--	--	--	--	--	--	--	--	--	--	hypothetical protein PRUPE_8G174700 [Prunus persica]
Prunus_armeniaca_newGene_2611	[O]	Posttranslational modification, protein turnover, chaperones	Molecular Function: serine-type endopeptidase activity (GO:0004252);; Cellular Component: cell wall (GO:0005618);; Biological Process: proteolysis (GO:0006508);;	--	--	--	--	Subtilase family;; Peptidase inhibitor I9;; PA domain	Subtilisin-like protease SBT1.7 OS=Arabidopsis thaliana OX=3702 GN=SBT1.7 PE=1 SV=1	O	Posttranslational modification, protein turnover, chaperones	subtilisin-like protease SBT1.7 [Prunus persica]
Prunus_armeniaca_newGene_3193	--	--	--	--	--	--	--	--	pEARLI1-like lipid transfer protein 3 OS=Arabidopsis thaliana OX=3702 GN=At4g12500 PE=2 SV=1	S	Function unknown	PREDICTED: 14 kDa proline-rich protein DC2.15-like [Prunus mume]
Prunus_armeniaca_newGene_49	--	--	--	--	--	--	--	--	--	--	--	AT-rich interactive domain-containing protein 4B-like [Prunus avium]
Prunus_armeniaca_newGene_2225	[G]	Carbohydrate transport and metabolism	Biological Process: flavonoid biosynthetic process (GO:0009813);; Cellular Component: intracellular membrane-bounded organelle (GO:0043231);; Biological Process: flavonoid glucuronidation (GO:0052696);; Molecular Function: quercetin 3-O-glucosyltransferase activity (GO:0080043);; Molecular Function: quercetin 7-O-glucosyltransferase activity (GO:0080044);;	--	--	[GC]	--	UDP-glucoronosyl and UDP-glucosyl transferase	Putative UDP-glucose glucosyltransferase OS=Fragaria ananassa OX=3747 GN=GT5 PE=2 SV=1	S	Function unknown	PREDICTED: putative UDP-glucose glucosyltransferase [Prunus mume]
Prunus_armeniaca_newGene_1821	--	--	Molecular Function: DNA binding (GO:0003677);; Cellular Component: nucleus (GO:0005634);; Biological Process: regulation of transcription, DNA-templated (GO:0006355);;	--	--	--	--	B3 DNA binding domain;; B3 DNA binding domain;; B3 DNA binding domain	B3 domain-containing protein REM19 OS=Arabidopsis thaliana OX=3702 GN=REM19 PE=1 SV=1	S	Function unknown	B3 domain-containing protein Os03g0619600-like [Prunus avium]
Prunus_armeniaca_newGene_21	[R]	General function prediction only	Cellular Component: mRNA cleavage and polyadenylation specificity factor complex (GO:0005847);; Biological Process: mRNA polyadenylation (GO:0006378);; Biological Process: mRNA cleavage (GO:0006379);;	K14402|0|pmum:103333205|K14402 cleavage and polyadenylation specificity factor subunit 2 | (RefSeq) cleavage and polyadenylation specificity factor subunit 2	mRNA surveillance pathway (ko03015)	[A]	RNA processing and modification	Metallo-beta-lactamase superfamily domain;; Beta-Casp domain;; Cleavage and polyadenylation factor 2 C-terminal;; Zn-dependent metallo-hydrolase RNA specificity domain;; Metallo-beta-lactamase superfamily	Cleavage and polyadenylation specificity factor subunit 2 OS=Arabidopsis thaliana OX=3702 GN=CPSF100 PE=1 SV=2	J	Translation, ribosomal structure and biogenesis	PREDICTED: cleavage and polyadenylation specificity factor subunit 2 isoform X1 [Prunus mume]
Prunus_armeniaca_newGene_3290	--	--	Cellular Component: mitochondrion (GO:0005739);;	--	--	--	--	--	Probable cytochrome c biosynthesis protein OS=Daucus carota OX=4039 PE=2 SV=1	--	--	uncharacterized protein LOC109748865 [Aegilops tauschii subsp. tauschii]
Prunus_armeniaca_newGene_2654	--	--	--	--	--	--	--	Lines N-terminus	--	S	Function unknown	hypothetical protein PRUPE_7G141900 [Prunus persica]
Prunus_armeniaca_newGene_1270	[T]	Signal transduction mechanisms	--	--	--	[Q]	Secondary metabolites biosynthesis, transport and catabolism	ABC-2 type transporter;; ABC-transporter extracellular N-terminal;; ABC transporter	Pleiotropic drug resistance protein 2 OS=Nicotiana plumbaginifolia OX=4092 GN=PDR2 PE=2 SV=1	V	Defense mechanisms	pleiotropic drug resistance protein 2 [Prunus persica]
Prunus_armeniaca_newGene_2403	[QV]	Secondary metabolites biosynthesis, transport and catabolism;; Defense mechanisms	Molecular Function: monooxygenase activity (GO:0004497);; Molecular Function: iron ion binding (GO:0005506);; Cellular Component: integral component of membrane (GO:0016021);; Molecular Function: oxidoreductase activity, acting on paired donors, with incorporation or reduction of molecular oxygen (GO:0016705);; Molecular Function: heme binding (GO:0020037);; Biological Process: oxidation-reductio…	--	--	[Q]	Secondary metabolites biosynthesis, transport and catabolism	Cytochrome P450	Cytochrome P450 71B37 OS=Arabidopsis thaliana OX=3702 GN=CYP71B37 PE=3 SV=2	Q	Secondary metabolites biosynthesis, transport and catabolism	PREDICTED: cytochrome P450 71B37-like [Prunus mume]
Prunus_armeniaca_newGene_2969	--	--	--	--	--	--	--	TIR domain;; NB-ARC domain;; TIR domain;; Leucine Rich repeats (2 copies)	TMV resistance protein N OS=Nicotiana glutinosa OX=35889 GN=N PE=1 SV=1	S	Function unknown	hypothetical protein PRUPE_2G055600, partial [Prunus persica]
Prunus_armeniaca_newGene_1157	[K]	Transcription	--	--	--	--	--	Leucine rich repeat;; Leucine Rich repeats (2 copies);; Leucine rich repeat;; Leucine Rich repeats (2 copies);; Leucine Rich Repeat;; Leucine Rich repeat	Tyrosine-sulfated glycopeptide receptor 1 OS=Arabidopsis thaliana OX=3702 GN=PSY1R PE=1 SV=1	S	Function unknown	PREDICTED: tyrosine-sulfated glycopeptide receptor 1-like [Prunus mume]
Prunus_armeniaca_newGene_133	--	--	--	--	--	--	--	--	--	--	--	uncharacterized protein LOC110760744 [Prunus avium]
Prunus_armeniaca_newGene_2181	--	--	--	--	--	--	--	--	--	--	--	PREDICTED: cyclic nucleotide-gated ion channel 1-like [Fragaria vesca subsp. vesca]
Prunus_armeniaca_newGene_2794	--	--	--	--	--	[L]	Replication, recombination and repair	Plant family of unknown function (DUF810)	Origin of replication complex subunit 1B OS=Arabidopsis thaliana OX=3702 GN=ORC1B PE=1 SV=1	L	Replication, recombination and repair	PREDICTED: uncharacterized protein LOC103320216 [Prunus mume]
Prunus_armeniaca_newGene_1308	[K]	Transcription	--	--	--	--	--	MULE transposase domain;; MuDR family transposase;; SWIM zinc finger;; Leucine rich repeat;; Leucine Rich repeats (2 copies);; Leucine Rich Repeat;; Protein tyrosine kinase;; Leucine rich repeat;; Leucine Rich repeats (2 copies);; Leucine Rich Repeat;; Protein kinase domain;; Protein tyrosine kinase;; Phosphotransferase enzyme family;; Protein tyrosine kinase	Probable LRR receptor-like serine/threonine-protein kinase At3g47570 OS=Arabidopsis thaliana OX=3702 GN=At3g47570 PE=2 SV=1	S	Function unknown	PREDICTED: uncharacterized protein LOC103930996 [Pyrus x bretschneideri]
Prunus_armeniaca_newGene_260	--	--	--	--	--	--	--	--	--	--	--	hypothetical protein PRUPE_2G186400 [Prunus persica]
Prunus_armeniaca_newGene_1570	--	--	--	--	--	--	--	--	--	--	--	hypothetical protein PRUPE_6G349700 [Prunus persica]
Prunus_armeniaca_newGene_804	--	--	Molecular Function: microtubule motor activity (GO:0003777);; Molecular Function: ATP binding (GO:0005524);; Cellular Component: microtubule (GO:0005874);; Biological Process: microtubule-based movement (GO:0007018);; Molecular Function: microtubule binding (GO:0008017);;	--	--	[Z]	Cytoskeleton	--	Kinesin-like protein KIN-10A OS=Arabidopsis thaliana OX=3702 GN=KIN10A PE=1 SV=1	Z	Cytoskeleton	PREDICTED: LOW QUALITY PROTEIN: kinesin-II 95 kDa subunit [Prunus mume]
Prunus_armeniaca_newGene_3238	[IQR]	Lipid transport and metabolism;; Secondary metabolites biosynthesis, transport and catabolism;; General function prediction only	--	K15095|1.52161e-148|pper:PRUPE_ppa018033mg|K15095 (+)-neomenthol dehydrogenase [EC:1.1.1.208] | (RefSeq) hypothetical protein	Monoterpenoid biosynthesis (ko00902)	[Q]	Secondary metabolites biosynthesis, transport and catabolism	short chain dehydrogenase;; Enoyl-(Acyl carrier protein) reductase;; KR domain	(+)-neomenthol dehydrogenase OS=Arabidopsis thaliana OX=3702 GN=SDR1 PE=1 SV=1	S	Function unknown	PREDICTED: (+)-neomenthol dehydrogenase-like [Prunus mume]
Prunus_armeniaca_newGene_699	--	--	Cellular Component: integral component of membrane (GO:0016021);;	--	--	--	--	Protein of unknown function (DUF3537)	--	--	--	PREDICTED: uncharacterized protein LOC103326581 [Prunus mume]
Prunus_armeniaca_newGene_3165	[K]	Transcription	--	--	--	--	--	TIR domain;; NB-ARC domain;; Leucine rich repeat;; TIR domain;; Leucine Rich repeats (2 copies);; AAA domain	TMV resistance protein N OS=Nicotiana glutinosa OX=35889 GN=N PE=1 SV=1	S	Function unknown	TMV resistance protein N isoform X1 [Prunus persica]
Prunus_armeniaca_newGene_1033	--	--	--	--	--	--	--	--	--	--	--	hypothetical protein PRUPE_5G227500 [Prunus persica]
Prunus_armeniaca_newGene_431	--	--	Molecular Function: DNA binding (GO:0003677);;	--	--	--	--	--	--	--	--	uncharacterized protein LOC110760400 isoform X1 [Prunus avium]
Prunus_armeniaca_newGene_2527	[T]	Signal transduction mechanisms	Biological Process: MAPK cascade (GO:0000165);; Molecular Function: nucleotide binding (GO:0000166);; Molecular Function: signal transducer, downstream of receptor, with serine/threonine kinase activity (GO:0004702);; Cellular Component: cytoplasm (GO:0005737);;	--	--	[T]	Signal transduction mechanisms	Protein kinase domain;; Protein tyrosine kinase	Serine/threonine-protein kinase BLUS1 OS=Arabidopsis thaliana OX=3702 GN=BLUS1 PE=1 SV=1	T	Signal transduction mechanisms	PREDICTED: serine/threonine-protein kinase BLUS1-like [Prunus mume]
Prunus_armeniaca_newGene_2893	--	--	--	--	--	[T]	Signal transduction mechanisms	--	Putative disease resistance protein At3g14460 OS=Arabidopsis thaliana OX=3702 GN=At3g14460 PE=3 SV=1	S	Function unknown	PREDICTED: putative disease resistance RPP13-like protein 1 [Prunus mume]
Prunus_armeniaca_newGene_1012	[R]	General function prediction only	Cellular Component: integral component of membrane (GO:0016021);;	K03453|8.27111e-56|pper:PRUPE_ppa007523mg|K03453 bile acid:Na+ symporter, BASS family | (RefSeq) hypothetical protein	--	[P]	Inorganic ion transport and metabolism	--	Probable sodium/metabolite cotransporter BASS2, chloroplastic OS=Oryza sativa subsp. japonica OX=39947 GN=BASS2 PE=2 SV=1	S	Function unknown	probable sodium/metabolite cotransporter BASS2, chloroplastic [Prunus avium]
Prunus_armeniaca_newGene_2596	--	--	Molecular Function: electron carrier activity (GO:0009055);;	--	--	--	--	Plastocyanin-like domain	Early nodulin-like protein 1 OS=Arabidopsis thaliana OX=3702 GN=At2g25060 PE=1 SV=2	S	Function unknown	early nodulin-like protein 1 [Prunus avium]
Prunus_armeniaca_newGene_1265	[T]	Signal transduction mechanisms	Molecular Function: ATP binding (GO:0005524);; Cellular Component: plasma membrane (GO:0005886);; Cellular Component: integral component of membrane (GO:0016021);; Molecular Function: ATPase activity, coupled to transmembrane movement of substances (GO:0042626);; Biological Process: transmembrane transport (GO:0055085);;	--	--	[Q]	Secondary metabolites biosynthesis, transport and catabolism	ABC-2 type transporter;; ABC transporter;; Plant PDR ABC transporter associated;; ABC-transporter extracellular N-terminal;; AAA domain, putative AbiEii toxin, Type IV TA system;; ATPase family associated with various cellular activities (AAA)	Pleiotropic drug resistance protein 2 OS=Nicotiana plumbaginifolia OX=4092 GN=PDR2 PE=2 SV=1	V	Defense mechanisms	pleiotropic drug resistance protein 2 [Prunus persica]
Prunus_armeniaca_newGene_1050	--	--	--	--	--	--	--	--	--	--	--	uncharacterized protein LOC109948082 [Prunus persica]
Prunus_armeniaca_newGene_3211	[QV]	Secondary metabolites biosynthesis, transport and catabolism;; Defense mechanisms	Molecular Function: monooxygenase activity (GO:0004497);; Molecular Function: iron ion binding (GO:0005506);; Cellular Component: integral component of membrane (GO:0016021);; Molecular Function: oxidoreductase activity, acting on paired donors, with incorporation or reduction of molecular oxygen (GO:0016705);; Molecular Function: heme binding (GO:0020037);; Biological Process: oxidation-reductio…	--	--	[QI]	--	Cytochrome P450	Cytochrome P450 704C1 OS=Pinus taeda OX=3352 GN=CYP704C1 PE=2 SV=1	Q	Secondary metabolites biosynthesis, transport and catabolism	PREDICTED: cytochrome P450 704C1-like [Prunus mume]
Prunus_armeniaca_newGene_3221	[K]	Transcription	--	--	--	[R]	General function prediction only	Leucine rich repeat;; Leucine Rich repeats (2 copies);; Leucine Rich Repeat;; Leucine Rich repeat	Receptor-like protein EIX2 OS=Solanum lycopersicum OX=4081 GN=EIX2 PE=1 SV=2	S	Function unknown	PREDICTED: LRR receptor-like serine/threonine-protein kinase ERECTA, partial [Prunus mume]
Prunus_armeniaca_newGene_1073	--	--	--	--	--	[L]	Replication, recombination and repair	--	Protein ANTAGONIST OF LIKE HETEROCHROMATIN PROTEIN 1 OS=Arabidopsis thaliana OX=3702 GN=ALP1 PE=1 SV=1	S	Function unknown	PREDICTED: uncharacterized protein LOC103334602 [Prunus mume]
Prunus_armeniaca_newGene_1168	[G]	Carbohydrate transport and metabolism	Biological Process: metabolic process (GO:0008152);; Molecular Function: transferase activity, transferring hexosyl groups (GO:0016758);;	--	--	[GC]	--	UDP-glucoronosyl and UDP-glucosyl transferase	UDP-glycosyltransferase 71K2 OS=Pyrus communis OX=23211 GN=UGT71K2 PE=1 SV=1	S	Function unknown	UDP-glycosyltransferase 71K1-like [Prunus avium]
Prunus_armeniaca_newGene_602	--	--	--	--	--	--	--	--	--	--	--	hypothetical protein PRUPE_4G127700 [Prunus persica]
Prunus_armeniaca_newGene_356	[G]	Carbohydrate transport and metabolism	Biological Process: metabolic process (GO:0008152);; Molecular Function: flavonol 3-O-glucosyltransferase activity (GO:0047893);;	--	--	[GC]	--	UDP-glucoronosyl and UDP-glucosyl transferase	UDP-glycosyltransferase 71A16 OS=Pyrus communis OX=23211 GN=UGT71A16 PE=1 SV=1	S	Function unknown	UDP-glycosyltransferase 71A16 [Prunus persica]
Prunus_armeniaca_newGene_652	[N]	Cell motility	Cellular Component: integral component of membrane (GO:0016021);; Molecular Function: cellulose synthase (UDP-forming) activity (GO:0016760);; Biological Process: cellulose biosynthetic process (GO:0030244);; Biological Process: cell wall organization (GO:0071555);;	--	--	--	--	Cellulose synthase;; Glycosyl transferase family group 2	Cellulose synthase-like protein G2 OS=Arabidopsis thaliana OX=3702 GN=CSLG2 PE=2 SV=1	M	Cell wall/membrane/envelope biogenesis	PREDICTED: cellulose synthase-like protein G2 [Prunus mume]
Prunus_armeniaca_newGene_561	--	--	Molecular Function: nucleotide binding (GO:0000166);; Molecular Function: protein kinase activity (GO:0004672);; Cellular Component: membrane (GO:0016020);; Molecular Function: ion binding (GO:0043167);;	--	--	--	--	Wall-associated kinase;; Calcium-binding EGF domain;; EGF-like domain	Wall-associated receptor kinase 2 OS=Arabidopsis thaliana OX=3702 GN=WAK2 PE=1 SV=1	T	Signal transduction mechanisms	wall-associated receptor kinase 2 [Prunus persica]
Prunus_armeniaca_newGene_422	--	--	Biological Process: defense response (GO:0006952);; Biological Process: response to biotic stimulus (GO:0009607);;	--	--	--	--	Pathogenesis-related protein Bet v I family	Major allergen Pru av 1 OS=Prunus avium OX=42229 GN=PRUA1 PE=1 SV=1	S	Function unknown	PREDICTED: major allergen Pru av 1-like [Prunus mume]
Prunus_armeniaca_newGene_2232	[ER]	Amino acid transport and metabolism;; General function prediction only	Molecular Function: L-iditol 2-dehydrogenase activity (GO:0003939);; Molecular Function: zinc ion binding (GO:0008270);; Biological Process: oxidation-reduction process (GO:0055114);;	K00008|1.63131e-91|pper:PRUPE_ppa007343mg|K00008 L-iditol 2-dehydrogenase [EC:1.1.1.14] | (RefSeq) hypothetical protein	Pentose and glucuronate interconversions (ko00040);Fructose and mannose metabolism (ko00051)	[Q]	Secondary metabolites biosynthesis, transport and catabolism	Alcohol dehydrogenase GroES-like domain	Sorbitol dehydrogenase OS=Arabidopsis thaliana OX=3702 GN=SDH PE=1 SV=1	E	Amino acid transport and metabolism	sorbitol dehydrogenase isoform X1 [Prunus persica]
Prunus_armeniaca_newGene_2984	--	--	--	--	--	--	--	--	--	--	--	uncharacterized protein LOC18782555 [Prunus persica]
Prunus_armeniaca_newGene_2540	[N]	Cell motility	Cellular Component: integral component of membrane (GO:0016021);; Molecular Function: cellulose synthase (UDP-forming) activity (GO:0016760);; Biological Process: cellulose biosynthetic process (GO:0030244);; Biological Process: cell wall organization (GO:0071555);;	--	--	--	--	Cellulose synthase;; Glycosyl transferase family group 2;; Cellulose synthase	Cellulose synthase-like protein G2 OS=Arabidopsis thaliana OX=3702 GN=CSLG2 PE=2 SV=1	M	Cell wall/membrane/envelope biogenesis	hypothetical protein PRUPE_1G033900 [Prunus persica]
Prunus_armeniaca_newGene_1967	[K]	Transcription	--	K13457|0|pmum:103342747|K13457 disease resistance protein RPM1 | (RefSeq) disease resistance protein RPM1-like	Plant-pathogen interaction (ko04626)	[T]	Signal transduction mechanisms	NB-ARC domain;; Leucine Rich repeats (2 copies);; Leucine rich repeat	Disease resistance protein RPM1 OS=Arabidopsis thaliana OX=3702 GN=RPM1 PE=1 SV=1	S	Function unknown	PREDICTED: disease resistance protein RPM1-like [Prunus mume]
Prunus_armeniaca_newGene_2563	[O]	Posttranslational modification, protein turnover, chaperones	Molecular Function: glutathione transferase activity (GO:0004364);; Molecular Function: lactoylglutathione lyase activity (GO:0004462);; Cellular Component: cytoplasm (GO:0005737);; Biological Process: glutathione metabolic process (GO:0006749);; Biological Process: toxin catabolic process (GO:0009407);;	K00799|1.57636e-150|pper:PRUPE_ppa023716mg|K00799 glutathione S-transferase [EC:2.5.1.18] | (RefSeq) hypothetical protein	Glutathione metabolism (ko00480)	[O]	Posttranslational modification, protein turnover, chaperones	Glutathione S-transferase, N-terminal domain;; Glutathione S-transferase, N-terminal domain;; Glutathione S-transferase, N-terminal domain;; Glutathione S-transferase, C-terminal domain;; Glutathione S-transferase, C-terminal domain;; Glutathione S-transferase, C-terminal domain	Glutathione transferase GST 23 OS=Zea mays OX=4577 PE=2 SV=1	O	Posttranslational modification, protein turnover, chaperones	hypothetical protein PRUPE_1G054900 [Prunus persica]
Prunus_armeniaca_newGene_2278	--	--	--	--	--	[O]	Posttranslational modification, protein turnover, chaperones	Arabidopsis protein of unknown function;; Arabidopsis protein of unknown function;; Arabidopsis protein of unknown function	Chaperone protein dnaJ 10 OS=Arabidopsis thaliana OX=3702 GN=ATJ10 PE=2 SV=2	O	Posttranslational modification, protein turnover, chaperones	PREDICTED: uncharacterized protein LOC103330142 [Prunus mume]
Prunus_armeniaca_newGene_1295	--	--	--	--	--	--	--	--	--	--	--	uncharacterized protein LOC110756195 [Prunus avium]
Prunus_armeniaca_newGene_957	[QV]	Secondary metabolites biosynthesis, transport and catabolism;; Defense mechanisms	Molecular Function: monooxygenase activity (GO:0004497);; Molecular Function: iron ion binding (GO:0005506);; Cellular Component: integral component of membrane (GO:0016021);; Molecular Function: oxidoreductase activity, acting on paired donors, with incorporation or reduction of molecular oxygen (GO:0016705);; Molecular Function: heme binding (GO:0020037);; Biological Process: oxidation-reductio…	K07408|9.87924e-123|pmum:103337957|K07408 cytochrome P450 family 1 subfamily A polypeptide 1 [EC:1.14.14.1] | (RefSeq) cytochrome P450 71A24-like	--	[Q]	Secondary metabolites biosynthesis, transport and catabolism	Cytochrome P450	Cytochrome P450 71A1 OS=Persea americana OX=3435 GN=CYP71A1 PE=1 SV=2	Q	Secondary metabolites biosynthesis, transport and catabolism	cytochrome P450 71A24-like [Prunus avium]
Prunus_armeniaca_newGene_2766	[R]	General function prediction only	Biological Process: defense response (GO:0006952);; Biological Process: signal transduction (GO:0007165);; Molecular Function: ADP binding (GO:0043531);;	--	--	--	--	TIR domain;; NB-ARC domain;; TIR domain;; NACHT domain	TMV resistance protein N OS=Nicotiana glutinosa OX=35889 GN=N PE=1 SV=1	S	Function unknown	PREDICTED: TMV resistance protein N-like [Prunus mume]
Prunus_armeniaca_newGene_1001	[QV]	Secondary metabolites biosynthesis, transport and catabolism;; Defense mechanisms	Molecular Function: iron ion binding (GO:0005506);; Cellular Component: integral component of membrane (GO:0016021);; Molecular Function: flavonoid 3'-monooxygenase activity (GO:0016711);; Molecular Function: heme binding (GO:0020037);; Biological Process: oxidation-reduction process (GO:0055114);;	K05280|0|pmum:103338591|K05280 flavonoid 3'-monooxygenase [EC:1.14.13.21] | (RefSeq) flavonoid 3'-monooxygenase	Flavonoid biosynthesis (ko00941);Flavone and flavonol biosynthesis (ko00944)	[Q]	Secondary metabolites biosynthesis, transport and catabolism	Cytochrome P450	Flavonoid 3&apos;-monooxygenase OS=Petunia hybrida OX=4102 GN=CYP75B2 PE=2 SV=1	Q	Secondary metabolites biosynthesis, transport and catabolism	PREDICTED: flavonoid 3&apos;-monooxygenase [Prunus mume]
Prunus_armeniaca_newGene_2993	--	--	--	--	--	--	--	TIR domain;; NB-ARC domain;; TIR domain;; Leucine Rich repeats (2 copies);; Leucine rich repeat	TMV resistance protein N OS=Nicotiana glutinosa OX=35889 GN=N PE=1 SV=1	S	Function unknown	PREDICTED: TMV resistance protein N-like [Prunus mume]
Prunus_armeniaca_newGene_2959	--	--	--	--	--	--	--	--	--	--	--	hypothetical protein PRUPE_3G100700 [Prunus persica]
Prunus_armeniaca_newGene_22	--	--	--	--	--	--	--	Lines N-terminus;; Lines C-terminus	--	S	Function unknown	hypothetical protein PRUPE_7G141900 [Prunus persica]
Prunus_armeniaca_newGene_2239	--	--	--	K16296|2.33289e-83|pmum:103335068|K16296 serine carboxypeptidase-like clade I [EC:3.4.16.-] | (RefSeq) serine carboxypeptidase-like 2	--	[OE]	--	Serine carboxypeptidase	Serine carboxypeptidase 1 OS=Oryza sativa subsp. japonica OX=39947 GN=CBP1 PE=2 SV=1	E	Amino acid transport and metabolism	serine carboxypeptidase-like 2 [Prunus avium]
Prunus_armeniaca_newGene_2897	[R]	General function prediction only	--	--	--	[T]	Signal transduction mechanisms	NB-ARC domain;; Leucine Rich repeats (2 copies);; Leucine rich repeat	Putative disease resistance RPP13-like protein 1 OS=Arabidopsis thaliana OX=3702 GN=RPPL1 PE=3 SV=1	S	Function unknown	PREDICTED: LOW QUALITY PROTEIN: putative disease resistance RPP13-like protein 1 [Prunus mume]
Prunus_armeniaca_newGene_1208	[T]	Signal transduction mechanisms	Molecular Function: protein serine/threonine kinase activity (GO:0004674);; Molecular Function: ATP binding (GO:0005524);; Biological Process: protein phosphorylation (GO:0006468);; Cellular Component: integral component of membrane (GO:0016021);;	--	--	[T]	Signal transduction mechanisms	Protein tyrosine kinase;; Protein kinase domain;; Carbohydrate-binding protein of the ER	Receptor-like protein kinase HERK 1 OS=Arabidopsis thaliana OX=3702 GN=HERK1 PE=1 SV=1	T	Signal transduction mechanisms	PREDICTED: receptor-like protein kinase HERK 1 [Prunus mume]
Prunus_armeniaca_newGene_2010	--	--	--	--	--	--	--	TIR domain;; TIR domain	TMV resistance protein N OS=Nicotiana glutinosa OX=35889 GN=N PE=1 SV=1	S	Function unknown	hypothetical protein PRUPE_8G032000 [Prunus persica]
Prunus_armeniaca_newGene_2313	[T]	Signal transduction mechanisms	--	--	--	[Q]	Secondary metabolites biosynthesis, transport and catabolism	ABC-2 type transporter;; Plant PDR ABC transporter associated;; ABC transporter;; ABC-transporter extracellular N-terminal;; ABC-2 type transporter;; ABC transporter	Pleiotropic drug resistance protein 1 OS=Nicotiana tabacum OX=4097 GN=PDR1 PE=2 SV=1	V	Defense mechanisms	PREDICTED: pleiotropic drug resistance protein 1-like [Prunus mume]
Prunus_armeniaca_newGene_1332	--	--	--	--	--	--	--	--	Rust resistance kinase Lr10 OS=Triticum aestivum OX=4565 GN=LRK10 PE=2 SV=1	T	Signal transduction mechanisms	PREDICTED: LEAF RUST 10 DISEASE-RESISTANCE LOCUS RECEPTOR-LIKE PROTEIN KINASE-like 2.2 [Prunus mume]
Prunus_armeniaca_newGene_17	--	--	--	--	--	--	--	--	--	S	Function unknown	PREDICTED: uncharacterized protein LOC103324752 isoform X2 [Prunus mume]
Prunus_armeniaca_newGene_451	--	--	--	--	--	--	--	--	--	--	--	PREDICTED: uncharacterized protein LOC103329745 [Prunus mume]
Prunus_armeniaca_newGene_619	[O]	Posttranslational modification, protein turnover, chaperones	--	K00799|5.11635e-155|pmum:103325847|K00799 glutathione S-transferase [EC:2.5.1.18] | (RefSeq) probable glutathione S-transferase	Glutathione metabolism (ko00480)	[O]	Posttranslational modification, protein turnover, chaperones	Glutathione S-transferase, N-terminal domain;; Glutathione S-transferase, N-terminal domain;; Glutathione S-transferase, C-terminal domain;; Glutathione S-transferase, C-terminal domain;; Glutathione S-transferase, N-terminal domain	Probable glutathione S-transferase OS=Nicotiana tabacum OX=4097 PE=2 SV=1	O	Posttranslational modification, protein turnover, chaperones	PREDICTED: probable glutathione S-transferase [Prunus mume]
Prunus_armeniaca_newGene_1842	[GI]	Carbohydrate transport and metabolism;; Lipid transport and metabolism	Cellular Component: cell wall (GO:0005618);; Molecular Function: pectinesterase activity (GO:0030599);; Biological Process: cell wall modification (GO:0042545);; Molecular Function: aspartyl esterase activity (GO:0045330);; Biological Process: pectin catabolic process (GO:0045490);;	K01051|0|pper:PRUPE_ppa005976mg|K01051 pectinesterase [EC:3.1.1.11] | (RefSeq) hypothetical protein	Pentose and glucuronate interconversions (ko00040);Starch and sucrose metabolism (ko00500)	--	--	Pectinesterase	Putative pectinesterase 63 OS=Arabidopsis thaliana OX=3702 GN=PME63 PE=3 SV=2	G	Carbohydrate transport and metabolism	PREDICTED: putative pectinesterase 63 [Prunus mume]
Prunus_armeniaca_newGene_541	[T]	Signal transduction mechanisms	Molecular Function: protein serine/threonine kinase activity (GO:0004674);; Molecular Function: ATP binding (GO:0005524);; Biological Process: protein phosphorylation (GO:0006468);; Cellular Component: integral component of membrane (GO:0016021);;	--	--	--	--	Protein tyrosine kinase;; Protein kinase domain;; Di-glucose binding within endoplasmic reticulum	Probable LRR receptor-like serine/threonine-protein kinase RFK1 OS=Arabidopsis thaliana OX=3702 GN=RKF1 PE=1 SV=1	S	Function unknown	probable LRR receptor-like serine/threonine-protein kinase RFK1 isoform X1 [Prunus persica]
Prunus_armeniaca_newGene_1040	--	--	Cellular Component: endoplasmic reticulum membrane (GO:0005789);; Biological Process: endoplasmic reticulum organization (GO:0007029);; Cellular Component: integral component of membrane (GO:0016021);;	--	--	--	--	--	--	U	Intracellular trafficking, secretion, and vesicular transport	uncharacterized protein LOC110764670 [Prunus avium]
Prunus_armeniaca_newGene_1052	--	--	Molecular Function: voltage-gated potassium channel activity (GO:0005249);; Cellular Component: integral component of membrane (GO:0016021);; Biological Process: potassium ion transmembrane transport (GO:0071805);;	--	--	[PT]	--	--	Potassium channel KOR1 OS=Oryza sativa subsp. japonica OX=39947 GN=Os06g0250600 PE=2 SV=1	U	Intracellular trafficking, secretion, and vesicular transport	PREDICTED: potassium channel SKOR-like [Prunus mume]
Prunus_armeniaca_newGene_1597	[X]	Mobilome: prophages, transposons	Molecular Function: binding (GO:0005488);; Biological Process: metabolic process (GO:0008152);;	--	--	[R]	General function prediction only	Integrase core domain;; GAG-pre-integrase domain;; gag-polypeptide of LTR copia-type;; Retrotransposon gag protein	Retrovirus-related Pol polyprotein from transposon TNT 1-94 OS=Nicotiana tabacum OX=4097 PE=2 SV=1	S	Function unknown	PREDICTED: uncharacterized protein LOC103328814 [Prunus mume]
Prunus_armeniaca_newGene_241	--	--	Cellular Component: cytoplasm (GO:0005737);; Biological Process: carbohydrate metabolic process (GO:0005975);; Molecular Function: aldehyde-lyase activity (GO:0016832);;	--	--	--	--	--	--	G	Carbohydrate transport and metabolism	PREDICTED: 2-keto-3-deoxy-L-rhamnonate aldolase-like [Prunus mume]
Prunus_armeniaca_newGene_1679	--	--	Molecular Function: inorganic phosphate transmembrane transporter activity (GO:0005315);; Cellular Component: chloroplast thylakoid membrane (GO:0009535);; Cellular Component: integral component of membrane (GO:0016021);; Biological Process: transmembrane transport (GO:0055085);;	K08193|8.29445e-40|pper:PRUPE_ppa019688mg|K08193 MFS transporter, ACS family, solute carrier family 17 (sodium-dependent inorganic phosphate cotransporter), other | (RefSeq) hypothetical protein	--	[G]	Carbohydrate transport and metabolism	--	Probable anion transporter 1, chloroplastic OS=Oryza sativa subsp. japonica OX=39947 GN=PHT4;1 PE=2 SV=1	G	Carbohydrate transport and metabolism	NTR, partial [Malus zumi]
Prunus_armeniaca_newGene_2529	--	--	--	--	--	[G]	Carbohydrate transport and metabolism	--	Probable inactive purple acid phosphatase 1 OS=Arabidopsis thaliana OX=3702 GN=PAP1 PE=2 SV=1	S	Function unknown	PREDICTED: probable inactive purple acid phosphatase 1 [Prunus mume]
Prunus_armeniaca_newGene_2807	--	--	Molecular Function: heat shock protein binding (GO:0031072);; Molecular Function: unfolded protein binding (GO:0051082);;	K20121|2.31439e-94|pmum:103324331|K20121 formin-binding protein 1 | (RefSeq) uncharacterized LOC103324331	--	--	--	--	Protein disulfide isomerase pTAC5, chloroplastic OS=Arabidopsis thaliana OX=3702 GN=PTAC5 PE=1 SV=1	S	Function unknown	PREDICTED: uncharacterized protein LOC103324331 [Prunus mume]
Prunus_armeniaca_newGene_1142	--	--	--	--	--	--	--	--	--	--	--	PREDICTED: uncharacterized protein LOC103319153 [Prunus mume]
Prunus_armeniaca_newGene_694	--	--	--	--	--	--	--	--	--	--	--	PREDICTED: 3&apos;-hydroxy-N-methyl-(S)-coclaurine 4&apos;-O-methyltransferase 1-like [Prunus mume]
Prunus_armeniaca_newGene_3021	--	--	--	--	--	--	--	--	--	--	--	PREDICTED: 2,3-bisphosphoglycerate-dependent phosphoglycerate mutase-like [Prunus mume]
Prunus_armeniaca_newGene_463	[T]	Signal transduction mechanisms	Molecular Function: solute:proton antiporter activity (GO:0015299);; Cellular Component: integral component of membrane (GO:0016021);; Biological Process: hydrogen ion transmembrane transport (GO:1902600);;	--	--	[P]	Inorganic ion transport and metabolism	Sodium/hydrogen exchanger family	Cation/H(+) antiporter 15 OS=Arabidopsis thaliana OX=3702 GN=CHX15 PE=2 SV=1	P	Inorganic ion transport and metabolism	PREDICTED: cation/H(+) antiporter 15-like isoform X1 [Prunus mume]
Prunus_armeniaca_newGene_528	--	--	--	--	--	--	--	--	--	--	--	hypothetical protein PRUPE_2G081500 [Prunus persica]
Prunus_armeniaca_newGene_2135	--	--	--	--	--	--	--	--	--	--	--	PREDICTED: uncharacterized protein LOC103344079, partial [Prunus mume]
Prunus_armeniaca_newGene_1150	--	--	Cellular Component: integral component of membrane (GO:0016021);;	--	--	[G]	Carbohydrate transport and metabolism	Carbohydrate phosphorylase	Alpha-glucan phosphorylase, H isozyme OS=Vicia faba OX=3906 PE=2 SV=1	--	--	PREDICTED: F-box protein FBW2-like [Prunus mume]
Prunus_armeniaca_newGene_1374	--	--	Cellular Component: ubiquitin ligase complex (GO:0000151);; Biological Process: protein polyubiquitination (GO:0000209);; Cellular Component: cytoplasm (GO:0005737);; Molecular Function: zinc ion binding (GO:0008270);; Molecular Function: ligase activity (GO:0016874);; Molecular Function: ubiquitin conjugating enzyme binding (GO:0031624);; Biological Process: positive regulation of proteasomal ub…	K11968|0|pper:PRUPE_ppa003287mg|K11968 ariadne-1 [EC:2.3.2.27] | (RefSeq) hypothetical protein	--	[O]	Posttranslational modification, protein turnover, chaperones	IBR domain, a half RING-finger domain	Probable E3 ubiquitin-protein ligase ARI8 OS=Arabidopsis thaliana OX=3702 GN=ARI8 PE=2 SV=1	O	Posttranslational modification, protein turnover, chaperones	probable E3 ubiquitin-protein ligase ARI7 [Prunus persica]
Prunus_armeniaca_newGene_425	--	--	--	--	--	--	--	--	--	--	--	hypothetical protein PRUPE_3G288500 [Prunus persica]
Prunus_armeniaca_newGene_577	--	--	Molecular Function: binding (GO:0005488);;	--	--	--	--	--	--	--	--	uncharacterized protein LOC109949854 [Prunus persica]
Prunus_armeniaca_newGene_659	--	--	--	--	--	--	--	Terpene synthase family, metal binding domain;; Terpene synthase, N-terminal domain	(-)-alpha-pinene synthase OS=Fragaria vesca OX=57918 PE=1 SV=2	S	Function unknown	(-)-alpha-pinene synthase-like [Prunus persica]
Prunus_armeniaca_newGene_2780	--	--	Biological Process: defense response (GO:0006952);; Biological Process: signal transduction (GO:0007165);; Molecular Function: ADP binding (GO:0043531);;	--	--	--	--	TIR domain;; TIR domain;; NB-ARC domain	TMV resistance protein N OS=Nicotiana glutinosa OX=35889 GN=N PE=1 SV=1	S	Function unknown	PREDICTED: TMV resistance protein N-like [Prunus mume]
Prunus_armeniaca_newGene_1180	[O]	Posttranslational modification, protein turnover, chaperones	--	K13993|2.33254e-80|pmum:103321529|K13993 HSP20 family protein | (RefSeq) 18.5 kDa class I heat shock protein-like	Protein processing in endoplasmic reticulum (ko04141)	[O]	Posttranslational modification, protein turnover, chaperones	Hsp20/alpha crystallin family	18.5 kDa class I heat shock protein OS=Glycine max OX=3847 GN=HSP18.5-C PE=3 SV=1	O	Posttranslational modification, protein turnover, chaperones	PREDICTED: 18.5 kDa class I heat shock protein-like [Prunus mume]
Prunus_armeniaca_newGene_1670	[T]	Signal transduction mechanisms	Molecular Function: protein kinase activity (GO:0004672);; Molecular Function: ATP binding (GO:0005524);; Biological Process: protein phosphorylation (GO:0006468);;	--	--	[T]	Signal transduction mechanisms	Protein kinase domain;; Protein tyrosine kinase;; Protein phosphatase 2C;; Phosphotransferase enzyme family	Protein kinase and PP2C-like domain-containing protein OS=Oryza sativa subsp. japonica OX=39947 GN=Os01g0541900 PE=2 SV=1	T	Signal transduction mechanisms	PREDICTED: protein kinase and PP2C-like domain-containing protein [Prunus mume]
Prunus_armeniaca_newGene_2310	[O]	Posttranslational modification, protein turnover, chaperones	Molecular Function: glutathione transferase activity (GO:0004364);; Molecular Function: lactoylglutathione lyase activity (GO:0004462);; Cellular Component: cytoplasm (GO:0005737);; Biological Process: glutathione metabolic process (GO:0006749);; Biological Process: toxin catabolic process (GO:0009407);;	K00799|1.1376e-151|pper:PRUPE_ppa011079mg|K00799 glutathione S-transferase [EC:2.5.1.18] | (RefSeq) hypothetical protein	Glutathione metabolism (ko00480)	[O]	Posttranslational modification, protein turnover, chaperones	Glutathione S-transferase, N-terminal domain;; Glutathione S-transferase, N-terminal domain;; Glutathione S-transferase, N-terminal domain;; Glutathione S-transferase, C-terminal domain;; Glutathione S-transferase, C-terminal domain;; Glutathione S-transferase, C-terminal domain	Glutathione transferase GST 23 OS=Zea mays OX=4577 PE=2 SV=1	O	Posttranslational modification, protein turnover, chaperones	PREDICTED: glutathione transferase GST 23-like [Prunus mume]
Prunus_armeniaca_newGene_2296	--	--	--	--	--	--	--	--	--	--	--	hypothetical protein PRUPE_3G013900, partial [Prunus persica]
Prunus_armeniaca_newGene_1064	--	--	Molecular Function: structural constituent of ribosome (GO:0003735);; Cellular Component: ribosome (GO:0005840);; Biological Process: translation (GO:0006412);;	K02882|1.947e-52|pmum:103337634|K02882 large subunit ribosomal protein L18Ae | (RefSeq) 60S ribosomal protein L18a-like	Ribosome (ko03010)	[J]	Translation, ribosomal structure and biogenesis	Ribosomal proteins 50S-L18Ae/60S-L20/60S-L18A	60S ribosomal protein L18a OS=Oryza sativa subsp. japonica OX=39947 GN=RPL18A PE=1 SV=1	J	Translation, ribosomal structure and biogenesis	PREDICTED: 60S ribosomal protein L18a-like isoform X3 [Prunus mume]
Prunus_armeniaca_newGene_419	[IR]	Lipid transport and metabolism;; General function prediction only	Cellular Component: integral component of membrane (GO:0016021);; Molecular Function: hydrolase activity, acting on ester bonds (GO:0016788);;	--	--	--	--	--	GDSL esterase/lipase At3g27950 OS=Arabidopsis thaliana OX=3702 GN=At3g27950 PE=2 SV=1	S	Function unknown	PREDICTED: GDSL esterase/lipase At3g27950 [Prunus mume]
Prunus_armeniaca_newGene_2679	--	--	--	--	--	--	--	--	BTB/POZ domain-containing protein DOT3 OS=Arabidopsis thaliana OX=3702 GN=DOT3 PE=2 SV=1	S	Function unknown	BTB/POZ domain-containing protein DOT3 isoform X1 [Prunus avium]
Prunus_armeniaca_newGene_1899	--	--	--	--	--	--	--	--	--	--	--	hypothetical protein PRUPE_7G261200 [Prunus persica]
Prunus_armeniaca_newGene_2094	--	--	--	--	--	--	--	zinc-binding in reverse transcriptase	Putative ribonuclease H protein At1g65750 OS=Arabidopsis thaliana OX=3702 GN=At1g65750 PE=3 SV=1	L	Replication, recombination and repair	hypothetical protein PRUPE_1G572100 [Prunus persica]
Prunus_armeniaca_newGene_2620	[K]	Transcription	Biological Process: defense response (GO:0006952);; Molecular Function: ADP binding (GO:0043531);;	--	--	[T]	Signal transduction mechanisms	NB-ARC domain;; Leucine Rich repeats (2 copies)	Putative disease resistance protein At1g50180 OS=Arabidopsis thaliana OX=3702 GN=At1g50180 PE=3 SV=2	S	Function unknown	PREDICTED: putative disease resistance protein At1g50180 [Prunus mume]
Prunus_armeniaca_newGene_3088	--		--	K04733|0|pmum:103331236|K04733 interleukin-1 receptor-associated kinase 4 [EC:2.7.11.1] | (RefSeq) rust resistance kinase Lr10-like	--	[T]	Signal transduction mechanisms	Protein kinase domain;; Protein tyrosine kinase	Rust resistance kinase Lr10 OS=Triticum aestivum OX=4565 GN=LRK10 PE=2 SV=1	T	Signal transduction mechanisms	PREDICTED: rust resistance kinase Lr10-like [Prunus mume]
Prunus_armeniaca_newGene_1070	--	--	--	--	--	[R]	General function prediction only	PPR repeat family;; PPR repeat;; Pentatricopeptide repeat domain;; PPR repeat	Pentatricopeptide repeat-containing protein At4g32430, mitochondrial OS=Arabidopsis thaliana OX=3702 GN=PCMP-E40 PE=2 SV=1	S	Function unknown	pentatricopeptide repeat-containing protein At4g32430, mitochondrial-like [Prunus avium]
Prunus_armeniaca_newGene_1488	[M]	Cell wall/membrane/envelope biogenesis	--	--	--	--	--	Protein kinase domain;; Protein tyrosine kinase	Probable LRR receptor-like serine/threonine-protein kinase At3g47570 OS=Arabidopsis thaliana OX=3702 GN=At3g47570 PE=2 SV=1	T	Signal transduction mechanisms	probable LRR receptor-like serine/threonine-protein kinase At3g47570 [Prunus avium]
Prunus_armeniaca_newGene_2610	--	--	Molecular Function: nucleic acid binding (GO:0003676);; Molecular Function: zinc ion binding (GO:0008270);; Biological Process: DNA integration (GO:0015074);; Biological Process: oxidation-reduction process (GO:0055114);;	--	--	[R]	General function prediction only	Reverse transcriptase (RNA-dependent DNA polymerase)	Retrovirus-related Pol polyprotein from transposon TNT 1-94 OS=Nicotiana tabacum OX=4097 PE=2 SV=1	S	Function unknown	retrovirus-related Pol polyprotein from transposon TNT 1-94 [Trifolium pratense]
Prunus_armeniaca_newGene_444	[IR]	Lipid transport and metabolism;; General function prediction only	Molecular Function: hydrolase activity, acting on ester bonds (GO:0016788);;	--	--	--	--	GDSL-like Lipase/Acylhydrolase	GDSL esterase/lipase At5g14450 OS=Arabidopsis thaliana OX=3702 GN=At5g14450 PE=2 SV=1	S	Function unknown	GDSL esterase/lipase At5g14450 [Prunus persica]
Prunus_armeniaca_newGene_791	--	--	Molecular Function: GTPase activator activity (GO:0005096);; Biological Process: signal transduction (GO:0007165);; Biological Process: positive regulation of GTPase activity (GO:0043547);;	--	--	[T]	Signal transduction mechanisms	Leucine-zipper of ternary complex factor MIP1	Rho GTPase-activating protein 7 OS=Arabidopsis thaliana OX=3702 GN=ROPGAP7 PE=2 SV=1	S	Function unknown	hypothetical protein PRUPE_4G265200 [Prunus persica]
Prunus_armeniaca_newGene_1391	--	--	--	K13457|2.26183e-85|pmum:103334422|K13457 disease resistance protein RPM1 | (RefSeq) disease resistance protein RPM1-like	Plant-pathogen interaction (ko04626)	[T]	Signal transduction mechanisms	--	Disease resistance protein RPM1 OS=Arabidopsis thaliana OX=3702 GN=RPM1 PE=1 SV=1	S	Function unknown	PREDICTED: disease resistance protein RPM1-like [Prunus mume]
Prunus_armeniaca_newGene_661	[NW]	Cell motility;; Extracellular structures	Biological Process: MAPK cascade (GO:0000165);; Molecular Function: nucleotide binding (GO:0000166);; Molecular Function: protein serine/threonine kinase activity (GO:0004674);; Molecular Function: signal transducer activity (GO:0004871);; Cellular Component: membrane (GO:0016020);;	--	--	--	--	Protein tyrosine kinase;; Protein kinase domain;; D-mannose binding lectin;; S-locus glycoprotein domain;; PAN-like domain;; Domain of unknown function (DUF3403)	G-type lectin S-receptor-like serine/threonine-protein kinase At4g27290 OS=Arabidopsis thaliana OX=3702 GN=At4g27290 PE=3 SV=4	T	Signal transduction mechanisms	PREDICTED: uncharacterized protein LOC103326305 [Prunus mume]
Prunus_armeniaca_newGene_3069	--	--	--	--	--	--	--	Leucine Rich repeats (2 copies)	--	S	Function unknown	hypothetical protein PRUPE_1G163700 [Prunus persica]
Prunus_armeniaca_newGene_2962	--	--	--	--	--	--	--	Leucine Rich repeats (2 copies);; Leucine Rich Repeat	Protein SUPPRESSOR OF npr1-1, CONSTITUTIVE 1 OS=Arabidopsis thaliana OX=3702 GN=SNC1 PE=1 SV=5	S	Function unknown	TMV resistance protein N [Prunus persica]
Prunus_armeniaca_newGene_1164	--	--	Molecular Function: magnesium ion transmembrane transporter activity (GO:0015095);; Biological Process: magnesium ion transport (GO:0015693);; Cellular Component: integral component of membrane (GO:0016021);; Biological Process: magnesium ion transmembrane transport (GO:1903830);;	--	--	[S]	Function unknown	Magnesium transporter NIPA	Probable magnesium transporter NIPA7 OS=Arabidopsis thaliana OX=3702 GN=At4g38730 PE=2 SV=1	S	Function unknown	PREDICTED: probable magnesium transporter NIPA6 isoform X2 [Prunus mume]
Prunus_armeniaca_newGene_2230	--	--	--	--	--	--	--	--	--	--	--	uncharacterized protein LOC110754926 isoform X1 [Prunus avium]
Prunus_armeniaca_newGene_3199	[G]	Carbohydrate transport and metabolism	Cellular Component: integral component of membrane (GO:0016021);; Molecular Function: transmembrane transporter activity (GO:0022857);; Biological Process: transmembrane transport (GO:0055085);;	--	--	--	--	EamA-like transporter family	WAT1-related protein At4g28040 OS=Arabidopsis thaliana OX=3702 GN=At4g28040 PE=2 SV=1	U	Intracellular trafficking, secretion, and vesicular transport	hypothetical protein PRUPE_1G565200 [Prunus persica]
Prunus_armeniaca_newGene_110	--	--	--	--	--	[L]	Replication, recombination and repair	--	Protein ANTAGONIST OF LIKE HETEROCHROMATIN PROTEIN 1 OS=Arabidopsis thaliana OX=3702 GN=ALP1 PE=1 SV=1	S	Function unknown	protein ANTAGONIST OF LIKE HETEROCHROMATIN PROTEIN 1 [Prunus persica]
Prunus_armeniaca_newGene_445	--	--	Biological Process: defense response (GO:0006952);; Biological Process: response to biotic stimulus (GO:0009607);;	--	--	--	--	Pathogenesis-related protein Bet v I family	Major allergen Pru av 1 OS=Prunus avium OX=42229 GN=PRUA1 PE=1 SV=1	S	Function unknown	major allergen Pru av 1 [Prunus persica]
Prunus_armeniaca_newGene_2498	[K]	Transcription	Molecular Function: ATP binding (GO:0005524);; Biological Process: defense response (GO:0006952);; Biological Process: signal transduction (GO:0007165);; Molecular Function: ADP binding (GO:0043531);;	--	--	--	--	NB-ARC domain;; Leucine rich repeat;; Leucine Rich repeats (2 copies);; NACHT domain;; TIR domain;; TIR domain;; MTH538 TIR-like domain (DUF1863)	Disease resistance-like protein DSC1 OS=Arabidopsis thaliana OX=3702 GN=DSC1 PE=1 SV=1	S	Function unknown	PREDICTED: TMV resistance protein N-like [Prunus mume]
Prunus_armeniaca_newGene_2597	--	--	Biological Process: pyrimidine nucleotide biosynthetic process (GO:0006221);; Biological Process: cell cycle (GO:0007049);; Biological Process: positive regulation of Notch signaling pathway (GO:0045747);;	--	--	[R]	General function prediction only	Enhancer of rudimentary	Enhancer of rudimentary homolog OS=Arabidopsis thaliana OX=3702 GN=At5g10810 PE=3 SV=1	S	Function unknown	PREDICTED: enhancer of rudimentary homolog isoform X1 [Prunus mume]
Prunus_armeniaca_newGene_1816	[R]	General function prediction only	Biological Process: lipid catabolic process (GO:0016042);; Molecular Function: hydrolase activity (GO:0016787);;	--	--	[I]	Lipid transport and metabolism	Patatin-like phospholipase	Patatin-like protein 1 OS=Oryza sativa subsp. indica OX=39946 GN=PLP1 PE=3 SV=1	S	Function unknown	PREDICTED: patatin-like protein 3 isoform X1 [Prunus mume]
Prunus_armeniaca_newGene_2246	[G]	Carbohydrate transport and metabolism	Biological Process: metabolic process (GO:0008152);; Molecular Function: transferase activity, transferring hexosyl groups (GO:0016758);;	--	--	[GC]	--	UDP-glucoronosyl and UDP-glucosyl transferase;; Glycosyltransferase family 28 C-terminal domain	UDP-glycosyltransferase 74E2 OS=Arabidopsis thaliana OX=3702 GN=UGT74E2 PE=1 SV=1	S	Function unknown	PREDICTED: UDP-glycosyltransferase 74G1-like [Prunus mume]
Prunus_armeniaca_newGene_2212	[E]	Amino acid transport and metabolism	--	K16296|0|pper:PRUPE_ppa016992mg|K16296 serine carboxypeptidase-like clade I [EC:3.4.16.-] | (RefSeq) hypothetical protein	--	[OE]	--	Serine carboxypeptidase	Serine carboxypeptidase-like 18 OS=Arabidopsis thaliana OX=3702 GN=SCPL18 PE=2 SV=2	E	Amino acid transport and metabolism	serine carboxypeptidase-like 2 isoform X3 [Prunus persica]
Prunus_armeniaca_newGene_1198	[K]	Transcription	--	--	--	--	--	Protein tyrosine kinase;; Protein kinase domain;; Leucine Rich repeats (2 copies);; Leucine rich repeat;; Leucine rich repeat N-terminal domain;; Leucine Rich Repeat	Probable LRR receptor-like serine/threonine-protein kinase At3g47570 OS=Arabidopsis thaliana OX=3702 GN=At3g47570 PE=2 SV=1	S	Function unknown	PREDICTED: probable LRR receptor-like serine/threonine-protein kinase At3g47570 [Prunus mume]
Prunus_armeniaca_newGene_614	--	--	Molecular Function: transferase activity, transferring acyl groups other than amino-acyl groups (GO:0016747);;	--	--	--	--	Transferase family	BAHD acyltransferase At5g47980 OS=Arabidopsis thaliana OX=3702 GN=BAHD1 PE=2 SV=1	S	Function unknown	PREDICTED: BAHD acyltransferase At5g47980-like [Prunus mume]
Prunus_armeniaca_newGene_2761	--	--	--	K05894|8.81146e-07|pper:PRUPE_ppa007381mg|K05894 12-oxophytodienoic acid reductase [EC:1.3.1.42] | (RefSeq) hypothetical protein	alpha-Linolenic acid metabolism (ko00592)	--	--	--	--	--	--	PREDICTED: 12-oxophytodienoate reductase 2-like [Prunus mume]
Prunus_armeniaca_newGene_2600	--	--	--	--	--	--	--	FBD	F-box/FBD/LRR-repeat protein At1g16930 OS=Arabidopsis thaliana OX=3702 GN=At1g16930 PE=2 SV=1	S	Function unknown	F-box/FBD/LRR-repeat protein At3g14710-like [Prunus avium]
Prunus_armeniaca_newGene_3156	--	--	Biological Process: defense response (GO:0006952);; Molecular Function: ADP binding (GO:0043531);;	--	--	[T]	Signal transduction mechanisms	NB-ARC domain	Putative disease resistance protein At1g50180 OS=Arabidopsis thaliana OX=3702 GN=At1g50180 PE=3 SV=2	S	Function unknown	putative disease resistance protein At1g50180 [Prunus persica]
Prunus_armeniaca_newGene_2914	--	--	--	--	--	--	--	--	--	--	--	hypothetical protein PRUPE_2G026600 [Prunus persica]
Prunus_armeniaca_newGene_575	--	--	--	--	--	--	--	Brf1-like TBP-binding domain	--	K	Transcription	PREDICTED: uncharacterized protein LOC103325334 [Prunus mume]
Prunus_armeniaca_newGene_1925	--	--	Molecular Function: nucleic acid binding (GO:0003676);; Molecular Function: endonuclease activity (GO:0004519);; Biological Process: nucleic acid phosphodiester bond hydrolysis (GO:0090305);;	--	--	--	--	--	--	S	Function unknown	uncharacterized protein LOC18775984 [Prunus persica]
Prunus_armeniaca_newGene_3256	--	--	--	--	--	--	--	--	--	--	--	uncharacterized protein LOC18770869 isoform X2 [Prunus persica]
Prunus_armeniaca_newGene_413	--	--	Cellular Component: integral component of membrane (GO:0016021);; Molecular Function: transmembrane transporter activity (GO:0022857);; Biological Process: transmembrane transport (GO:0055085);;	--	--	--	--	EamA-like transporter family	WAT1-related protein At5g40230 OS=Arabidopsis thaliana OX=3702 GN=At5g40230 PE=3 SV=1	S	Function unknown	WAT1-related protein At5g40230 isoform X1 [Prunus persica]
Prunus_armeniaca_newGene_3163	--	--	--	--	--	--	--	TIR domain;; TIR domain;; NB-ARC domain	TMV resistance protein N OS=Nicotiana glutinosa OX=35889 GN=N PE=1 SV=1	S	Function unknown	TMV resistance protein N isoform X1 [Prunus persica]
Prunus_armeniaca_newGene_375	--	--	--	--	--	[GC]	--	UDP-glucoronosyl and UDP-glucosyl transferase	7-deoxyloganetin glucosyltransferase OS=Gardenia jasminoides OX=114476 GN=UGT85A24 PE=1 SV=1	S	Function unknown	7-deoxyloganetin glucosyltransferase [Prunus persica]
Prunus_armeniaca_newGene_2592	--	--	--	--	--	--	--	Thaumatin family	Pathogenesis-related protein 5 OS=Arabidopsis thaliana OX=3702 GN=At1g75040 PE=1 SV=1	S	Function unknown	pathogenesis-related protein 5 [Prunus persica]
Prunus_armeniaca_newGene_824	--	--	Cellular Component: integral component of membrane (GO:0016021);;	--	--	--	--	--	--	--	--	hypothetical protein PRUPE_5G011700 [Prunus persica]
Prunus_armeniaca_newGene_348	[V]	Defense mechanisms	Biological Process: drug transmembrane transport (GO:0006855);; Molecular Function: drug transmembrane transporter activity (GO:0015238);; Molecular Function: antiporter activity (GO:0015297);; Cellular Component: integral component of membrane (GO:0016021);;	K03327|0|pper:PRUPE_ppa004566mg|K03327 multidrug resistance protein, MATE family | (RefSeq) hypothetical protein	--	[R]	General function prediction only	MatE	Protein DETOXIFICATION 41 OS=Arabidopsis thaliana OX=3702 GN=DTX41 PE=2 SV=1	V	Defense mechanisms	protein DETOXIFICATION 41 [Prunus persica]
Prunus_armeniaca_newGene_302	--	--	--	--	--	--	--	--	--	--	--	uncharacterized protein LOC109946633 isoform X1 [Prunus persica]
Prunus_armeniaca_newGene_1203	--	--	--	--	--	[R]	General function prediction only	PPR repeat family;; PPR repeat;; PPR repeat;; Pentatricopeptide repeat domain;; Pentacotripeptide-repeat region of PRORP;; Mitochondrial 28S ribosomal protein S27	Putative pentatricopeptide repeat-containing protein At1g12700, mitochondrial OS=Arabidopsis thaliana OX=3702 GN=At1g12700 PE=3 SV=1	S	Function unknown	putative pentatricopeptide repeat-containing protein At1g12700, mitochondrial [Prunus persica]
Prunus_armeniaca_newGene_2471	--	--	--	--	--	--	--	--	--	--	--	PREDICTED: uncharacterized protein LOC103323837 [Prunus mume]
Prunus_armeniaca_newGene_2907	[K]	Transcription	--	--	--	[T]	Signal transduction mechanisms	NB-ARC domain;; Leucine Rich repeats (2 copies);; Leucine rich repeat	Putative disease resistance RPP13-like protein 1 OS=Arabidopsis thaliana OX=3702 GN=RPPL1 PE=3 SV=1	S	Function unknown	PREDICTED: LOW QUALITY PROTEIN: putative disease resistance RPP13-like protein 1 [Prunus mume]
Prunus_armeniaca_newGene_2777	--	--	Biological Process: defense response (GO:0006952);; Biological Process: signal transduction (GO:0007165);; Molecular Function: ADP binding (GO:0043531);;	--	--	--	--	Leucine Rich repeats (2 copies)	--	S	Function unknown	PREDICTED: TMV resistance protein N-like [Prunus mume]
Prunus_armeniaca_newGene_387	[G]	Carbohydrate transport and metabolism	--	K01213|2.66249e-86|pmum:103329211|K01213 galacturan 1,4-alpha-galacturonidase [EC:3.2.1.67] | (RefSeq) exopolygalacturonase-like	Pentose and glucuronate interconversions (ko00040);Starch and sucrose metabolism (ko00500)	--	--	Glycosyl hydrolases family 28	Exopolygalacturonase (Fragment) OS=Oenothera organensis OX=3945 PE=2 SV=1	M	Cell wall/membrane/envelope biogenesis	exopolygalacturonase-like [Prunus persica]
Prunus_armeniaca_newGene_2960	--	--	--	--	--	--	--	NB-ARC domain;; Leucine Rich repeats (2 copies);; TIR domain;; TIR domain	TMV resistance protein N OS=Nicotiana glutinosa OX=35889 GN=N PE=1 SV=1	S	Function unknown	hypothetical protein PRUPE_2G055200 [Prunus persica]
Prunus_armeniaca_newGene_2074	--	--	Biological Process: metabolic process (GO:0008152);; Molecular Function: transferase activity, transferring hexosyl groups (GO:0016758);;	--	--	[GC]	--	UDP-glucoronosyl and UDP-glucosyl transferase	7-deoxyloganetin glucosyltransferase OS=Gardenia jasminoides OX=114476 GN=UGT85A24 PE=1 SV=1	S	Function unknown	PREDICTED: 7-deoxyloganetin glucosyltransferase-like isoform X1 [Prunus mume]
Prunus_armeniaca_newGene_3177	--	--	--	--	--	--	--	--	Probable WRKY transcription factor 16 OS=Arabidopsis thaliana OX=3702 GN=WRKY16 PE=3 SV=1	--	--	TMV resistance protein N-like [Prunus avium]
Prunus_armeniaca_newGene_735	--	--	--	--	--	--	--	BURP domain	BURP domain-containing protein 3 OS=Oryza sativa subsp. japonica OX=39947 GN=BURP3 PE=2 SV=1	S	Function unknown	PREDICTED: BURP domain-containing protein 3-like [Prunus mume]
Prunus_armeniaca_newGene_1729	--	--	Molecular Function: ATP binding (GO:0005524);; Biological Process: defense response (GO:0006952);; Biological Process: signal transduction (GO:0007165);; Molecular Function: ADP binding (GO:0043531);;	--	--	--	--	--	--	--	--	nematode resistance-like protein [Prunus cerasifera]
Prunus_armeniaca_newGene_2535	--	--	Molecular Function: monooxygenase activity (GO:0004497);; Molecular Function: iron ion binding (GO:0005506);; Cellular Component: integral component of membrane (GO:0016021);; Molecular Function: oxidoreductase activity, acting on paired donors, with incorporation or reduction of molecular oxygen (GO:0016705);; Molecular Function: heme binding (GO:0020037);; Biological Process: oxidation-reductio…	K15639|7.85202e-87|pper:PRUPE_ppa023100mg|K15639 PHYB activation tagged suppressor 1 [EC:1.14.-.-] | (RefSeq) hypothetical protein	--	[QI]	--	Cytochrome P450	Cytochrome P450 CYP749A22 OS=Panax ginseng OX=4054 PE=2 SV=1	Q	Secondary metabolites biosynthesis, transport and catabolism	cytochrome P450 CYP749A22 [Prunus persica]
Prunus_armeniaca_newGene_483	[P]	Inorganic ion transport and metabolism	Molecular Function: calcium-transporting ATPase activity (GO:0005388);; Molecular Function: ATP binding (GO:0005524);; Cellular Component: integral component of membrane (GO:0016021);; Molecular Function: metal ion binding (GO:0046872);; Biological Process: calcium ion transmembrane transport (GO:0070588);;	K01537|0|pper:PRUPE_ppa015353mg|K01537 Ca2+-transporting ATPase [EC:3.6.3.8] | (RefSeq) hypothetical protein	--	[P]	Inorganic ion transport and metabolism	Cation transporting ATPase, C-terminus	Calcium-transporting ATPase 12, plasma membrane-type OS=Arabidopsis thaliana OX=3702 GN=ACA12 PE=2 SV=1	P	Inorganic ion transport and metabolism	putative calcium-transporting ATPase 13, plasma membrane-type [Prunus persica]
Prunus_armeniaca_newGene_1015	--	--	Molecular Function: electron carrier activity (GO:0009055);; Cellular Component: integral component of membrane (GO:0016021);; Cellular Component: anchored component of plasma membrane (GO:0046658);;	--	--	--	--	Plastocyanin-like domain	Early nodulin-like protein 1 OS=Arabidopsis thaliana OX=3702 GN=At2g25060 PE=1 SV=2	S	Function unknown	PREDICTED: mavicyanin [Prunus mume]
Prunus_armeniaca_newGene_1684	--	--	Cellular Component: extracellular region (GO:0005576);; Biological Process: metabolic process (GO:0008152);; Molecular Function: IgE binding (GO:0019863);; Molecular Function: glucan endo-1,3-beta-D-glucosidase activity (GO:0042973);;	--	--	--	--	Thaumatin family	Glucan endo-1,3-beta-glucosidase OS=Prunus avium OX=42229 PE=1 SV=1	S	Function unknown	PREDICTED: glucan endo-1,3-beta-glucosidase [Prunus mume]
Prunus_armeniaca_newGene_134	--	--	--	K18999|0|pmum:103327838|K18999 RNA polymerase II C-terminal domain phosphatase-like 3/4 [EC:3.1.3.16] | (RefSeq) uncharacterized LOC103327838	--	--	--	F-box domain	F-box protein At5g49610 OS=Arabidopsis thaliana OX=3702 GN=At5g49610 PE=1 SV=1	S	Function unknown	PREDICTED: uncharacterized protein LOC103327838 [Prunus mume]
Prunus_armeniaca_newGene_2214	[G]	Carbohydrate transport and metabolism	Biological Process: metabolic process (GO:0008152);; Molecular Function: transferase activity, transferring hexosyl groups (GO:0016758);;	--	--	[GC]	--	UDP-glucoronosyl and UDP-glucosyl transferase	UDP-glucose flavonoid 3-O-glucosyltransferase 7 OS=Fragaria ananassa OX=3747 GN=GT7 PE=1 SV=1	S	Function unknown	UDP-glucose flavonoid 3-O-glucosyltransferase 7 [Prunus persica]
Prunus_armeniaca_newGene_1086	--	--	Molecular Function: nucleic acid binding (GO:0003676);; Molecular Function: helicase activity (GO:0004386);; Molecular Function: ATP binding (GO:0005524);; Molecular Function: zinc ion binding (GO:0008270);;	--	--	[R]	General function prediction only	PPR repeat family;; PPR repeat;; DYW family of nucleic acid deaminases;; PPR repeat;; Pentatricopeptide repeat domain;; Pentacotripeptide-repeat region of PRORP	Pentatricopeptide repeat-containing protein At3g16610 OS=Arabidopsis thaliana OX=3702 GN=PCMP-E91 PE=2 SV=1	S	Function unknown	PREDICTED: pentatricopeptide repeat-containing protein At3g16610 [Prunus mume]
Prunus_armeniaca_newGene_2575	--	--	--	--	--	--	--	--	--	--	--	hypothetical protein PRUPE_4G283800 [Prunus persica]
Prunus_armeniaca_newGene_2731	--	--	Molecular Function: DNA binding (GO:0003677);; Molecular Function: transcription factor activity, sequence-specific DNA binding (GO:0003700);; Cellular Component: nucleus (GO:0005634);; Biological Process: regulation of transcription, DNA-templated (GO:0006355);; Molecular Function: protein dimerization activity (GO:0046983);;	K09260|1.18052e-121|pmum:103319501|K09260 MADS-box transcription enhancer factor 2A | (RefSeq) PmDAM3; MADS-box protein JOINTLESS-like	--	[K]	Transcription	SRF-type transcription factor (DNA-binding and dimerisation domain);; K-box region;; F-box domain	MADS-box protein JOINTLESS OS=Solanum lycopersicum OX=4081 GN=J PE=1 SV=1	K	Transcription	PREDICTED: MADS-box protein JOINTLESS-like isoform X1 [Prunus mume]
Prunus_armeniaca_newGene_1544	--	--	Molecular Function: oxidoreductase activity, acting on single donors with incorporation of molecular oxygen, incorporation of two atoms of oxygen (GO:0016702);; Biological Process: oxylipin biosynthetic process (GO:0031408);; Molecular Function: metal ion binding (GO:0046872);; Biological Process: oxidation-reduction process (GO:0055114);;	K15718|0|pmum:103344621|K15718 linoleate 9S-lipoxygenase [EC:1.13.11.58] | (RefSeq) probable linoleate 9S-lipoxygenase 5	Linoleic acid metabolism (ko00591)	--	--	Lipoxygenase;; PLAT/LH2 domain	Probable linoleate 9S-lipoxygenase 5 OS=Solanum tuberosum OX=4113 GN=LOX1.5 PE=2 SV=1	S	Function unknown	probable linoleate 9S-lipoxygenase 5 [Prunus avium]
Prunus_armeniaca_newGene_881	[QV]	Secondary metabolites biosynthesis, transport and catabolism;; Defense mechanisms	Molecular Function: iron ion binding (GO:0005506);; Cellular Component: integral component of membrane (GO:0016021);; Molecular Function: oxidoreductase activity, acting on paired donors, with incorporation or reduction of molecular oxygen, NAD(P)H as one donor, and incorporation of one atom of oxygen (GO:0016709);; Molecular Function: heme binding (GO:0020037);; Biological Process: secondary met…	--	--	[Q]	Secondary metabolites biosynthesis, transport and catabolism	Cytochrome P450;; Cytochrome P450	Cytochrome P450 76C2 OS=Arabidopsis thaliana OX=3702 GN=CYP76C2 PE=2 SV=1	Q	Secondary metabolites biosynthesis, transport and catabolism	PREDICTED: cytochrome P450 76M5-like [Prunus mume]
Prunus_armeniaca_newGene_1383	--	--	--	--	--	--	--	Protein of unknown function (DUF674)	--	S	Function unknown	uncharacterized protein LOC18775406 [Prunus persica]
Prunus_armeniaca_newGene_2739	[GI]	Carbohydrate transport and metabolism;; Lipid transport and metabolism	Cellular Component: cell wall (GO:0005618);; Molecular Function: pectinesterase activity (GO:0030599);; Biological Process: cell wall modification (GO:0042545);; Molecular Function: aspartyl esterase activity (GO:0045330);; Biological Process: pectin catabolic process (GO:0045490);;	K01051|0|pmum:103319434|K01051 pectinesterase [EC:3.1.1.11] | (RefSeq) pectinesterase PPME1-like	Pentose and glucuronate interconversions (ko00040);Starch and sucrose metabolism (ko00500)	--	--	Pectinesterase;; Pectinesterase	Pectinesterase PPME1 OS=Arabidopsis thaliana OX=3702 GN=PPME1 PE=1 SV=1	G	Carbohydrate transport and metabolism	PREDICTED: pectinesterase PPME1-like [Prunus mume]
Prunus_armeniaca_newGene_1988	--	--	--	--	--	--	--	--	--	S	Function unknown	hypothetical protein PRUPE_7G017400, partial [Prunus persica]
Prunus_armeniaca_newGene_2843	[R]	General function prediction only	Cellular Component: integral component of membrane (GO:0016021);;	K03453|0|pper:PRUPE_ppa007523mg|K03453 bile acid:Na+ symporter, BASS family | (RefSeq) hypothetical protein	--	[P]	Inorganic ion transport and metabolism	Sodium Bile acid symporter family;; SBF-like CPA transporter family (DUF4137)	Probable sodium/metabolite cotransporter BASS1, chloroplastic OS=Arabidopsis thaliana OX=3702 GN=BASS1 PE=2 SV=1	S	Function unknown	probable sodium/metabolite cotransporter BASS2, chloroplastic [Prunus persica]
Prunus_armeniaca_newGene_3212	--	--	--	--	--	[R]	General function prediction only	--	Topless-related protein 4 OS=Arabidopsis thaliana OX=3702 GN=TPR4 PE=1 SV=2	S	Function unknown	PREDICTED: protein TOPLESS-like isoform X1 [Prunus mume]
Prunus_armeniaca_newGene_3236	[IQR]	Lipid transport and metabolism;; Secondary metabolites biosynthesis, transport and catabolism;; General function prediction only	Molecular Function: oxidoreductase activity (GO:0016491);; Biological Process: oxidation-reduction process (GO:0055114);;	K15095|1.14913e-164|pper:PRUPE_ppa008632mg|K15095 (+)-neomenthol dehydrogenase [EC:1.1.1.208] | (RefSeq) hypothetical protein	Monoterpenoid biosynthesis (ko00902)	[Q]	Secondary metabolites biosynthesis, transport and catabolism	short chain dehydrogenase;; Enoyl-(Acyl carrier protein) reductase;; short chain dehydrogenase	(+)-neomenthol dehydrogenase OS=Arabidopsis thaliana OX=3702 GN=SDR1 PE=1 SV=1	S	Function unknown	(+)-neomenthol dehydrogenase isoform X1 [Prunus persica]
Prunus_armeniaca_newGene_2306	--	--	--	--	--	--	--	--	--	--	--	Six-bladed beta-propeller [Parasponia andersonii]
Prunus_armeniaca_newGene_733	--	--	--	--	--	--	--	--	Probable transcription factor KAN2 OS=Arabidopsis thaliana OX=3702 GN=KAN2 PE=2 SV=1	K	Transcription	PREDICTED: uncharacterized protein LOC103343207 isoform X1 [Prunus mume]
Prunus_armeniaca_newGene_211	--	--	Cellular Component: ubiquitin ligase complex (GO:0000151);; Molecular Function: ubiquitin conjugating enzyme binding (GO:0031624);; Molecular Function: ubiquitin-like protein binding (GO:0032182);; Biological Process: protein neddylation (GO:0045116);; Biological Process: positive regulation of ubiquitin-protein transferase activity (GO:0051443);; Molecular Function: cullin family protein binding…	K17824|1.40109e-90|pper:PRUPE_ppa011419mg|K17824 DCN1-like protein 4/5 | (RefSeq) hypothetical protein	--	[S]	Function unknown	Cullin binding	--	S	Function unknown	DCN1-like protein 4 isoform X2 [Prunus persica]
Prunus_armeniaca_newGene_597	--	--	Molecular Function: magnesium ion binding (GO:0000287);; Cellular Component: cytoplasm (GO:0005737);; Biological Process: metabolic process (GO:0008152);; Molecular Function: terpene synthase activity (GO:0010333);; Molecular Function: transferase activity (GO:0016740);;	--	--	--	--	Terpene synthase family, metal binding domain	(E,E)-alpha-farnesene synthase OS=Malus domestica OX=3750 GN=AFS1 PE=1 SV=2	O	Posttranslational modification, protein turnover, chaperones	(E,E)-alpha-farnesene synthase [Prunus persica]
Prunus_armeniaca_newGene_3210	--	--	--	--	--	--	--	--	--	--	--	PREDICTED: cingulin-like [Prunus mume]
Prunus_armeniaca_newGene_1871	[T]	Signal transduction mechanisms	--	--	--	[Q]	Secondary metabolites biosynthesis, transport and catabolism	ABC-2 type transporter;; ABC transporter;; Plant PDR ABC transporter associated;; AAA domain, putative AbiEii toxin, Type IV TA system;; ABC-transporter extracellular N-terminal;; AAA domain;; P-loop containing region of AAA domain;; ATPase family associated with various cellular activities (AAA)	Pleiotropic drug resistance protein 1 OS=Nicotiana tabacum OX=4097 GN=PDR1 PE=2 SV=1	V	Defense mechanisms	PREDICTED: pleiotropic drug resistance protein 1-like isoform X1 [Prunus mume]
Prunus_armeniaca_newGene_2515	--	--	Biological Process: Group II intron splicing (GO:0000373);; Molecular Function: RNA binding (GO:0003723);;	--	--	[L]	Replication, recombination and repair	CRS1 / YhbY (CRM) domain;; CRS1 / YhbY (CRM) domain	CRM-domain containing factor CFM3A, chloroplastic/mitochondrial OS=Arabidopsis thaliana OX=3702 GN=CFM3A PE=2 SV=1	S	Function unknown	PREDICTED: CRM-domain containing factor CFM3A, chloroplastic/mitochondrial [Prunus mume]
Prunus_armeniaca_newGene_2718	[K]	Transcription	Biological Process: defense response (GO:0006952);; Biological Process: signal transduction (GO:0007165);; Molecular Function: ADP binding (GO:0043531);;	--	--	--	--	Leucine Rich repeats (2 copies);; Leucine rich repeat;; NB-ARC domain;; TIR domain;; TIR domain	TMV resistance protein N OS=Nicotiana glutinosa OX=35889 GN=N PE=1 SV=1	S	Function unknown	PREDICTED: TMV resistance protein N-like [Prunus mume]
Prunus_armeniaca_newGene_2604	[K]	Transcription	Biological Process: defense response (GO:0006952);; Biological Process: signal transduction (GO:0007165);; Molecular Function: ADP binding (GO:0043531);;	--	--	--	--	TIR domain;; NB-ARC domain;; Leucine Rich repeats (2 copies);; TIR domain;; Leucine rich repeat	TMV resistance protein N OS=Nicotiana glutinosa OX=35889 GN=N PE=1 SV=1	S	Function unknown	PREDICTED: disease resistance protein TAO1-like [Prunus mume]
Prunus_armeniaca_newGene_7	--	--	--	--	--	--	--	--	--	--	--	PREDICTED: uncharacterized protein LOC103323322 [Prunus mume]
Prunus_armeniaca_newGene_1080	--	--	--	--	--	--	--	--	--	S	Function unknown	uncharacterized protein LOC110752993 [Prunus avium]
Prunus_armeniaca_newGene_961	[QV]	Secondary metabolites biosynthesis, transport and catabolism;; Defense mechanisms	Molecular Function: monooxygenase activity (GO:0004497);; Molecular Function: iron ion binding (GO:0005506);; Cellular Component: integral component of membrane (GO:0016021);; Molecular Function: oxidoreductase activity, acting on paired donors, with incorporation or reduction of molecular oxygen (GO:0016705);; Molecular Function: heme binding (GO:0020037);; Biological Process: oxidation-reductio…	--	--	[Q]	Secondary metabolites biosynthesis, transport and catabolism	Cytochrome P450	Cytochrome P450 71A1 OS=Persea americana OX=3435 GN=CYP71A1 PE=1 SV=2	Q	Secondary metabolites biosynthesis, transport and catabolism	PREDICTED: cytochrome P450 71A1-like [Prunus mume]
Prunus_armeniaca_newGene_266	[V]	Defense mechanisms	Molecular Function: ATP binding (GO:0005524);; Cellular Component: integral component of membrane (GO:0016021);; Molecular Function: ATPase activity, coupled to transmembrane movement of substances (GO:0042626);; Biological Process: transmembrane transport (GO:0055085);;	K05658|0|pmum:103342631|K05658 ATP-binding cassette, subfamily B (MDR/TAP), member 1 [EC:3.6.3.44] | (RefSeq) ABC transporter B family member 11-like	ABC transporters (ko02010)	[Q]	Secondary metabolites biosynthesis, transport and catabolism	ABC transporter transmembrane region;; ABC transporter	ABC transporter B family member 21 OS=Arabidopsis thaliana OX=3702 GN=ABCB21 PE=1 SV=2	V	Defense mechanisms	PREDICTED: ABC transporter B family member 11-like isoform X1 [Prunus mume]
Prunus_armeniaca_newGene_2075	[G]	Carbohydrate transport and metabolism	Biological Process: flavonoid biosynthetic process (GO:0009813);; Cellular Component: intracellular membrane-bounded organelle (GO:0043231);; Biological Process: flavonoid glucuronidation (GO:0052696);; Molecular Function: quercetin 3-O-glucosyltransferase activity (GO:0080043);; Molecular Function: quercetin 7-O-glucosyltransferase activity (GO:0080044);;	--	--	[GC]	--	UDP-glucoronosyl and UDP-glucosyl transferase	7-deoxyloganetin glucosyltransferase OS=Gardenia jasminoides OX=114476 GN=UGT85A24 PE=1 SV=1	S	Function unknown	7-deoxyloganetin glucosyltransferase-like [Prunus avium]
Prunus_armeniaca_newGene_55	[G]	Carbohydrate transport and metabolism	Cellular Component: cytoplasm (GO:0005737);; Biological Process: glycogen catabolic process (GO:0005980);; Molecular Function: glycogen phosphorylase activity (GO:0008184);; Molecular Function: amino acid binding (GO:0016597);; Molecular Function: pyridoxal phosphate binding (GO:0030170);;	K00688|1.79697e-74|pmum:103324292|K00688 glycogen phosphorylase [EC:2.4.1.1] | (RefSeq) alpha-glucan phosphorylase, H isozyme-like	Starch and sucrose metabolism (ko00500)	[G]	Carbohydrate transport and metabolism	Carbohydrate phosphorylase	Alpha-glucan phosphorylase, H isozyme OS=Vicia faba OX=3906 PE=2 SV=1	G	Carbohydrate transport and metabolism	PREDICTED: alpha-glucan phosphorylase, H isozyme-like [Prunus mume]
Prunus_armeniaca_newGene_2308	[G]	Carbohydrate transport and metabolism	Molecular Function: hydrolase activity, hydrolyzing O-glycosyl compounds (GO:0004553);; Cellular Component: cell wall (GO:0005618);; Biological Process: xyloglucan metabolic process (GO:0010411);; Molecular Function: xyloglucan:xyloglucosyl transferase activity (GO:0016762);; Biological Process: cell wall biogenesis (GO:0042546);; Cellular Component: apoplast (GO:0048046);; Biological Process: ce…	K08235|0|pmum:103334295|K08235 xyloglucan:xyloglucosyl transferase [EC:2.4.1.207] | (RefSeq) xyloglucan endotransglucosylase/hydrolase protein 2-like	--	--	--	Glycosyl hydrolases family 16;; Xyloglucan endo-transglycosylase (XET) C-terminus	Xyloglucan endotransglucosylase/hydrolase protein 2 OS=Arabidopsis thaliana OX=3702 GN=XTH2 PE=2 SV=1	G	Carbohydrate transport and metabolism	PREDICTED: xyloglucan endotransglucosylase/hydrolase protein 2-like isoform X2 [Prunus mume]
Prunus_armeniaca_newGene_1105	[K]	Transcription	--	--	--	--	--	Leucine rich repeat;; Leucine Rich repeats (2 copies);; Leucine Rich repeat;; Leucine Rich Repeat;; Leucine rich repeat;; Leucine Rich repeats (2 copies);; Leucine Rich Repeat;; Leucine rich repeat	Tyrosine-sulfated glycopeptide receptor 1 OS=Arabidopsis thaliana OX=3702 GN=PSY1R PE=1 SV=1	S	Function unknown	receptor-like protein 2 [Prunus persica]
Prunus_armeniaca_newGene_2013	--	--	--	--	--	--	--	--	Probable WRKY transcription factor 19 OS=Arabidopsis thaliana OX=3702 GN=WRKY19 PE=3 SV=1	S	Function unknown	PREDICTED: TMV resistance protein N-like [Prunus mume]
Prunus_armeniaca_newGene_1141	--	--	Molecular Function: DNA binding (GO:0003677);;	--	--	--	--	--	--	--	--	PREDICTED: protein CHROMATIN REMODELING 4-like [Prunus mume]
Prunus_armeniaca_newGene_1923	--	--	--	--	--	[R]	General function prediction only	PPR repeat;; PPR repeat family;; PPR repeat;; Pentatricopeptide repeat domain;; Tetratricopeptide repeat;; Tetratricopeptide repeat;; DYW family of nucleic acid deaminases	Pentatricopeptide repeat-containing protein At1g33350 OS=Arabidopsis thaliana OX=3702 GN=PCMP-E57 PE=2 SV=1	S	Function unknown	pentatricopeptide repeat-containing protein At1g33350 [Prunus persica]
Prunus_armeniaca_newGene_2127	[R]	General function prediction only	Molecular Function: nucleotide binding (GO:0000166);;	--	--	[T]	Signal transduction mechanisms	NB-ARC domain	Putative disease resistance protein At1g50180 OS=Arabidopsis thaliana OX=3702 GN=At1g50180 PE=3 SV=2	S	Function unknown	PREDICTED: putative disease resistance protein At1g50180 [Prunus mume]
Prunus_armeniaca_newGene_383	--	--	--	K01213|5.10706e-82|pmum:103329211|K01213 galacturan 1,4-alpha-galacturonidase [EC:3.2.1.67] | (RefSeq) exopolygalacturonase-like	Pentose and glucuronate interconversions (ko00040);Starch and sucrose metabolism (ko00500)	--	--	Glycosyl hydrolases family 28	Polygalacturonase OS=Medicago sativa OX=3879 PE=2 SV=1	M	Cell wall/membrane/envelope biogenesis	exopolygalacturonase-like [Prunus persica]
Prunus_armeniaca_newGene_321	[J]	Translation, ribosomal structure and biogenesis	Molecular Function: nucleic acid binding (GO:0003676);; Molecular Function: ATP binding (GO:0005524);; Cellular Component: mitochondrion (GO:0005739);; Cellular Component: cytosol (GO:0005829);; Molecular Function: ATP-dependent helicase activity (GO:0008026);; Cellular Component: plasmodesma (GO:0009506);;	K12818|3.4651e-67|pper:PRUPE_ppa000417mg|K12818 ATP-dependent RNA helicase DHX8/PRP22 [EC:3.6.4.13] | (RefSeq) hypothetical protein	Spliceosome (ko03040)	[A]	RNA processing and modification	S1 RNA binding domain	Probable pre-mRNA-splicing factor ATP-dependent RNA helicase DEAH5 OS=Arabidopsis thaliana OX=3702 GN=At3g26560 PE=1 SV=2	L	Replication, recombination and repair	probable pre-mRNA-splicing factor ATP-dependent RNA helicase DEAH5, partial [Prunus avium]
Prunus_armeniaca_newGene_1987	--	--	--	--	--	--	--	--	--	S	Function unknown	PREDICTED: uncharacterized protein LOC103332092 isoform X1 [Prunus mume]
Prunus_armeniaca_newGene_415	--	--	Biological Process: defense response (GO:0006952);; Biological Process: response to biotic stimulus (GO:0009607);;	--	--	--	--	Pathogenesis-related protein Bet v I family	Major allergen Pru av 1 OS=Prunus avium OX=42229 GN=PRUA1 PE=1 SV=1	S	Function unknown	PREDICTED: major allergen Pru av 1-like [Prunus mume]
Prunus_armeniaca_newGene_564	--	--	--	K02882|1.07445e-53|pmum:103337634|K02882 large subunit ribosomal protein L18Ae | (RefSeq) 60S ribosomal protein L18a-like	Ribosome (ko03010)	[J]	Translation, ribosomal structure and biogenesis	Ribosomal proteins 50S-L18Ae/60S-L20/60S-L18A	60S ribosomal protein L18a OS=Oryza sativa subsp. japonica OX=39947 GN=RPL18A PE=1 SV=1	J	Translation, ribosomal structure and biogenesis	PREDICTED: uncharacterized protein LOC103337634 isoform X1 [Prunus mume]
Prunus_armeniaca_newGene_1768	[G]	Carbohydrate transport and metabolism	Biological Process: carbohydrate metabolic process (GO:0005975);; Molecular Function: beta-glucosidase activity (GO:0008422);; Cellular Component: integral component of membrane (GO:0016021);; Molecular Function: scopolin beta-glucosidase activity (GO:0102483);;	K01188|0|pper:PRUPE_ppa003718mg|K01188 beta-glucosidase [EC:3.2.1.21] | (RefSeq) hypothetical protein	Cyanoamino acid metabolism (ko00460);Starch and sucrose metabolism (ko00500);Phenylpropanoid biosynthesis (ko00940)	[G]	Carbohydrate transport and metabolism	Glycosyl hydrolase family 1	Beta-glucosidase 12 OS=Oryza sativa subsp. indica OX=39946 GN=BGLU12 PE=3 SV=1	G	Carbohydrate transport and metabolism	beta-glucosidase 12 isoform X2 [Prunus persica]
Prunus_armeniaca_newGene_1363	--	--	--	--	--	--	--	--	--	--	--	uncharacterized protein LOC110746980 [Prunus avium]
Prunus_armeniaca_newGene_606	--	--	--	--	--	--	--	--	--	--	--	hypothetical protein PRUPE_4G128900 [Prunus persica]
Prunus_armeniaca_newGene_3067	[R]	General function prediction only	Cellular Component: mitochondrion (GO:0005739);; Biological Process: embryo development ending in seed dormancy (GO:0009793);; Biological Process: endosperm development (GO:0009960);; Molecular Function: hydrolase activity, acting on ester bonds (GO:0016788);; Molecular Function: sulfur dioxygenase activity (GO:0050313);; Biological Process: oxidation-reduction process (GO:0055114);;	K17725|7.24588e-57|pper:PRUPE_ppa009231mg|K17725 sulfur dioxygenase [EC:1.13.11.18] | (RefSeq) hypothetical protein	Sulfur metabolism (ko00920)	[R]	General function prediction only	--	Persulfide dioxygenase ETHE1 homolog, mitochondrial OS=Arabidopsis thaliana OX=3702 GN=GLY3 PE=1 SV=3	S	Function unknown	persulfide dioxygenase ETHE1 homolog, mitochondrial isoform X2 [Prunus persica]
Prunus_armeniaca_newGene_949	[QV]	Secondary metabolites biosynthesis, transport and catabolism;; Defense mechanisms	Molecular Function: monooxygenase activity (GO:0004497);; Molecular Function: iron ion binding (GO:0005506);; Cellular Component: integral component of membrane (GO:0016021);; Molecular Function: oxidoreductase activity, acting on paired donors, with incorporation or reduction of molecular oxygen (GO:0016705);; Molecular Function: heme binding (GO:0020037);; Biological Process: oxidation-reductio…	K07408|0|pmum:103337957|K07408 cytochrome P450 family 1 subfamily A polypeptide 1 [EC:1.14.14.1] | (RefSeq) cytochrome P450 71A24-like	--	[Q]	Secondary metabolites biosynthesis, transport and catabolism	Cytochrome P450	Cytochrome P450 71A6 (Fragment) OS=Nepeta racemosa OX=54731 GN=CYP71A6 PE=2 SV=1	Q	Secondary metabolites biosynthesis, transport and catabolism	cytochrome P450 71A24-like [Prunus avium]
Prunus_armeniaca_newGene_691	--	--	--	--	--	--	--	--	--	--	--	BCL-6 corepressor-like protein 1 [Prunus avium]
Prunus_armeniaca_newGene_2311	[O]	Posttranslational modification, protein turnover, chaperones	Cellular Component: cell (GO:0005623);; Molecular Function: electron carrier activity (GO:0009055);; Molecular Function: protein disulfide oxidoreductase activity (GO:0015035);; Biological Process: cell redox homeostasis (GO:0045454);; Biological Process: oxidation-reduction process (GO:0055114);;	K00799|6.73881e-107|pper:PRUPE_ppa016218mg|K00799 glutathione S-transferase [EC:2.5.1.18] | (RefSeq) hypothetical protein	Glutathione metabolism (ko00480)	[O]	Posttranslational modification, protein turnover, chaperones	Glutaredoxin;; Glutathione S-transferase, C-terminal domain;; Glutathione S-transferase, C-terminal domain;; Glutathione S-transferase, C-terminal domain;; Glutathione S-transferase, N-terminal domain;; Glutathione S-transferase, N-terminal domain;; Glutathione S-transferase, N-terminal domain	Glutaredoxin-C5, chloroplastic OS=Arabidopsis thaliana OX=3702 GN=GRXC5 PE=1 SV=1	O	Posttranslational modification, protein turnover, chaperones	PREDICTED: glutathione transferase GST 23-like [Prunus mume]
Prunus_armeniaca_newGene_3166	[J]	Translation, ribosomal structure and biogenesis	Molecular Function: structural constituent of ribosome (GO:0003735);; Cellular Component: ribosome (GO:0005840);; Biological Process: translation (GO:0006412);; Cellular Component: chloroplast (GO:0009507);;	K02959|8.49794e-56|pper:PrpeC_p003|K02959 small subunit ribosomal protein S16 | (RefSeq) rps16; ribosomal protein S16	Ribosome (ko03010)	[J]	Translation, ribosomal structure and biogenesis	Ribosomal protein S16	30S ribosomal protein S16, chloroplastic OS=Morus indica OX=248361 GN=rps16 PE=3 SV=1	J	Translation, ribosomal structure and biogenesis	ribosomal protein S16 (chloroplast) [Prunus yedoensis]
Prunus_armeniaca_newGene_3226	--	--	--	K01476|3.06595e-07|mdm:103426867|K01476 arginase [EC:3.5.3.1] | (RefSeq) arginase 1, mitochondrial-like	Arginine biosynthesis (ko00220);Arginine and proline metabolism (ko00330);Biosynthesis of amino acids (ko01230)	[E]	Amino acid transport and metabolism	--	Arginase 1, mitochondrial OS=Oryza sativa subsp. indica OX=39946 GN=B0616E02-H0507E05.7 PE=1 SV=1	--	--	arginase 1, mitochondrial isoform X5 [Carica papaya]
Prunus_armeniaca_newGene_2315	[V]	Defense mechanisms	Molecular Function: ATP binding (GO:0005524);; Cellular Component: plasma membrane (GO:0005886);; Cellular Component: integral component of membrane (GO:0016021);; Molecular Function: ATPase activity, coupled to transmembrane movement of substances (GO:0042626);; Biological Process: transmembrane transport (GO:0055085);;	--	--	[Q]	Secondary metabolites biosynthesis, transport and catabolism	ABC-transporter extracellular N-terminal;; ABC transporter;; ABC-2 type transporter	Pleiotropic drug resistance protein 2 OS=Nicotiana plumbaginifolia OX=4092 GN=PDR2 PE=2 SV=1	V	Defense mechanisms	pleiotropic drug resistance protein 1-like [Prunus avium]
Prunus_armeniaca_newGene_666	[NW]	Cell motility;; Extracellular structures	Molecular Function: protein serine/threonine kinase activity (GO:0004674);; Molecular Function: ATP binding (GO:0005524);; Biological Process: protein phosphorylation (GO:0006468);; Cellular Component: integral component of membrane (GO:0016021);; Molecular Function: carbohydrate binding (GO:0030246);; Biological Process: recognition of pollen (GO:0048544);;	--	--	--	--	Protein tyrosine kinase;; Protein kinase domain;; D-mannose binding lectin;; S-locus glycoprotein domain;; PAN-like domain	G-type lectin S-receptor-like serine/threonine-protein kinase At4g27290 OS=Arabidopsis thaliana OX=3702 GN=At4g27290 PE=3 SV=4	T	Signal transduction mechanisms	PREDICTED: uncharacterized protein LOC103326355 [Prunus mume]
Prunus_armeniaca_newGene_2254	[S]	Function unknown	--	--	--	[S]	Function unknown	Cysteine-rich secretory protein family	Basic form of pathogenesis-related protein 1 OS=Nicotiana tabacum OX=4097 PE=3 SV=1	S	Function unknown	PREDICTED: pathogenesis-related protein 1A-like [Prunus mume]
Prunus_armeniaca_newGene_3195	--	--	--	--	--	--	--	--	--	--	--	hypothetical protein PRUPE_2G139700 [Prunus persica]
Prunus_armeniaca_newGene_114	[QV]	Secondary metabolites biosynthesis, transport and catabolism;; Defense mechanisms	Molecular Function: monooxygenase activity (GO:0004497);; Molecular Function: iron ion binding (GO:0005506);; Cellular Component: integral component of membrane (GO:0016021);; Molecular Function: oxidoreductase activity, acting on paired donors, with incorporation or reduction of molecular oxygen (GO:0016705);; Molecular Function: heme binding (GO:0020037);; Biological Process: oxidation-reductio…	--	--	[Q]	Secondary metabolites biosynthesis, transport and catabolism	Cytochrome P450	Cytochrome P450 71A1 OS=Persea americana OX=3435 GN=CYP71A1 PE=1 SV=2	Q	Secondary metabolites biosynthesis, transport and catabolism	PREDICTED: cytochrome P450 71A1-like [Prunus mume]
Prunus_armeniaca_newGene_2855	[J]	Translation, ribosomal structure and biogenesis	Molecular Function: structural constituent of ribosome (GO:0003735);; Cellular Component: nucleolus (GO:0005730);; Biological Process: translation (GO:0006412);; Cellular Component: cytosolic small ribosomal subunit (GO:0022627);; Molecular Function: small ribosomal subunit rRNA binding (GO:0070181);;	K02953|4.16678e-104|pmum:103330570|K02953 small subunit ribosomal protein S13e | (RefSeq) 40S ribosomal protein S13-2-like	Ribosome (ko03010)	[J]	Translation, ribosomal structure and biogenesis	Ribosomal S13/S15 N-terminal domain;; Ribosomal protein S15	40S ribosomal protein S13 OS=Glycine max OX=3847 GN=RPS13 PE=2 SV=1	J	Translation, ribosomal structure and biogenesis	PREDICTED: 40S ribosomal protein S13-2-like [Prunus mume]
Prunus_armeniaca_newGene_1561	--	--	Molecular Function: zinc ion binding (GO:0008270);;	--	--	[R]	General function prediction only	PPR repeat;; PPR repeat family;; DYW family of nucleic acid deaminases;; PPR repeat;; Pentatricopeptide repeat domain	Putative pentatricopeptide repeat-containing protein At3g49142 OS=Arabidopsis thaliana OX=3702 GN=PCMP-H77 PE=3 SV=1	S	Function unknown	putative pentatricopeptide repeat-containing protein At3g49142 [Prunus persica]
Prunus_armeniaca_newGene_2567	--	--	Cellular Component: mitochondrion (GO:0005739);; Molecular Function: zinc ion binding (GO:0008270);;	--	--	[R]	General function prediction only	PPR repeat family;; PPR repeat;; DYW family of nucleic acid deaminases;; PPR repeat;; Pentatricopeptide repeat domain;; Pentacotripeptide-repeat region of PRORP	Pentatricopeptide repeat-containing protein At2g01510, mitochondrial OS=Arabidopsis thaliana OX=3702 GN=PCMP-H37 PE=3 SV=1	S	Function unknown	PREDICTED: pentatricopeptide repeat-containing protein At2g01510, mitochondrial [Prunus mume]
Prunus_armeniaca_newGene_1366	--	--	Molecular Function: transcription factor activity, sequence-specific DNA binding (GO:0003700);; Biological Process: regulation of transcription, DNA-templated (GO:0006355);; Molecular Function: sequence-specific DNA binding (GO:0043565);;	K14432|8.92699e-149|pmum:103330404|K14432 ABA responsive element binding factor | (RefSeq) ABSCISIC ACID-INSENSITIVE 5-like protein 2	Plant hormone signal transduction (ko04075)	--	--	bZIP transcription factor;; Basic region leucine zipper	ABSCISIC ACID-INSENSITIVE 5-like protein 2 OS=Arabidopsis thaliana OX=3702 GN=DPBF3 PE=1 SV=1	S	Function unknown	PREDICTED: ABSCISIC ACID-INSENSITIVE 5-like protein 2 isoform X3 [Prunus mume]
Prunus_armeniaca_newGene_39	[G]	Carbohydrate transport and metabolism	Biological Process: carbohydrate metabolic process (GO:0005975);; Molecular Function: glycogen phosphorylase activity (GO:0008184);; Molecular Function: amino acid binding (GO:0016597);; Molecular Function: pyridoxal phosphate binding (GO:0030170);;	K00688|1.94401e-62|pmum:103324292|K00688 glycogen phosphorylase [EC:2.4.1.1] | (RefSeq) alpha-glucan phosphorylase, H isozyme-like	Starch and sucrose metabolism (ko00500)	[G]	Carbohydrate transport and metabolism	Carbohydrate phosphorylase	Alpha-glucan phosphorylase, H isozyme OS=Vicia faba OX=3906 PE=2 SV=1	G	Carbohydrate transport and metabolism	PREDICTED: alpha-glucan phosphorylase, H isozyme-like [Prunus mume]
Prunus_armeniaca_newGene_2609	[P]	Inorganic ion transport and metabolism	Molecular Function: calcium-transporting ATPase activity (GO:0005388);; Molecular Function: ATP binding (GO:0005524);; Cellular Component: integral component of membrane (GO:0016021);; Molecular Function: metal ion binding (GO:0046872);; Biological Process: calcium ion transmembrane transport (GO:0070588);;	K05853|0|pper:PRUPE_ppa000801mg|K05853 Ca2+ transporting ATPase, sarcoplasmic/endoplasmic reticulum [EC:3.6.3.8] | (RefSeq) hypothetical protein	--	[P]	Inorganic ion transport and metabolism	E1-E2 ATPase;; Cation transport ATPase (P-type);; Cation transporter/ATPase, N-terminus;; Cation transport ATPase (P-type);; Cation transporter/ATPase, N-terminus	Calcium-transporting ATPase 3, endoplasmic reticulum-type OS=Arabidopsis thaliana OX=3702 GN=ECA3 PE=2 SV=3	P	Inorganic ion transport and metabolism	calcium-transporting ATPase 3, endoplasmic reticulum-type isoform X2 [Prunus persica]
Prunus_armeniaca_newGene_854	--	--	--	--	--	--	--	--	--	S	Function unknown	F-box/LRR-repeat protein At3g48880 [Prunus persica]
Prunus_armeniaca_newGene_3313	--	--	--	--	--	[K]	Transcription	No apical meristem (NAM) protein	Uncharacterized calcium-binding protein At1g02270 OS=Arabidopsis thaliana OX=3702 GN=At1g02270 PE=2 SV=2	S	Function unknown	PREDICTED: NAC domain-containing protein 62-like [Prunus mume]
Prunus_armeniaca_newGene_5	--	--	Cellular Component: integral component of membrane (GO:0016021);;	--	--	--	--	Oligosaccaryltransferase	Dolichyl-diphosphooligosaccharide--protein glycosyltransferase subunit 4A OS=Arabidopsis thaliana OX=3702 GN=OST4A PE=3 SV=1	S	Function unknown	uncharacterized protein LOC110756557 [Prunus avium]
Prunus_armeniaca_newGene_1362	--	--	--	--	--	--	--	--	--	--	--	hypothetical protein PRUPE_4G065000 [Prunus persica]
Prunus_armeniaca_newGene_3162	--	--	--	K18185|8.36535e-41|pmum:103331551|K18185 cytochrome c oxidase assembly protein subunit 23 | (RefSeq) cytochrome c oxidase-assembly factor COX23, mitochondrial	--	[S]	Function unknown	CHCH domain	--	O	Posttranslational modification, protein turnover, chaperones	PREDICTED: cytochrome c oxidase-assembly factor COX23, mitochondrial [Prunus mume]
Prunus_armeniaca_newGene_2206	[I]	Lipid transport and metabolism	Biological Process: metabolic process (GO:0008152);; Molecular Function: hydrolase activity (GO:0016787);;	--	--	[V]	Defense mechanisms	alpha/beta hydrolase fold;; Carboxylesterase family;; Steryl acetyl hydrolase	Probable carboxylesterase 13 OS=Arabidopsis thaliana OX=3702 GN=CXE13 PE=1 SV=1	I	Lipid transport and metabolism	probable carboxylesterase 12 [Prunus persica]
Prunus_armeniaca_newGene_1564	--	--	Molecular Function: zinc ion binding (GO:0008270);;	--	--	--	--	MuDR family transposase;; MULE transposase domain;; SWIM zinc finger;; Transposase, Mutator family	--	S	Function unknown	PREDICTED: uncharacterized protein LOC103318668 [Prunus mume]
Prunus_armeniaca_newGene_2303	--	--	--	--	--	--	--	--	--	--	--	hypothetical protein PRUPE_8G187700 [Prunus persica]
Prunus_armeniaca_newGene_2958	--	--	Cellular Component: integral component of membrane (GO:0016021);;	--	--	--	--	--	--	--	--	uncharacterized protein LOC18791226 isoform X1 [Prunus persica]
Prunus_armeniaca_newGene_1028	--		Molecular Function: kinase activity (GO:0016301);;	--	--	[T]	Signal transduction mechanisms	Protein tyrosine kinase;; Protein kinase domain;; Wall-associated receptor kinase C-terminal;; Wall-associated receptor kinase galacturonan-binding;; Calmodulin binding protein-like	LEAF RUST 10 DISEASE-RESISTANCE LOCUS RECEPTOR-LIKE PROTEIN KINASE-like 2.5 OS=Arabidopsis thaliana OX=3702 GN=LRK10L-2.5 PE=3 SV=1	T	Signal transduction mechanisms	PREDICTED: LEAF RUST 10 DISEASE-RESISTANCE LOCUS RECEPTOR-LIKE PROTEIN KINASE-like 2.1 [Prunus mume]
Prunus_armeniaca_newGene_732	--	--	Molecular Function: FMN binding (GO:0010181);; Cellular Component: integral component of membrane (GO:0016021);; Molecular Function: oxidoreductase activity (GO:0016491);; Biological Process: oxidation-reduction process (GO:0055114);;	--	--	--	--	--	--	P	Inorganic ion transport and metabolism	hypothetical protein PRUPE_6G237800 [Prunus persica]
Prunus_armeniaca_newGene_882	--	--	--	--	--	[R]	General function prediction only	PPR repeat;; PPR repeat family;; PPR repeat;; Pentatricopeptide repeat domain;; Pentacotripeptide-repeat region of PRORP;; Tetratricopeptide repeat;; Tetratricopeptide repeat	Pentatricopeptide repeat-containing protein At4g22760 OS=Arabidopsis thaliana OX=3702 GN=PCMP-E6 PE=2 SV=1	S	Function unknown	PREDICTED: pentatricopeptide repeat-containing protein At4g22760 [Prunus mume]
Prunus_armeniaca_newGene_1797	[O]	Posttranslational modification, protein turnover, chaperones	--	K03283|0|pmum:103341783|K03283 heat shock 70kDa protein 1/8 | (RefSeq) heat shock 70 kDa protein 18-like	Spliceosome (ko03040);Protein processing in endoplasmic reticulum (ko04141);Endocytosis (ko04144)	[O]	Posttranslational modification, protein turnover, chaperones	Hsp70 protein;; MreB/Mbl protein;; gag-polypeptide of LTR copia-type;; NAD-specific glutamate dehydrogenase	Heat shock cognate 70 kDa protein OS=Petunia hybrida OX=4102 GN=HSP70 PE=2 SV=1	O	Posttranslational modification, protein turnover, chaperones	PREDICTED: heat shock 70 kDa protein 18-like [Prunus mume]
Prunus_armeniaca_newGene_942	--	--	--	--	--	--	--	--	--	--	--	hypothetical protein PRUPE_5G159000 [Prunus persica]
Prunus_armeniaca_newGene_1267	--	--	Molecular Function: ATP binding (GO:0005524);; Biological Process: transport (GO:0006810);; Cellular Component: integral component of membrane (GO:0016021);; Molecular Function: ATPase activity (GO:0016887);;	--	--	[Q]	Secondary metabolites biosynthesis, transport and catabolism	ABC-2 type transporter	Pleiotropic drug resistance protein 2 OS=Nicotiana plumbaginifolia OX=4092 GN=PDR2 PE=2 SV=1	V	Defense mechanisms	pleiotropic drug resistance protein 2 [Prunus persica]
Prunus_armeniaca_newGene_1790	[G]	Carbohydrate transport and metabolism	Biological Process: carbohydrate metabolic process (GO:0005975);; Molecular Function: prunasin beta-glucosidase activity (GO:0050224);;	K01188|0|pper:PRUPE_ppa006110mg|K01188 beta-glucosidase [EC:3.2.1.21] | (RefSeq) hypothetical protein	Cyanoamino acid metabolism (ko00460);Starch and sucrose metabolism (ko00500);Phenylpropanoid biosynthesis (ko00940)	[G]	Carbohydrate transport and metabolism	Glycosyl hydrolase family 1;; Glycosyl hydrolase family 1	Beta-glucosidase 24 OS=Oryza sativa subsp. japonica OX=39947 GN=BGLU24 PE=2 SV=1	G	Carbohydrate transport and metabolism	cyanogenic beta-glucosidase isoform X2 [Prunus persica]
Prunus_armeniaca_newGene_191	--	--	Biological Process: transport (GO:0006810);;	K14709|6.52336e-12|mdm:103407875|K14709 solute carrier family 39 (zinc transporter), member 1/2/3 | (RefSeq) zinc transporter 8-like	--	[P]	Inorganic ion transport and metabolism	--	Zinc transporter 1 OS=Arabidopsis thaliana OX=3702 GN=ZIP1 PE=2 SV=1	P	Inorganic ion transport and metabolism	hypothetical protein PRUPE_3G084700 [Prunus persica]
Prunus_armeniaca_newGene_2895	--	--	--	--	--	--	--	F-box domain;; F-box-like	--	S	Function unknown	PREDICTED: F-box/LRR-repeat protein At3g48880-like [Prunus mume]
Prunus_armeniaca_newGene_1245	--	--	Biological Process: defense response (GO:0006952);; Biological Process: response to biotic stimulus (GO:0009607);;	--	--	--	--	Pathogenesis-related protein Bet v I family	Major allergen Pru ar 1 OS=Prunus armeniaca OX=36596 PE=1 SV=1	S	Function unknown	major allergen Pru ar 1-like [Prunus avium]
Prunus_armeniaca_newGene_3153	[K]	Transcription	--	--	--	--	--	Protein tyrosine kinase;; Protein kinase domain;; Leucine rich repeat;; Leucine Rich repeats (2 copies);; Leucine Rich Repeat;; Leucine rich repeat;; Leucine rich repeat N-terminal domain;; Leucine Rich repeats (2 copies);; Leucine Rich Repeat;; Protein tyrosine kinase;; Protein kinase domain	Probable LRR receptor-like serine/threonine-protein kinase At3g47570 OS=Arabidopsis thaliana OX=3702 GN=At3g47570 PE=2 SV=1	S	Function unknown	PREDICTED: probable LRR receptor-like serine/threonine-protein kinase At3g47570 [Prunus mume]
Prunus_armeniaca_newGene_955	--	--	Molecular Function: monooxygenase activity (GO:0004497);; Molecular Function: iron ion binding (GO:0005506);; Cellular Component: integral component of membrane (GO:0016021);; Molecular Function: oxidoreductase activity, acting on paired donors, with incorporation or reduction of molecular oxygen (GO:0016705);; Molecular Function: heme binding (GO:0020037);; Biological Process: oxidation-reductio…	--	--	[Q]	Secondary metabolites biosynthesis, transport and catabolism	Cytochrome P450	Cytochrome P450 71A26 OS=Arabidopsis thaliana OX=3702 GN=CYP71A26 PE=3 SV=1	Q	Secondary metabolites biosynthesis, transport and catabolism	PREDICTED: cytochrome P450 71A25-like [Prunus mume]
Prunus_armeniaca_newGene_1249	--	--	Molecular Function: zinc ion binding (GO:0008270);;	--	--	[R]	General function prediction only	PPR repeat family;; PPR repeat;; PPR repeat;; DYW family of nucleic acid deaminases;; Pentatricopeptide repeat domain;; Pentacotripeptide-repeat region of PRORP;; Tetratricopeptide repeat	Pentatricopeptide repeat-containing protein At3g22690 OS=Arabidopsis thaliana OX=3702 GN=PCMP-H56 PE=3 SV=1	S	Function unknown	PREDICTED: pentatricopeptide repeat-containing protein At3g22690 [Prunus mume]
Prunus_armeniaca_newGene_1184	[G]	Carbohydrate transport and metabolism	Biological Process: metabolic process (GO:0008152);; Molecular Function: transferase activity, transferring hexosyl groups (GO:0016758);;	--	--	[GC]	--	UDP-glucoronosyl and UDP-glucosyl transferase	UDP-glucose iridoid glucosyltransferase OS=Catharanthus roseus OX=4058 GN=UGT76A2 PE=1 SV=1	S	Function unknown	PREDICTED: UDP-glycosyltransferase 76E2-like [Prunus mume]
Prunus_armeniaca_newGene_2211	--	--	Molecular Function: zinc ion binding (GO:0008270);;	--	--	[R]	General function prediction only	PPR repeat;; PPR repeat family;; PPR repeat;; DYW family of nucleic acid deaminases;; Pentatricopeptide repeat domain;; Pentacotripeptide-repeat region of PRORP	Pentatricopeptide repeat-containing protein At4g33990 OS=Arabidopsis thaliana OX=3702 GN=EMB2758 PE=3 SV=2	S	Function unknown	PREDICTED: pentatricopeptide repeat-containing protein At4g33990 [Prunus mume]
Prunus_armeniaca_newGene_3201	--	--	Biological Process: cytoplasmic translation (GO:0002181);; Molecular Function: structural constituent of ribosome (GO:0003735);; Molecular Function: rRNA binding (GO:0019843);; Cellular Component: cytosolic large ribosomal subunit (GO:0022625);;	K02940|2.66616e-11|pop:POPTR_0011s15170g|K02940 large subunit ribosomal protein L9e | (RefSeq) POPTRDRAFT_727272; GA family protein	Ribosome (ko03010)	[J]	Translation, ribosomal structure and biogenesis	--	60S ribosomal protein L9 OS=Oryza sativa subsp. japonica OX=39947 GN=RPL9 PE=2 SV=3	J	Translation, ribosomal structure and biogenesis	PREDICTED: 60S ribosomal protein L9-like [Populus euphratica]
Prunus_armeniaca_newGene_2681	--	--	--	--	--	--	--	FBD	Putative F-box protein At1g49610 OS=Arabidopsis thaliana OX=3702 GN=At1g49610 PE=4 SV=2	S	Function unknown	probable FBD-associated F-box protein At1g32375 isoform X1 [Prunus persica]
Prunus_armeniaca_newGene_1918	[G]	Carbohydrate transport and metabolism	Biological Process: carbohydrate metabolic process (GO:0005975);; Molecular Function: glycogen phosphorylase activity (GO:0008184);; Molecular Function: amino acid binding (GO:0016597);; Molecular Function: pyridoxal phosphate binding (GO:0030170);;	K00688|1.25875e-61|pmum:103324292|K00688 glycogen phosphorylase [EC:2.4.1.1] | (RefSeq) alpha-glucan phosphorylase, H isozyme-like	Starch and sucrose metabolism (ko00500)	[G]	Carbohydrate transport and metabolism	Carbohydrate phosphorylase	Alpha-glucan phosphorylase, H isozyme OS=Vicia faba OX=3906 PE=2 SV=1	G	Carbohydrate transport and metabolism	PREDICTED: alpha-glucan phosphorylase, H isozyme-like [Prunus mume]
Prunus_armeniaca_newGene_729	--	--	--	--	--	--	--	--	--	--	--	PREDICTED: uncharacterized protein LOC107881827 [Prunus mume]
Prunus_armeniaca_newGene_2120	--	--	Biological Process: response to auxin (GO:0009733);;	--	--	--	--	--	Indole-3-acetic acid-induced protein ARG7 OS=Vigna radiata var. radiata OX=3916 GN=ARG7 PE=2 SV=1	S	Function unknown	hypothetical protein PRUPE_8G079500 [Prunus persica]
Prunus_armeniaca_newGene_855	--	--	--	--	--	--	--	--	--	--	--	PREDICTED: glycine-rich cell wall structural protein 1.8-like [Prunus mume]
Prunus_armeniaca_newGene_1959	--	--	Molecular Function: methyltransferase activity (GO:0008168);; Biological Process: methylation (GO:0032259);;	--	--	--	--	SAM dependent carboxyl methyltransferase	Probable S-adenosylmethionine-dependent methyltransferase At5g38100 OS=Arabidopsis thaliana OX=3702 GN=At5g38100 PE=2 SV=1	S	Function unknown	PREDICTED: probable S-adenosylmethionine-dependent methyltransferase At5g38100 [Prunus mume]
Prunus_armeniaca_newGene_583	--	--	--	--	--	[PT]	--	--	Cyclic nucleotide-gated ion channel 1 OS=Arabidopsis thaliana OX=3702 GN=CNGC1 PE=1 SV=1	U	Intracellular trafficking, secretion, and vesicular transport	PREDICTED: cyclic nucleotide-gated ion channel 1-like [Prunus mume]
Prunus_armeniaca_newGene_918	[N]	Cell motility	Cellular Component: integral component of membrane (GO:0016021);; Molecular Function: cellulose synthase (UDP-forming) activity (GO:0016760);; Biological Process: cellulose biosynthetic process (GO:0030244);; Biological Process: cell wall organization (GO:0071555);;	--	--	--	--	Cellulose synthase	Cellulose synthase-like protein G3 OS=Arabidopsis thaliana OX=3702 GN=CSLG3 PE=2 SV=2	M	Cell wall/membrane/envelope biogenesis	PREDICTED: cellulose synthase-like protein G3 [Prunus mume]
Prunus_armeniaca_newGene_2	--	--	--	--	--	--	--	Protein of unknown function (DUF674)	--	S	Function unknown	PREDICTED: uncharacterized protein LOC103332597 [Prunus mume]
Prunus_armeniaca_newGene_1339	--		--	K04733|0|pmum:103343906|K04733 interleukin-1 receptor-associated kinase 4 [EC:2.7.11.1] | (RefSeq) rust resistance kinase Lr10-like	--	[T]	Signal transduction mechanisms	Protein kinase domain;; Protein tyrosine kinase	Rust resistance kinase Lr10 OS=Triticum aestivum OX=4565 GN=LRK10 PE=2 SV=1	T	Signal transduction mechanisms	rust resistance kinase Lr10-like isoform X1 [Prunus avium]
Prunus_armeniaca_newGene_2605	--	--	--	--	--	[R]	General function prediction only	PPR repeat;; DYW family of nucleic acid deaminases;; PPR repeat family;; PPR repeat;; Pentatricopeptide repeat domain;; Pentacotripeptide-repeat region of PRORP	Putative pentatricopeptide repeat-containing protein At3g23330 OS=Arabidopsis thaliana OX=3702 GN=PCMP-H32 PE=3 SV=1	S	Function unknown	putative pentatricopeptide repeat-containing protein At3g23330 [Prunus persica]
Prunus_armeniaca_newGene_2068	[Q]	Secondary metabolites biosynthesis, transport and catabolism	Molecular Function: oxidoreductase activity (GO:0016491);; Molecular Function: metal ion binding (GO:0046872);; Biological Process: oxidation-reduction process (GO:0055114);;	--	--	[QR]	--	2OG-Fe(II) oxygenase superfamily;; non-haem dioxygenase in morphine synthesis N-terminal	Protein DMR6-LIKE OXYGENASE 2 OS=Arabidopsis thaliana OX=3702 GN=DLO2 PE=2 SV=1	S	Function unknown	PREDICTED: protein DMR6-LIKE OXYGENASE 2-like [Prunus mume]
Prunus_armeniaca_newGene_1185	--	--	Biological Process: metabolic process (GO:0008152);; Molecular Function: transferase activity, transferring hexosyl groups (GO:0016758);;	--	--	[GC]	--	UDP-glucoronosyl and UDP-glucosyl transferase	UDP-glucose iridoid glucosyltransferase OS=Catharanthus roseus OX=4058 GN=UGT76A2 PE=1 SV=1	S	Function unknown	UDP-glucose iridoid glucosyltransferase [Prunus persica]
Prunus_armeniaca_newGene_1590	--	--	Molecular Function: binding (GO:0005488);;	--	--	--	--	gag-polypeptide of LTR copia-type	Retrovirus-related Pol polyprotein from transposon TNT 1-94 OS=Nicotiana tabacum OX=4097 PE=2 SV=1	S	Function unknown	PREDICTED: uncharacterized protein LOC109122563 [Vitis vinifera]
Prunus_armeniaca_newGene_2384	[C]	Energy production and conversion	Cellular Component: photosystem II (GO:0009523);; Cellular Component: chloroplast thylakoid membrane (GO:0009535);; Biological Process: photosynthetic electron transport in photosystem II (GO:0009772);; Cellular Component: integral component of membrane (GO:0016021);; Molecular Function: chlorophyll binding (GO:0016168);; Biological Process: protein-chromophore linkage (GO:0018298);; Molecular Fu…	K02704|0|pper:PrpeC_p048|K02704 photosystem II CP47 chlorophyll apoprotein | (RefSeq) psbB; photosystem II CP47 chlorophyll apoprotein	Photosynthesis (ko00195)	--	--	Photosystem II protein;; RNA polymerase Rpb3/RpoA insert domain;; RNA polymerase Rpb3/Rpb11 dimerisation domain;; Bacterial RNA polymerase, alpha chain C terminal domain;; Cytochrome b/b6/petB;; Cytochrome b(N-terminal)/b6/petB;; Photosystem II protein;; Cytochrome b(C-terminal)/b6/petD;; Ribosomal protein S11;; Ribosomal protein S8;; Ribosomal protein L14p/L23e;; Ribosomal protein L16p/L10e;; Ph…	Photosystem II CP47 reaction center protein OS=Vitis vinifera OX=29760 GN=psbB PE=3 SV=1	S	Function unknown	PSII 47 kDa protein (chloroplast) [Ginkgo biloba]
Prunus_armeniaca_newGene_667	[T]	Signal transduction mechanisms	Molecular Function: protein serine/threonine kinase activity (GO:0004674);; Molecular Function: ATP binding (GO:0005524);; Biological Process: protein phosphorylation (GO:0006468);; Cellular Component: integral component of membrane (GO:0016021);; Biological Process: recognition of pollen (GO:0048544);;	K04733|0|pper:PRUPE_ppa014995mg|K04733 interleukin-1 receptor-associated kinase 4 [EC:2.7.11.1] | (RefSeq) hypothetical protein	--	--	--	Protein tyrosine kinase;; Protein kinase domain;; PAN-like domain;; S-locus glycoprotein domain;; Domain of unknown function (DUF3403)	G-type lectin S-receptor-like serine/threonine-protein kinase SD1-1 OS=Arabidopsis thaliana OX=3702 GN=SD11 PE=1 SV=1	T	Signal transduction mechanisms	PREDICTED: G-type lectin S-receptor-like serine/threonine-protein kinase SD1-1 isoform X1 [Prunus mume]
Prunus_armeniaca_newGene_598	[P]	Inorganic ion transport and metabolism	Molecular Function: binding (GO:0005488);; Biological Process: ion transport (GO:0006811);; Cellular Component: membrane (GO:0016020);;	K01537|0|pmum:103325633|K01537 Ca2+-transporting ATPase [EC:3.6.3.8] | (RefSeq) putative calcium-transporting ATPase 13, plasma membrane-type	--	[P]	Inorganic ion transport and metabolism	Cation transporting ATPase, C-terminus	Calcium-transporting ATPase 12, plasma membrane-type OS=Arabidopsis thaliana OX=3702 GN=ACA12 PE=2 SV=1	P	Inorganic ion transport and metabolism	PREDICTED: putative calcium-transporting ATPase 13, plasma membrane-type [Prunus mume]
Prunus_armeniaca_newGene_706	--	--	--	--	--	--	--	--	--	--	--	hypothetical protein PRUPE_1G178700 [Prunus persica]
Prunus_armeniaca_newGene_2954	--	--	--	--	--	--	--	--	--	--	--	proline-rich protein 4-like [Prunus persica]
Prunus_armeniaca_newGene_1379	[Q]	Secondary metabolites biosynthesis, transport and catabolism	Molecular Function: oxidoreductase activity (GO:0016491);; Molecular Function: metal ion binding (GO:0046872);; Biological Process: oxidation-reduction process (GO:0055114);;	--	--	[QR]	--	--	1-aminocyclopropane-1-carboxylate oxidase homolog 12 OS=Arabidopsis thaliana OX=3702 GN=At5g59540 PE=2 SV=1	S	Function unknown	PREDICTED: 1-aminocyclopropane-1-carboxylate oxidase homolog 1-like isoform X1 [Prunus mume]
Prunus_armeniaca_newGene_1026	--	--	Molecular Function: RNA binding (GO:0003723);;	--	--	[L]	Replication, recombination and repair	CRS1 / YhbY (CRM) domain	CRM-domain containing factor CFM3, chloroplastic/mitochondrial OS=Oryza sativa subsp. japonica OX=39947 GN=CFM3 PE=3 SV=1	S	Function unknown	PREDICTED: CRM-domain containing factor CFM3, chloroplastic/mitochondrial [Prunus mume]
Prunus_armeniaca_newGene_3204	--	--	--	--	--	--	--	Protein of unknown function (DUF674)	--	S	Function unknown	PREDICTED: uncharacterized protein LOC103343727 [Prunus mume]
Prunus_armeniaca_newGene_1892	--	--	--	--	--	--	--	--	--	--	--	PREDICTED: uncharacterized protein LOC107881714 [Prunus mume]
Prunus_armeniaca_newGene_906	--	--	--	K19027|3.39881e-67|pper:PRUPE_ppa000020mg|K19027 zinc finger FYVE domain-containing protein 26 | (RefSeq) hypothetical protein	--	[R]	General function prediction only	--	--	S	Function unknown	uncharacterized protein LOC110750196 [Prunus avium]
Prunus_armeniaca_newGene_336	--	--	--	--	--	--	--	PLATZ transcription factor	--	--	--	uncharacterized protein LOC109948108 [Prunus persica]
Prunus_armeniaca_newGene_2320	[E]	Amino acid transport and metabolism	Molecular Function: metalloendopeptidase activity (GO:0004222);; Biological Process: proteolysis (GO:0006508);; Cellular Component: integral component of membrane (GO:0016021);; Molecular Function: metal ion binding (GO:0046872);;	K01392|0|pmum:103321960|K01392 thimet oligopeptidase [EC:3.4.24.15] | (RefSeq) probable thimet oligopeptidase	--	[O]	Posttranslational modification, protein turnover, chaperones	Peptidase family M3;; Peptidase family M3	Probable thimet oligopeptidase OS=Arabidopsis thaliana OX=3702 GN=At1g67690 PE=3 SV=1	E	Amino acid transport and metabolism	PREDICTED: probable thimet oligopeptidase [Prunus mume]
Prunus_armeniaca_newGene_755	--	--	--	K03165|6.27769e-06|pxb:103946776|K03165 DNA topoisomerase III [EC:5.99.1.2] | (RefSeq) DNA topoisomerase 3-alpha	Homologous recombination (ko03440)	--	--	--	--	--	--	--
Prunus_armeniaca_newGene_1179	[O]	Posttranslational modification, protein turnover, chaperones	--	K13993|9.11877e-81|pmum:103321529|K13993 HSP20 family protein | (RefSeq) 18.5 kDa class I heat shock protein-like	Protein processing in endoplasmic reticulum (ko04141)	[O]	Posttranslational modification, protein turnover, chaperones	Hsp20/alpha crystallin family	18.5 kDa class I heat shock protein OS=Glycine max OX=3847 GN=HSP18.5-C PE=3 SV=1	O	Posttranslational modification, protein turnover, chaperones	PREDICTED: 18.5 kDa class I heat shock protein-like [Prunus mume]
Prunus_armeniaca_newGene_2706	--	--	Biological Process: metabolic process (GO:0008152);; Molecular Function: transferase activity, transferring hexosyl groups (GO:0016758);;	--	--	[GC]	--	--	7-deoxyloganetin glucosyltransferase OS=Gardenia jasminoides OX=114476 GN=UGT85A24 PE=1 SV=1	S	Function unknown	PREDICTED: 7-deoxyloganetin glucosyltransferase-like [Prunus mume]
Prunus_armeniaca_newGene_1516	--	--	--	--	--	--	--	--	--	--	--	hypothetical protein PRUPE_6G294500 [Prunus persica]
Prunus_armeniaca_newGene_1819	--	--	Molecular Function: structural constituent of ribosome (GO:0003735);; Cellular Component: ribosome (GO:0005840);; Biological Process: translation (GO:0006412);;	K02882|1.15635e-49|pmum:103337634|K02882 large subunit ribosomal protein L18Ae | (RefSeq) 60S ribosomal protein L18a-like	Ribosome (ko03010)	[J]	Translation, ribosomal structure and biogenesis	Ribosomal proteins 50S-L18Ae/60S-L20/60S-L18A	60S ribosomal protein L18a OS=Oryza sativa subsp. japonica OX=39947 GN=RPL18A PE=1 SV=1	J	Translation, ribosomal structure and biogenesis	PREDICTED: 60S ribosomal protein L18a-like isoform X2 [Prunus mume]
Prunus_armeniaca_newGene_2973	--	--	Biological Process: defense response (GO:0006952);; Molecular Function: ADP binding (GO:0043531);;	--	--	[T]	Signal transduction mechanisms	--	Putative disease resistance RPP13-like protein 1 OS=Arabidopsis thaliana OX=3702 GN=RPPL1 PE=3 SV=1	S	Function unknown	putative disease resistance RPP13-like protein 1 [Prunus persica]
Prunus_armeniaca_newGene_689	--	--	--	--	--	[O]	Posttranslational modification, protein turnover, chaperones	--	Ubiquitin-conjugating enzyme E2 28 OS=Arabidopsis thaliana OX=3702 GN=UBC28 PE=1 SV=1	--	--	uncharacterized protein LOC109949862 [Prunus persica]
Prunus_armeniaca_newGene_2988	[K]	Transcription	--	--	--	--	--	TIR domain;; NB-ARC domain;; Leucine Rich repeats (2 copies);; Leucine rich repeat;; TIR domain;; Leucine Rich Repeat	TMV resistance protein N OS=Nicotiana glutinosa OX=35889 GN=N PE=1 SV=1	S	Function unknown	TMV resistance protein N [Prunus persica]
Prunus_armeniaca_newGene_1786	--	--	--	K10706|8.77576e-75|pmum:103322333|K10706 senataxin [EC:3.6.4.-] | (RefSeq) uncharacterized LOC103322333	--	[A]	RNA processing and modification	--	--	L	Replication, recombination and repair	PREDICTED: uncharacterized protein LOC103322333 [Prunus mume]
Prunus_armeniaca_newGene_1493	[K]	Transcription	--	--	--	--	--	Protein kinase domain;; Protein tyrosine kinase;; Leucine rich repeat;; Leucine Rich repeats (2 copies);; Leucine rich repeat N-terminal domain;; Leucine Rich Repeat;; Leucine Rich repeat;; Leucine rich repeat;; Protein tyrosine kinase;; Protein kinase domain;; Leucine Rich repeats (2 copies);; Leucine Rich Repeat;; Leucine Rich repeat	Probable LRR receptor-like serine/threonine-protein kinase At3g47570 OS=Arabidopsis thaliana OX=3702 GN=At3g47570 PE=2 SV=1	S	Function unknown	probable LRR receptor-like serine/threonine-protein kinase At3g47570 isoform X1 [Prunus persica]
Prunus_armeniaca_newGene_1880	--	--	--	--	--	--	--	--	G-type lectin S-receptor-like serine/threonine-protein kinase At1g61370 OS=Arabidopsis thaliana OX=3702 GN=At1g61370 PE=3 SV=2	S	Function unknown	PREDICTED: G-type lectin S-receptor-like serine/threonine-protein kinase At1g61500 [Prunus mume]
Prunus_armeniaca_newGene_2048	--	--	--	--	--	--	--	Domain of unknown function (DUF2828)	--	S	Function unknown	PREDICTED: uncharacterized protein LOC103336273 [Prunus mume]
Prunus_armeniaca_newGene_2204	[I]	Lipid transport and metabolism	Biological Process: metabolic process (GO:0008152);; Molecular Function: hydrolase activity (GO:0016787);;	--	--	[V]	Defense mechanisms	alpha/beta hydrolase fold;; Carboxylesterase family;; Steryl acetyl hydrolase	Probable carboxylesterase 13 OS=Arabidopsis thaliana OX=3702 GN=CXE13 PE=1 SV=1	I	Lipid transport and metabolism	probable carboxylesterase 13 [Prunus persica]
Prunus_armeniaca_newGene_2046	--	--	Molecular Function: transferase activity, transferring acyl groups other than amino-acyl groups (GO:0016747);;	K19861|0|pmum:103336714|K19861 benzyl alcohol O-benzoyltransferase [EC:2.3.1.196 2.3.1.232] | (RefSeq) methanol O-anthraniloyltransferase-like	--	--	--	Transferase family	Methanol O-anthraniloyltransferase OS=Vitis labrusca OX=103355 GN=AMAT PE=1 SV=1	S	Function unknown	methanol O-anthraniloyltransferase [Prunus persica]
Prunus_armeniaca_newGene_2789	--	--	Biological Process: cytoplasmic translation (GO:0002181);; Molecular Function: structural constituent of ribosome (GO:0003735);; Molecular Function: rRNA binding (GO:0019843);; Cellular Component: cytosolic large ribosomal subunit (GO:0022625);;	K02940|4.24583e-11|pop:POPTR_0011s15170g|K02940 large subunit ribosomal protein L9e | (RefSeq) POPTRDRAFT_727272; GA family protein	Ribosome (ko03010)	[J]	Translation, ribosomal structure and biogenesis	--	60S ribosomal protein L9 OS=Oryza sativa subsp. japonica OX=39947 GN=RPL9 PE=2 SV=3	J	Translation, ribosomal structure and biogenesis	PREDICTED: 60S ribosomal protein L9-like [Populus euphratica]
Prunus_armeniaca_newGene_2785	[R]	General function prediction only	Biological Process: defense response (GO:0006952);; Biological Process: signal transduction (GO:0007165);; Molecular Function: ADP binding (GO:0043531);;	--	--	--	--	Leucine Rich repeats (2 copies);; NB-ARC domain;; Leucine Rich repeats (2 copies);; Leucine rich repeat;; TIR domain;; TIR domain	TMV resistance protein N OS=Nicotiana glutinosa OX=35889 GN=N PE=1 SV=1	S	Function unknown	uncharacterized protein LOC18792036 isoform X1 [Prunus persica]
Prunus_armeniaca_newGene_2793	[G]	Carbohydrate transport and metabolism	Molecular Function: hydrolase activity, hydrolyzing O-glycosyl compounds (GO:0004553);; Biological Process: carbohydrate metabolic process (GO:0005975);;	K01188|0|pmum:103318964|K01188 beta-glucosidase [EC:3.2.1.21] | (RefSeq) beta-glucosidase 12-like	Cyanoamino acid metabolism (ko00460);Starch and sucrose metabolism (ko00500);Phenylpropanoid biosynthesis (ko00940)	[G]	Carbohydrate transport and metabolism	Glycosyl hydrolase family 1	Beta-glucosidase 24 OS=Oryza sativa subsp. japonica OX=39947 GN=BGLU24 PE=2 SV=1	G	Carbohydrate transport and metabolism	PREDICTED: beta-glucosidase 12-like [Prunus mume]
Prunus_armeniaca_newGene_168	--	--	--	K14772|0|pmum:103328019|K14772 U3 small nucleolar RNA-associated protein 20 | (RefSeq) small subunit processome component 20 homolog	--	[V]	Defense mechanisms	Down-regulated in metastasis;; RIH domain	--	S	Function unknown	PREDICTED: small subunit processome component 20 homolog [Prunus mume]
Prunus_armeniaca_newGene_2267	--	--	--	--	--	--	--	bHLH-MYC and R2R3-MYB transcription factors N-terminal;; Helix-loop-helix DNA-binding domain	Transcription factor ABORTED MICROSPORES OS=Arabidopsis thaliana OX=3702 GN=AMS PE=1 SV=2	K	Transcription	transcription factor ABORTED MICROSPORES [Prunus persica]
Prunus_armeniaca_newGene_2336	--	--	Biological Process: defense response (GO:0006952);; Biological Process: response to biotic stimulus (GO:0009607);;	--	--	--	--	Pathogenesis-related protein Bet v I family	Major allergen Pru ar 1 OS=Prunus armeniaca OX=36596 PE=1 SV=1	S	Function unknown	major allergen Pru ar 1 [Prunus persica]
Prunus_armeniaca_newGene_373	--	--	--	--	--	[GC]	--	--	7-deoxyloganetin glucosyltransferase OS=Gardenia jasminoides OX=114476 GN=UGT85A24 PE=1 SV=1	S	Function unknown	7-deoxyloganetin glucosyltransferase-like [Prunus avium]
Prunus_armeniaca_newGene_2585	[J]	Translation, ribosomal structure and biogenesis	Molecular Function: diphthine synthase activity (GO:0004164);; Biological Process: peptidyl-diphthamide biosynthetic process from peptidyl-histidine (GO:0017183);; Biological Process: methylation (GO:0032259);;	K00586|0|pmum:103321264|K00586 diphthine methyl ester synthase [EC:2.1.1.314] | (RefSeq) probable diphthine methyl ester synthase	--	[J]	Translation, ribosomal structure and biogenesis	Tetrapyrrole (Corrin/Porphyrin) Methylases	Probable diphthine methyl ester synthase OS=Arabidopsis thaliana OX=3702 GN=At4g31790 PE=2 SV=1	J	Translation, ribosomal structure and biogenesis	PREDICTED: probable diphthine methyl ester synthase [Prunus mume]
Prunus_armeniaca_newGene_1618	--	--	--	--	--	--	--	--	--	--	--	PREDICTED: 3&apos;-hydroxy-N-methyl-(S)-coclaurine 4&apos;-O-methyltransferase 1-like [Prunus mume]
Prunus_armeniaca_newGene_1352	[J]	Translation, ribosomal structure and biogenesis	Molecular Function: nucleotide binding (GO:0000166);; Molecular Function: RNA binding (GO:0003723);; Cellular Component: nucleus (GO:0005634);; Biological Process: mRNA processing (GO:0006397);;	K13091|0|pper:PRUPE_ppa002854mg|K13091 RNA-binding protein 39 | (RefSeq) hypothetical protein	--	[K]	Transcription	RNA recognition motif. (a.k.a. RRM, RBD, or RNP domain);; linker between RRM2 and RRM3 domains in RBM39 protein;; RNA recognition motif. (a.k.a. RRM, RBD, or RNP domain)	Glycine-rich RNA-binding protein 3, mitochondrial OS=Arabidopsis thaliana OX=3702 GN=RBG3 PE=1 SV=1	S	Function unknown	PREDICTED: RNA-binding protein 39 [Prunus mume]
Prunus_armeniaca_newGene_2264	--	--	Cellular Component: membrane (GO:0016020);;	--	--	--	--	Thaumatin family	Thaumatin-like protein 1 OS=Arabidopsis thaliana OX=3702 GN=TLP1 PE=2 SV=1	S	Function unknown	thaumatin-like protein 1b [Prunus persica]
Prunus_armeniaca_newGene_101	[K]	Transcription	--	--	--	--	--	Leucine rich repeat;; Leucine Rich repeats (2 copies);; Leucine Rich Repeat;; Leucine Rich repeat;; Leucine rich repeat N-terminal domain	Tyrosine-sulfated glycopeptide receptor 1 OS=Arabidopsis thaliana OX=3702 GN=PSY1R PE=1 SV=1	S	Function unknown	PREDICTED: receptor-like protein 2 [Prunus mume]
Prunus_armeniaca_newGene_2173	[G]	Carbohydrate transport and metabolism	Molecular Function: beta-galactosidase activity (GO:0004565);; Cellular Component: cell wall (GO:0005618);; Cellular Component: vacuole (GO:0005773);; Biological Process: carbohydrate metabolic process (GO:0005975);; Molecular Function: carbohydrate binding (GO:0030246);;	--	--	[G]	Carbohydrate transport and metabolism	Glycosyl hydrolases family 35;; Beta-galactosidase	Beta-galactosidase 3 OS=Arabidopsis thaliana OX=3702 GN=BGAL3 PE=2 SV=1	G	Carbohydrate transport and metabolism	PREDICTED: beta-galactosidase 3-like [Prunus mume]
Prunus_armeniaca_newGene_1076	--	--	--	--	--	--	--	--	--	S	Function unknown	uncharacterized protein LOC110749586 isoform X1 [Prunus avium]
Prunus_armeniaca_newGene_1357	--	--	Molecular Function: magnesium ion binding (GO:0000287);; Biological Process: metabolic process (GO:0008152);; Molecular Function: terpene synthase activity (GO:0010333);;	K15803|9.0855e-163|pmum:103331330|K15803 (-)-germacrene D synthase [EC:4.2.3.22 4.2.3.75] | (RefSeq) (-)-germacrene D synthase-like	--	--	--	Terpene synthase, N-terminal domain;; Terpene synthase family, metal binding domain	(-)-germacrene D synthase OS=Vitis vinifera OX=29760 GN=VIT_19s0014g04930 PE=1 SV=1	S	Function unknown	PREDICTED: (-)-germacrene D synthase-like [Prunus mume]
Prunus_armeniaca_newGene_1507	--	--	Cellular Component: integral component of membrane (GO:0016021);; Biological Process: vesicle-mediated transport (GO:0016192);;	--	--	[P]	Inorganic ion transport and metabolism	Got1/Sft2-like family	Vesicle transport protein GOT1 OS=Arabidopsis thaliana OX=3702 GN=GOT1 PE=1 SV=1	U	Intracellular trafficking, secretion, and vesicular transport	hypothetical protein PRUPE_1G182100 [Prunus persica]
Prunus_armeniaca_newGene_2967	[R]	General function prediction only	Biological Process: defense response (GO:0006952);; Molecular Function: ADP binding (GO:0043531);;	--	--	[T]	Signal transduction mechanisms	NB-ARC domain;; Leucine Rich repeats (2 copies);; Leucine rich repeat	Putative disease resistance RPP13-like protein 1 OS=Arabidopsis thaliana OX=3702 GN=RPPL1 PE=3 SV=1	S	Function unknown	PREDICTED: putative disease resistance RPP13-like protein 1 [Prunus mume]
Prunus_armeniaca_newGene_3317	[I]	Lipid transport and metabolism	Molecular Function: 3-hydroxyisobutyryl-CoA hydrolase activity (GO:0003860);;	K05605|0|pmum:103332314|K05605 3-hydroxyisobutyryl-CoA hydrolase [EC:3.1.2.4] | (RefSeq) 3-hydroxyisobutyryl-CoA hydrolase 1-like	Valine, leucine and isoleucine degradation (ko00280);beta-Alanine metabolism (ko00410);Propanoate metabolism (ko00640);Carbon metabolism (ko01200)	--	--	Enoyl-CoA hydratase/isomerase;; Enoyl-CoA hydratase/isomerase	3-hydroxyisobutyryl-CoA hydrolase 1 OS=Arabidopsis thaliana OX=3702 GN=CHY1 PE=1 SV=1	I	Lipid transport and metabolism	3-hydroxyisobutyryl-CoA hydrolase 1-like isoform X1 [Prunus avium]
Prunus_armeniaca_newGene_2783	--	--	Molecular Function: catalytic activity (GO:0003824);;	--	--	--	--	--	Berberine bridge enzyme-like 19 OS=Arabidopsis thaliana OX=3702 GN=At4g20830 PE=1 SV=2	C	Energy production and conversion	PREDICTED: reticuline oxidase-like protein isoform X2 [Pyrus x bretschneideri]
Prunus_armeniaca_newGene_353	[G]	Carbohydrate transport and metabolism	Biological Process: metabolic process (GO:0008152);; Molecular Function: transferase activity, transferring hexosyl groups (GO:0016758);;	--	--	[GC]	--	UDP-glucoronosyl and UDP-glucosyl transferase	UDP-glycosyltransferase 71A16 OS=Pyrus communis OX=23211 GN=UGT71A16 PE=1 SV=1	S	Function unknown	PREDICTED: UDP-glycosyltransferase 71A16-like [Prunus mume]
Prunus_armeniaca_newGene_1886	--	--	Biological Process: regulation of cyclin-dependent protein serine/threonine kinase activity (GO:0000079);; Biological Process: regulation of transcription, DNA-templated (GO:0006355);; Cellular Component: plasmodesma (GO:0009506);; Biological Process: response to salt stress (GO:0009651);; Molecular Function: protein kinase binding (GO:0019901);;	--	--	--	--	--	--	DKL	Cell cycle control, cell division, chromosome partitioning;; Transcription;; Replication, recombination and repair	cyclin-L1-1 isoform X1 [Prunus persica]
Prunus_armeniaca_newGene_2787	[K]	Transcription	--	--	--	--	--	Leucine Rich repeats (2 copies);; Leucine rich repeat	Disease resistance-like protein DSC1 OS=Arabidopsis thaliana OX=3702 GN=DSC1 PE=1 SV=1	S	Function unknown	resistance protein 2 [Prunus sogdiana]
Prunus_armeniaca_newGene_1275	[R]	General function prediction only	Biological Process: proteolysis (GO:0006508);; Molecular Function: cysteine-type peptidase activity (GO:0008234);; Cellular Component: apoplast (GO:0048046);;	--	--	[DO]	--	Caspase domain;; ABC transporter;; ABC-2 type transporter	Pleiotropic drug resistance protein 2 OS=Nicotiana plumbaginifolia OX=4092 GN=PDR2 PE=2 SV=1	O	Posttranslational modification, protein turnover, chaperones	hypothetical protein PRUPE_6G122000 [Prunus persica]
Prunus_armeniaca_newGene_2629	--	--	--	--	--	--	--	Protein of unknown function (DUF674);; Protein of unknown function (DUF674)	--	S	Function unknown	hypothetical protein PRUPE_2G279200 [Prunus persica]
Prunus_armeniaca_newGene_2041	--	--	--	K01537|5.33429e-19|pmum:103342459|K01537 Ca2+-transporting ATPase [EC:3.6.3.8] | (RefSeq) putative calcium-transporting ATPase 11, plasma membrane-type	--	--	--	--	--	--	--	PREDICTED: putative calcium-transporting ATPase 11, plasma membrane-type [Prunus mume]
Prunus_armeniaca_newGene_2985	[T]	Signal transduction mechanisms	--	K04733|6.87537e-152|pmum:103344170|K04733 interleukin-1 receptor-associated kinase 4 [EC:2.7.11.1] | (RefSeq) rust resistance kinase Lr10-like	--	[T]	Signal transduction mechanisms	Protein kinase domain;; Protein tyrosine kinase	Rust resistance kinase Lr10 OS=Triticum aestivum OX=4565 GN=LRK10 PE=2 SV=1	T	Signal transduction mechanisms	PREDICTED: rust resistance kinase Lr10-like isoform X1 [Prunus mume]
Prunus_armeniaca_newGene_758	--	--	--	--	--	--	--	TIR domain;; TIR domain	TMV resistance protein N OS=Nicotiana glutinosa OX=35889 GN=N PE=1 SV=1	S	Function unknown	PREDICTED: TMV resistance protein N-like [Prunus mume]
Prunus_armeniaca_newGene_2508	--	--	Biological Process: metabolic process (GO:0008152);; Molecular Function: flavonol 3-O-glucosyltransferase activity (GO:0047893);;	--	--	[GC]	--	UDP-glucoronosyl and UDP-glucosyl transferase	7-deoxyloganetin glucosyltransferase OS=Gardenia jasminoides OX=114476 GN=UGT85A24 PE=1 SV=1	S	Function unknown	PREDICTED: 7-deoxyloganetin glucosyltransferase-like [Prunus mume]
Prunus_armeniaca_newGene_2708	--	--	Biological Process: metabolic process (GO:0008152);; Molecular Function: transferase activity, transferring hexosyl groups (GO:0016758);;	--	--	[GC]	--	UDP-glucoronosyl and UDP-glucosyl transferase;; gag-polypeptide of LTR copia-type	7-deoxyloganetin glucosyltransferase OS=Gardenia jasminoides OX=114476 GN=UGT85A24 PE=1 SV=1	S	Function unknown	PREDICTED: 7-deoxyloganetin glucosyltransferase-like [Prunus mume]
Prunus_armeniaca_newGene_2069	[Q]	Secondary metabolites biosynthesis, transport and catabolism	Molecular Function: oxidoreductase activity (GO:0016491);; Molecular Function: metal ion binding (GO:0046872);; Biological Process: oxidation-reduction process (GO:0055114);;	--	--	[QR]	--	non-haem dioxygenase in morphine synthesis N-terminal;; 2OG-Fe(II) oxygenase superfamily	Protein DMR6-LIKE OXYGENASE 2 OS=Arabidopsis thaliana OX=3702 GN=DLO2 PE=2 SV=1	S	Function unknown	PREDICTED: protein DMR6-LIKE OXYGENASE 2-like [Prunus mume]
Prunus_armeniaca_newGene_1278	--	--	Cellular Component: mitochondrion (GO:0005739);; Cellular Component: vacuolar membrane (GO:0005774);; Cellular Component: integral component of membrane (GO:0016021);;	--	--	--	--	Cytochrome c oxidase subunit VII	--	S	Function unknown	PREDICTED: uncharacterized protein LOC103326912 [Prunus mume]
Prunus_armeniaca_newGene_825	--	--	Cellular Component: integral component of membrane (GO:0016021);;	--	--	--	--	--	--	U	Intracellular trafficking, secretion, and vesicular transport	uncharacterized protein LOC18776664 isoform X2 [Prunus persica]
Prunus_armeniaca_newGene_1978	[QV]	Secondary metabolites biosynthesis, transport and catabolism;; Defense mechanisms	Molecular Function: monooxygenase activity (GO:0004497);; Molecular Function: iron ion binding (GO:0005506);; Molecular Function: oxidoreductase activity, acting on paired donors, with incorporation or reduction of molecular oxygen (GO:0016705);; Molecular Function: heme binding (GO:0020037);; Biological Process: oxidation-reduction process (GO:0055114);;	--	--	[Q]	Secondary metabolites biosynthesis, transport and catabolism	Cytochrome P450	Geraniol 8-hydroxylase OS=Swertia mussotii OX=137888 GN=CYP76B10 PE=1 SV=1	Q	Secondary metabolites biosynthesis, transport and catabolism	PREDICTED: geraniol 8-hydroxylase-like [Prunus mume]
Prunus_armeniaca_newGene_2364	[K]	Transcription	Molecular Function: DNA binding (GO:0003677);; Molecular Function: DNA-directed 5'-3' RNA polymerase activity (GO:0003899);; Biological Process: transcription, DNA-templated (GO:0006351);; Cellular Component: chloroplast (GO:0009507);; Molecular Function: protein dimerization activity (GO:0046983);;	K03040|0|pper:PrpeC_p054|K03040 DNA-directed RNA polymerase subunit alpha [EC:2.7.7.6] | (RefSeq) rpoA; RNA polymerase alpha subunit	Purine metabolism (ko00230);Pyrimidine metabolism (ko00240);RNA polymerase (ko03020)	--	--	RNA polymerase Rpb3/RpoA insert domain;; RNA polymerase Rpb3/Rpb11 dimerisation domain;; Bacterial RNA polymerase, alpha chain C terminal domain;; Ribosomal protein S3, C-terminal domain;; Ribosomal Proteins L2, C-terminal domain;; Ribosomal protein L22p/L17e;; Ribosomal protein S11;; Ribosomal protein L16p/L10e;; Ribosomal protein S8;; Ribosomal protein L14p/L23e;; Ribosomal protein S19	DNA-directed RNA polymerase subunit alpha OS=Platanus occidentalis OX=4403 GN=rpoA PE=3 SV=1	K	Transcription	RNA polymerase alpha subunit (plastid) [Prunus armeniaca]
Prunus_armeniaca_newGene_902	--	--	--	--	--	--	--	--	--	--	--	hypothetical protein PRUPE_2G271500, partial [Prunus persica]
Prunus_armeniaca_newGene_2929	--	--	--	--	--	--	--	--	--	S	Function unknown	hypothetical protein PRUPE_5G238300 [Prunus persica]
Prunus_armeniaca_newGene_587	--	--	Biological Process: metabolic process (GO:0008152);; Molecular Function: hydrolase activity (GO:0016787);;	--	--	--	--	--	Haloacid dehalogenase-like hydrolase domain-containing protein Sgpp OS=Arabidopsis thaliana OX=3702 GN=SGPP PE=1 SV=2	S	Function unknown	PREDICTED: haloacid dehalogenase-like hydrolase domain-containing protein Sgpp [Prunus mume]
Prunus_armeniaca_newGene_3182	--	--	--	--	--	--	--	--	Probable WRKY transcription factor 19 OS=Arabidopsis thaliana OX=3702 GN=WRKY19 PE=3 SV=1	--	--	hypothetical protein PRUPE_2G127000 [Prunus persica]
Prunus_armeniaca_newGene_633	[K]	Transcription	--	--	--	[R]	General function prediction only	Leucine rich repeat;; Leucine Rich repeats (2 copies);; Leucine Rich Repeat;; Leucine Rich repeat;; Leucine rich repeat N-terminal domain	Receptor-like protein 2 OS=Arabidopsis thaliana OX=3702 GN=RLP2 PE=2 SV=1	S	Function unknown	receptor-like protein 2 isoform X1 [Prunus persica]
Prunus_armeniaca_newGene_2963	--	--	--	--	--	--	--	TIR domain;; NB-ARC domain;; TIR domain;; Leucine Rich repeats (2 copies)	TMV resistance protein N OS=Nicotiana glutinosa OX=35889 GN=N PE=1 SV=1	S	Function unknown	hypothetical protein PRUPE_2G055200 [Prunus persica]
Prunus_armeniaca_newGene_719	--	--	--	--	--	[D]	Cell cycle control, cell division, chromosome partitioning	--	Protein HESO1 OS=Arabidopsis thaliana OX=3702 GN=HESO1 PE=1 SV=1	L	Replication, recombination and repair	PREDICTED: protein HESO1-like isoform X1 [Prunus mume]
Prunus_armeniaca_newGene_90	[IR]	Lipid transport and metabolism;; General function prediction only	Cellular Component: vacuole (GO:0005773);; Molecular Function: oxidoreductase activity, acting on CH-OH group of donors (GO:0016614);; Cellular Component: aleurone grain (GO:0033095);; Molecular Function: mandelonitrile lyase activity (GO:0046593);; Molecular Function: flavin adenine dinucleotide binding (GO:0050660);; Biological Process: oxidation-reduction process (GO:0055114);;	K08248|0|pmum:103323464|K08248 (R)-mandelonitrile lyase [EC:4.1.2.10] | (RefSeq) (R)-mandelonitrile lyase 1	Cyanoamino acid metabolism (ko00460)	[R]	General function prediction only	GMC oxidoreductase;; GMC oxidoreductase	(R)-mandelonitrile lyase 1 OS=Prunus dulcis OX=3755 GN=MDL1 PE=1 SV=1	E	Amino acid transport and metabolism	PREDICTED: (R)-mandelonitrile lyase 1 [Prunus mume]
Prunus_armeniaca_newGene_1235	--	--	Cellular Component: endomembrane system (GO:0012505);; Biological Process: vesicle-mediated transport (GO:0016192);;	K20195|0|pmum:103325301|K20195 vacuolar fusion protein MON1 | (RefSeq) protein SAND	--	[S]	Function unknown	Trafficking protein Mon1	Vacuolar fusion protein MON1 homolog OS=Arabidopsis thaliana OX=3702 GN=MON1 PE=1 SV=2	U	Intracellular trafficking, secretion, and vesicular transport	PREDICTED: protein SAND [Prunus mume]
Prunus_armeniaca_newGene_118	--	--	--	K15032|3.59997e-107|pper:PRUPE_ppa023707mg|K15032 mTERF domain-containing protein, mitochondrial | (RefSeq) hypothetical protein	--	[KR]	--	mTERF	--	S	Function unknown	uncharacterized protein LOC110759435 [Prunus avium]
Prunus_armeniaca_newGene_836	[G]	Carbohydrate transport and metabolism	Cellular Component: cytoplasm (GO:0005737);; Biological Process: glycogen catabolic process (GO:0005980);; Molecular Function: glycogen phosphorylase activity (GO:0008184);; Molecular Function: amino acid binding (GO:0016597);; Molecular Function: pyridoxal phosphate binding (GO:0030170);;	K00688|8.87162e-96|pmum:103324292|K00688 glycogen phosphorylase [EC:2.4.1.1] | (RefSeq) alpha-glucan phosphorylase, H isozyme-like	Starch and sucrose metabolism (ko00500)	[G]	Carbohydrate transport and metabolism	Carbohydrate phosphorylase	Alpha-glucan phosphorylase, H isozyme OS=Vicia faba OX=3906 PE=2 SV=1	G	Carbohydrate transport and metabolism	PREDICTED: alpha-glucan phosphorylase, H isozyme-like [Prunus mume]
Prunus_armeniaca_newGene_1589	--	--	Molecular Function: catalytic activity (GO:0003824);; Biological Process: base-excision repair (GO:0006284);; Molecular Function: 4 iron, 4 sulfur cluster binding (GO:0051539);;	--	--	--	--	--	Protein ROS1 OS=Arabidopsis thaliana OX=3702 GN=ROS1 PE=1 SV=2	L	Replication, recombination and repair	transcriptional activator DEMETER [Prunus persica]
Prunus_armeniaca_newGene_2238	[E]	Amino acid transport and metabolism	--	K16296|0|pmum:103335073|K16296 serine carboxypeptidase-like clade I [EC:3.4.16.-] | (RefSeq) serine carboxypeptidase-like 2	--	[OE]	--	Serine carboxypeptidase	Serine carboxypeptidase-like 18 OS=Arabidopsis thaliana OX=3702 GN=SCPL18 PE=2 SV=2	E	Amino acid transport and metabolism	serine carboxypeptidase-like 2 isoform X3 [Prunus persica]
Prunus_armeniaca_newGene_2675	--	--	--	--	--	--	--	--	--	--	--	hypothetical protein PRUPE_1G519100 [Prunus persica]
Prunus_armeniaca_newGene_871	[QV]	Secondary metabolites biosynthesis, transport and catabolism;; Defense mechanisms	Molecular Function: monooxygenase activity (GO:0004497);; Molecular Function: iron ion binding (GO:0005506);; Cellular Component: integral component of membrane (GO:0016021);; Molecular Function: oxidoreductase activity, acting on paired donors, with incorporation or reduction of molecular oxygen (GO:0016705);; Molecular Function: heme binding (GO:0020037);; Biological Process: oxidation-reductio…	--	--	[Q]	Secondary metabolites biosynthesis, transport and catabolism	Cytochrome P450	Flavonoid 3&apos;-monooxygenase OS=Arabidopsis thaliana OX=3702 GN=CYP75B1 PE=1 SV=1	Q	Secondary metabolites biosynthesis, transport and catabolism	flavonoid 3&apos;-monooxygenase [Prunus persica]
Prunus_armeniaca_newGene_1221	--	--	--	--	--	[R]	General function prediction only	PPR repeat family;; PPR repeat;; PPR repeat;; Pentatricopeptide repeat domain;; Pentacotripeptide-repeat region of PRORP;; Mitochondrial 28S ribosomal protein S27;; PPR repeat family;; PPR repeat	Pentatricopeptide repeat-containing protein At1g62910 OS=Arabidopsis thaliana OX=3702 GN=At1g62910 PE=2 SV=1	S	Function unknown	PREDICTED: LOW QUALITY PROTEIN: pentatricopeptide repeat-containing protein At1g63330-like [Prunus mume]
Prunus_armeniaca_newGene_364	--	--	--	--	--	[GC]	--	--	7-deoxyloganetin glucosyltransferase OS=Gardenia jasminoides OX=114476 GN=UGT85A24 PE=1 SV=1	S	Function unknown	7-deoxyloganetin glucosyltransferase-like [Prunus avium]
Prunus_armeniaca_newGene_2678	[QV]	Secondary metabolites biosynthesis, transport and catabolism;; Defense mechanisms	--	--	--	[Q]	Secondary metabolites biosynthesis, transport and catabolism	Cytochrome P450	Premnaspirodiene oxygenase OS=Hyoscyamus muticus OX=35626 GN=CYP71D55 PE=1 SV=1	Q	Secondary metabolites biosynthesis, transport and catabolism	PREDICTED: premnaspirodiene oxygenase-like [Prunus mume]
Prunus_armeniaca_newGene_899	--	--	--	--	--	--	--	--	--	--	--	hypothetical protein L484_024236 [Morus notabilis]
Prunus_armeniaca_newGene_960	[QV]	Secondary metabolites biosynthesis, transport and catabolism;; Defense mechanisms	Molecular Function: monooxygenase activity (GO:0004497);; Molecular Function: iron ion binding (GO:0005506);; Cellular Component: integral component of membrane (GO:0016021);; Molecular Function: oxidoreductase activity, acting on paired donors, with incorporation or reduction of molecular oxygen (GO:0016705);; Molecular Function: heme binding (GO:0020037);; Biological Process: oxidation-reductio…	--	--	[Q]	Secondary metabolites biosynthesis, transport and catabolism	Cytochrome P450;; Cytochrome P450	Cytochrome P450 71A1 OS=Persea americana OX=3435 GN=CYP71A1 PE=1 SV=2	Q	Secondary metabolites biosynthesis, transport and catabolism	cytochrome P450 71A1-like [Prunus mume]
Prunus_armeniaca_newGene_2572	--	--	--	--	--	--	--	--	--	--	--	PREDICTED: putative protein FAR1-RELATED SEQUENCE 10 [Pyrus x bretschneideri]
Prunus_armeniaca_newGene_2983	--		--	K04733|0|pmum:103343593|K04733 interleukin-1 receptor-associated kinase 4 [EC:2.7.11.1] | (RefSeq) rust resistance kinase Lr10	--	[T]	Signal transduction mechanisms	Protein kinase domain;; Protein tyrosine kinase	Rust resistance kinase Lr10 OS=Triticum aestivum OX=4565 GN=LRK10 PE=2 SV=1	T	Signal transduction mechanisms	PREDICTED: rust resistance kinase Lr10 [Prunus mume]
Prunus_armeniaca_newGene_2828	[K]	Transcription	--	--	--	[R]	General function prediction only	Leucine rich repeat;; Leucine Rich repeats (2 copies);; Leucine rich repeat N-terminal domain;; Leucine Rich Repeat	Receptor-like protein EIX2 OS=Solanum lycopersicum OX=4081 GN=EIX2 PE=1 SV=2	S	Function unknown	hypothetical protein PRUPE_1G575500 [Prunus persica]
Prunus_armeniaca_newGene_426	--	--	Biological Process: defense response (GO:0006952);; Biological Process: response to biotic stimulus (GO:0009607);;	--	--	--	--	Pathogenesis-related protein Bet v I family	Major allergen Pru ar 1 OS=Prunus armeniaca OX=36596 PE=1 SV=1	S	Function unknown	putative allergen Pru du 1.03 [Prunus dulcis x Prunus persica]
Prunus_armeniaca_newGene_237	--	--	--	--	--	--	--	--	--	S	Function unknown	PREDICTED: uncharacterized protein LOC103319356 [Prunus mume]
Prunus_armeniaca_newGene_2257	[EH]	Amino acid transport and metabolism;; Coenzyme transport and metabolism	--	K00826|4.1572e-96|pmum:103334948|K00826 branched-chain amino acid aminotransferase [EC:2.6.1.42] | (RefSeq) putative branched-chain-amino-acid aminotransferase 7	Cysteine and methionine metabolism (ko00270);Valine, leucine and isoleucine degradation (ko00280);Valine, leucine and isoleucine biosynthesis (ko00290);Pantothenate and CoA biosynthesis (ko00770);2-Oxocarboxylic acid metabolism (ko01210);Biosynthesis of amino acids (ko01230)	[E]	Amino acid transport and metabolism	--	Putative branched-chain-amino-acid aminotransferase 7 OS=Arabidopsis thaliana OX=3702 GN=BCAT7 PE=5 SV=1	E	Amino acid transport and metabolism	PREDICTED: putative branched-chain-amino-acid aminotransferase 7 [Prunus mume]
Prunus_armeniaca_newGene_1529	--	--	--	K13464|7.87815e-29|pxb:103944977|K13464 jasmonate ZIM domain-containing protein | (RefSeq) protein TIFY 6a-like	Plant hormone signal transduction (ko04075)	--	--	--	--	S	Function unknown	hypothetical protein PRUPE_1G578500 [Prunus persica]
Prunus_armeniaca_newGene_346	[V]	Defense mechanisms	Biological Process: drug transmembrane transport (GO:0006855);; Molecular Function: drug transmembrane transporter activity (GO:0015238);; Molecular Function: antiporter activity (GO:0015297);; Cellular Component: integral component of membrane (GO:0016021);;	K03327|0|pper:PRUPE_ppa004550mg|K03327 multidrug resistance protein, MATE family | (RefSeq) hypothetical protein	--	[R]	General function prediction only	MatE	Protein DETOXIFICATION 41 OS=Arabidopsis thaliana OX=3702 GN=DTX41 PE=2 SV=1	V	Defense mechanisms	protein DETOXIFICATION 41-like [Prunus avium]
Prunus_armeniaca_newGene_2028	--	--	Biological Process: defense response (GO:0006952);; Biological Process: signal transduction (GO:0007165);; Molecular Function: ADP binding (GO:0043531);;	--	--	--	--	TIR domain;; TIR domain;; MTH538 TIR-like domain (DUF1863)	TMV resistance protein N OS=Nicotiana glutinosa OX=35889 GN=N PE=1 SV=1	--	--	TMV resistance protein N-like [Prunus avium]
Prunus_armeniaca_newGene_2132	--	--	Biological Process: response to auxin (GO:0009733);;	K14488|3.86968e-56|pper:PRUPE_ppa026172mg|K14488 SAUR family protein | (RefSeq) hypothetical protein	Plant hormone signal transduction (ko04075)	--	--	Auxin responsive protein	Indole-3-acetic acid-induced protein ARG7 OS=Vigna radiata var. radiata OX=3916 GN=ARG7 PE=2 SV=1	S	Function unknown	indole-3-acetic acid-induced protein ARG7 [Prunus persica]
Prunus_armeniaca_newGene_1626	--	--	--	--	--	--	--	Plant mobile domain;; Plant mobile domain	--	S	Function unknown	PREDICTED: uncharacterized protein LOC103322714 [Prunus mume]
Prunus_armeniaca_newGene_2756	[K]	Transcription	Biological Process: response to stimulus (GO:0050896);;	--	--	--	--	Leucine rich repeat;; Leucine Rich repeats (2 copies);; NB-ARC domain;; NACHT domain;; ATPase family associated with various cellular activities (AAA);; TIR domain;; TIR domain	TMV resistance protein N OS=Nicotiana glutinosa OX=35889 GN=N PE=1 SV=1	S	Function unknown	TMV resistance protein N [Prunus persica]
Prunus_armeniaca_newGene_497	[W]	Extracellular structures	Molecular Function: protein kinase activity (GO:0004672);; Molecular Function: ATP binding (GO:0005524);; Biological Process: protein phosphorylation (GO:0006468);; Cellular Component: integral component of membrane (GO:0016021);;	--	--	--	--	Protein kinase domain;; Protein tyrosine kinase;; Phosphotransferase enzyme family;; Protein tyrosine kinase	Cysteine-rich receptor-like protein kinase 8 OS=Arabidopsis thaliana OX=3702 GN=CRK8 PE=3 SV=2	T	Signal transduction mechanisms	PREDICTED: putative receptor-like protein kinase At4g00960 [Prunus mume]
Prunus_armeniaca_newGene_1502	--	--	--	--	--	--	--	--	--	S	Function unknown	uncharacterized protein LOC18787721 [Prunus persica]
Prunus_armeniaca_newGene_911	--	--	Molecular Function: binding (GO:0005488);;	--	--	--	--	--	--	L	Replication, recombination and repair	uncharacterized protein LOC109949709 [Prunus persica]
Prunus_armeniaca_newGene_2138	--	--	--	--	--	--	--	--	--	--	--	hypothetical protein PRUPE_7G034600 [Prunus persica]
Prunus_armeniaca_newGene_1188	[M]	Cell wall/membrane/envelope biogenesis	--	--	--	--	--	Subtilase family;; Peptidase inhibitor I9;; Subtilase family	Subtilisin-like protease SBT4.4 OS=Arabidopsis thaliana OX=3702 GN=SBT4.4 PE=2 SV=1	O	Posttranslational modification, protein turnover, chaperones	PREDICTED: subtilisin-like protease SBT4.3 [Prunus mume]
Prunus_armeniaca_newGene_3127	--		--	--	--	[T]	Signal transduction mechanisms	Protein kinase domain;; Protein tyrosine kinase;; Wall-associated receptor kinase galacturonan-binding;; Wall-associated receptor kinase galacturonan-binding	Rust resistance kinase Lr10 OS=Triticum aestivum OX=4565 GN=LRK10 PE=2 SV=1	T	Signal transduction mechanisms	PREDICTED: LEAF RUST 10 DISEASE-RESISTANCE LOCUS RECEPTOR-LIKE PROTEIN KINASE-like 2.4 [Prunus mume]
Prunus_armeniaca_newGene_72	[R]	General function prediction only	--	--	--	--	--	NB-ARC domain;; Leucine rich repeat;; NB-ARC domain;; Leucine rich repeat;; Leucine Rich repeats (2 copies);; NB-ARC domain;; TIR domain;; TIR domain;; MTH538 TIR-like domain (DUF1863);; TIR domain;; NB-ARC domain;; TIR domain	TMV resistance protein N OS=Nicotiana glutinosa OX=35889 GN=N PE=1 SV=1	S	Function unknown	PREDICTED: uncharacterized protein LOC103327354 [Prunus mume]
Prunus_armeniaca_newGene_2561	--	--	--	--	--	--	--	--	--	--	--	hypothetical protein PRUPE_1G318800 [Prunus persica]
Prunus_armeniaca_newGene_2645	--	--	Cellular Component: membrane (GO:0016020);;	--	--	--	--	Plant protein of unknown function	UPF0481 protein At3g47200 OS=Arabidopsis thaliana OX=3702 GN=At3g47200 PE=2 SV=1	S	Function unknown	PREDICTED: UPF0481 protein At3g47200-like [Prunus mume]
Prunus_armeniaca_newGene_3173	--	--	--	K06961|1.76239e-62|pmum:103318714|K06961 ribosomal RNA assembly protein | (RefSeq) KRR1 small subunit processome component homolog	--	[JD]	--	--	--	S	Function unknown	KRR1 small subunit processome component homolog [Prunus persica]
Prunus_armeniaca_newGene_1508	--	--	--	--	--	--	--	--	--	--	--	hypothetical protein PRUPE_1G553400 [Prunus persica]
Prunus_armeniaca_newGene_261	--	--	--	--	--	--	--	--	--	--	--	uncharacterized protein LOC109948750 [Prunus persica]
Prunus_armeniaca_newGene_2193	[Q]	Secondary metabolites biosynthesis, transport and catabolism	--	--	--	[QR]	--	2OG-Fe(II) oxygenase superfamily;; non-haem dioxygenase in morphine synthesis N-terminal	Protein DMR6-LIKE OXYGENASE 2 OS=Arabidopsis thaliana OX=3702 GN=DLO2 PE=2 SV=1	S	Function unknown	PREDICTED: protein DMR6-LIKE OXYGENASE 2-like isoform X1 [Prunus mume]
Prunus_armeniaca_newGene_879	[K]	Transcription	Biological Process: defense response (GO:0006952);; Biological Process: signal transduction (GO:0007165);; Molecular Function: ADP binding (GO:0043531);;	--	--	--	--	TIR domain;; NB-ARC domain;; TIR domain;; Leucine Rich repeats (2 copies)	TMV resistance protein N OS=Nicotiana glutinosa OX=35889 GN=N PE=1 SV=1	S	Function unknown	PREDICTED: TMV resistance protein N-like isoform X1 [Prunus mume]
Prunus_armeniaca_newGene_406	--	--	--	--	--	--	--	Protein of unknown function (DUF1336)	--	S	Function unknown	PREDICTED: uncharacterized protein LOC103330051 [Prunus mume]
Prunus_armeniaca_newGene_282	--	--	--	--	--	--	--	--	--	--	--	uncharacterized protein LOC109946862 [Prunus persica]
Prunus_armeniaca_newGene_1698	--	--	Cellular Component: extracellular region (GO:0005576);; Biological Process: metabolic process (GO:0008152);; Molecular Function: IgE binding (GO:0019863);; Molecular Function: glucan endo-1,3-beta-D-glucosidase activity (GO:0042973);;	--	--	--	--	Thaumatin family	Glucan endo-1,3-beta-glucosidase OS=Prunus avium OX=42229 PE=1 SV=1	S	Function unknown	PREDICTED: glucan endo-1,3-beta-glucosidase-like [Prunus mume]
Prunus_armeniaca_newGene_2994	--	--	Molecular Function: ATP binding (GO:0005524);; Molecular Function: ADP binding (GO:0043531);;	--	--	--	--	NB-ARC domain;; NACHT domain;; ATPase family associated with various cellular activities (AAA)	TMV resistance protein N OS=Nicotiana glutinosa OX=35889 GN=N PE=1 SV=1	O	Posttranslational modification, protein turnover, chaperones	PREDICTED: LOW QUALITY PROTEIN: protein VARIATION IN COMPOUND TRIGGERED ROOT growth response-like, partial [Prunus mume]
Prunus_armeniaca_newGene_1370	--	--	--	--	--	--	--	--	--	--	--	hypothetical protein PRUPE_6G163600 [Prunus persica]
Prunus_armeniaca_newGene_3205	--	--	Cellular Component: integral component of membrane (GO:0016021);; Molecular Function: hydrolase activity (GO:0016787);;	--	--	--	--	--	--	S	Function unknown	PREDICTED: uncharacterized protein LOC107851959 [Capsicum annuum]
Prunus_armeniaca_newGene_2648	--	--	Cellular Component: plasma membrane (GO:0005886);; Cellular Component: integral component of membrane (GO:0016021);; Molecular Function: transmembrane transporter activity (GO:0022857);; Biological Process: transmembrane transport (GO:0055085);;	--	--	--	--	--	WAT1-related protein At4g28040 OS=Arabidopsis thaliana OX=3702 GN=At4g28040 PE=2 SV=1	U	Intracellular trafficking, secretion, and vesicular transport	hypothetical protein PRUPE_1G565200 [Prunus persica]
Prunus_armeniaca_newGene_417	--	--	Biological Process: defense response (GO:0006952);; Biological Process: response to biotic stimulus (GO:0009607);;	--	--	--	--	Pathogenesis-related protein Bet v I family	Major allergen Mal d 1 OS=Malus domestica OX=3750 PE=1 SV=3	S	Function unknown	PREDICTED: major allergen Pru ar 1-like [Prunus mume]
Prunus_armeniaca_newGene_2034	[K]	Transcription	--	--	--	--	--	NB-ARC domain;; NACHT domain;; Leucine rich repeat;; Leucine Rich repeats (2 copies);; Leucine Rich Repeat;; TIR domain;; TIR domain	Disease resistance protein RPP5 OS=Arabidopsis thaliana OX=3702 GN=RPP5 PE=1 SV=1	S	Function unknown	TMV resistance protein N-like isoform X2 [Prunus avium]
Prunus_armeniaca_newGene_1178	--	--	Molecular Function: DNA binding (GO:0003677);; Molecular Function: metal ion binding (GO:0046872);; Molecular Function: protein dimerization activity (GO:0046983);;	--	--	--	--	Protein of unknown function (DUF 659);; hAT family C-terminal dimerisation region;; Protein tyrosine kinase	Serine/threonine-protein kinase BSK4 OS=Arabidopsis thaliana OX=3702 GN=BSK4 PE=1 SV=1	S	Function unknown	PREDICTED: uncharacterized protein LOC103320171 [Prunus mume]
Prunus_armeniaca_newGene_2686	--	--	Molecular Function: hydrolase activity, acting on ester bonds (GO:0016788);;	--	--	--	--	GDSL-like Lipase/Acylhydrolase;; GDSL-like Lipase/Acylhydrolase	Esterase OS=Hevea brasiliensis OX=3981 PE=1 SV=1	S	Function unknown	PREDICTED: esterase-like [Prunus mume]
Prunus_armeniaca_newGene_1337	--		--	--	--	--	--	Protein kinase domain;; Protein tyrosine kinase;; Wall-associated receptor kinase galacturonan-binding	Rust resistance kinase Lr10 OS=Triticum aestivum OX=4565 GN=LRK10 PE=2 SV=1	T	Signal transduction mechanisms	PREDICTED: LEAF RUST 10 DISEASE-RESISTANCE LOCUS RECEPTOR-LIKE PROTEIN KINASE-like 2.2 [Prunus mume]
Prunus_armeniaca_newGene_1177	[O]	Posttranslational modification, protein turnover, chaperones	Molecular Function: protein kinase activity (GO:0004672);; Molecular Function: ATP binding (GO:0005524);; Biological Process: protein phosphorylation (GO:0006468);;	--	--	--	--	Protein tyrosine kinase;; Protein kinase domain	Serine/threonine-protein kinase BSK5 OS=Arabidopsis thaliana OX=3702 GN=BSK5 PE=1 SV=1	T	Signal transduction mechanisms	PREDICTED: probable serine/threonine-protein kinase At5g41260 isoform X1 [Prunus mume]
Prunus_armeniaca_newGene_259	--	--	--	--	--	--	--	--	--	--	--	PREDICTED: putative cyclic nucleotide-gated ion channel 13 [Prunus mume]
Prunus_armeniaca_newGene_2102	--	--	--	--	--	--	--	--	--	--	--	PREDICTED: uncharacterized protein LOC103327133 [Prunus mume]
Prunus_armeniaca_newGene_1675	--	--	Biological Process: regulation of transcription, DNA-templated (GO:0006355);;	--	--	--	--	--	--	--	--	protein FAR1-RELATED SEQUENCE 5 [Prunus persica]
Prunus_armeniaca_newGene_420	--	--	Biological Process: defense response (GO:0006952);; Biological Process: response to biotic stimulus (GO:0009607);;	--	--	--	--	Pathogenesis-related protein Bet v I family	Major allergen Pru av 1 OS=Prunus avium OX=42229 GN=PRUA1 PE=1 SV=1	S	Function unknown	PREDICTED: major allergen Pru av 1-like [Prunus mume]
Prunus_armeniaca_newGene_1175	--	--	--	--	--	--	--	Protein of unknown function (DUF674)	--	S	Function unknown	uncharacterized protein LOC110762677 [Prunus avium]
Prunus_armeniaca_newGene_886	[QV]	Secondary metabolites biosynthesis, transport and catabolism;; Defense mechanisms	Cellular Component: membrane (GO:0016020);; Molecular Function: oxidoreductase activity, acting on paired donors, with incorporation or reduction of molecular oxygen, NAD(P)H as one donor, and incorporation of one atom of oxygen (GO:0016709);; Biological Process: secondary metabolite biosynthetic process (GO:0044550);; Molecular Function: metal ion binding (GO:0046872);;	--	--	[Q]	Secondary metabolites biosynthesis, transport and catabolism	Cytochrome P450;; Cytochrome P450	Flavonoid 3&apos;-monooxygenase OS=Arabidopsis thaliana OX=3702 GN=CYP75B1 PE=1 SV=1	Q	Secondary metabolites biosynthesis, transport and catabolism	geraniol 8-hydroxylase-like [Prunus avium]
Prunus_armeniaca_newGene_2871	[K]	Transcription	--	--	--	[T]	Signal transduction mechanisms	NB-ARC domain;; Leucine Rich repeats (2 copies);; Leucine rich repeat	Putative disease resistance protein RGA1 OS=Solanum bulbocastanum OX=147425 GN=RGA1 PE=2 SV=2	S	Function unknown	putative disease resistance protein RGA4 [Prunus avium]
Prunus_armeniaca_newGene_2659	--	--	--	--	--	--	--	BURP domain	BURP domain-containing protein 5 OS=Oryza sativa subsp. japonica OX=39947 GN=BURP5 PE=2 SV=2	S	Function unknown	PREDICTED: BURP domain protein RD22-like isoform X2 [Prunus mume]
Prunus_armeniaca_newGene_2195	--	--	--	--	--	--	--	Leucine Rich repeats (2 copies)	Disease resistance protein RML1A OS=Arabidopsis thaliana OX=3702 GN=RLM1A PE=4 SV=1	O	Posttranslational modification, protein turnover, chaperones	PREDICTED: TMV resistance protein N-like [Prunus mume]
Prunus_armeniaca_newGene_743	[Q]	Secondary metabolites biosynthesis, transport and catabolism	Molecular Function: metal ion binding (GO:0046872);; Molecular Function: dioxygenase activity (GO:0051213);; Biological Process: oxidation-reduction process (GO:0055114);;	--	--	[QR]	--	non-haem dioxygenase in morphine synthesis N-terminal;; 2OG-Fe(II) oxygenase superfamily	Flavonol synthase/flavanone 3-hydroxylase OS=Eustoma exaltatum subsp. russellianum OX=52518 GN=FLS PE=2 SV=1	S	Function unknown	codeine O-demethylase-like isoform X1 [Prunus avium]
Prunus_armeniaca_newGene_677	--	--	Biological Process: response to oxidative stress (GO:0006979);; Cellular Component: chloroplast thylakoid membrane (GO:0009535);; Cellular Component: thylakoid lumen (GO:0031977);;	--	--	[M]	Cell wall/membrane/envelope biogenesis	Lipocalin / cytosolic fatty-acid binding protein family;; Lipocalin-like domain	Chloroplastic lipocalin OS=Arabidopsis thaliana OX=3702 GN=CHL PE=1 SV=1	M	Cell wall/membrane/envelope biogenesis	PREDICTED: chloroplastic lipocalin isoform X2 [Prunus mume]
Prunus_armeniaca_newGene_2198	--	--	--	--	--	--	--	TIR domain;; TIR domain	Disease resistance-like protein DSC1 OS=Arabidopsis thaliana OX=3702 GN=DSC1 PE=1 SV=1	S	Function unknown	TMV resistance protein N [Prunus persica]
Prunus_armeniaca_newGene_658	--	--	--	--	--	--	--	Terpene synthase, N-terminal domain	(-)-alpha-pinene synthase OS=Fragaria vesca OX=57918 PE=1 SV=2	--	--	(-)-alpha-pinene synthase-like [Prunus persica]
Prunus_armeniaca_newGene_2709	--	--	Biological Process: metabolic process (GO:0008152);; Molecular Function: transferase activity, transferring hexosyl groups (GO:0016758);;	--	--	[GC]	--	UDP-glucoronosyl and UDP-glucosyl transferase	7-deoxyloganetin glucosyltransferase OS=Gardenia jasminoides OX=114476 GN=UGT85A24 PE=1 SV=1	S	Function unknown	PREDICTED: 7-deoxyloganetin glucosyltransferase-like isoform X1 [Prunus mume]
Prunus_armeniaca_newGene_3183	--	--	--	--	--	--	--	TIR domain;; TIR domain	TMV resistance protein N OS=Nicotiana glutinosa OX=35889 GN=N PE=1 SV=1	--	--	PREDICTED: toll/interleukin-1 receptor-like protein [Prunus mume]
Prunus_armeniaca_newGene_485	--	--	--	--	--	--	--	--	--	S	Function unknown	hypothetical protein VITISV_002584 [Vitis vinifera]
Prunus_armeniaca_newGene_1137	--	--	--	--	--	--	--	--	--	--	--	hypothetical protein PRUPE_6G027400 [Prunus persica]
Prunus_armeniaca_newGene_2657	[T]	Signal transduction mechanisms	Molecular Function: ATP binding (GO:0005524);; Cellular Component: plasma membrane (GO:0005886);; Cellular Component: integral component of membrane (GO:0016021);; Molecular Function: ATPase activity, coupled to transmembrane movement of substances (GO:0042626);; Biological Process: transmembrane transport (GO:0055085);;	--	--	[Q]	Secondary metabolites biosynthesis, transport and catabolism	ABC-2 type transporter;; ABC transporter;; AAA domain, putative AbiEii toxin, Type IV TA system	ABC transporter G family member 37 OS=Oryza sativa subsp. japonica OX=39947 GN=ABCG37 PE=2 SV=1	V	Defense mechanisms	ABC transporter G family member 39 [Prunus persica]
Prunus_armeniaca_newGene_2326	[G]	Carbohydrate transport and metabolism	--	K00688|8.93506e-70|pmum:103324815|K00688 glycogen phosphorylase [EC:2.4.1.1] | (RefSeq) glycogen phosphorylase 1-like	Starch and sucrose metabolism (ko00500)	[G]	Carbohydrate transport and metabolism	--	Alpha-1,4 glucan phosphorylase L-1 isozyme, chloroplastic/amyloplastic OS=Solanum tuberosum OX=4113 PE=1 SV=2	G	Carbohydrate transport and metabolism	PREDICTED: glycogen phosphorylase 1-like isoform X1 [Prunus mume]
Prunus_armeniaca_newGene_2939	--	--	--	K15032|0|pmum:103330790|K15032 mTERF domain-containing protein, mitochondrial | (RefSeq) uncharacterized LOC103330790	--	[KR]	--	mTERF	Transcription termination factor MTERF15, mitochondrial OS=Arabidopsis thaliana OX=3702 GN=MTERF15 PE=2 SV=1	S	Function unknown	PREDICTED: uncharacterized protein LOC103330790 isoform X1 [Prunus mume]
Prunus_armeniaca_newGene_841	--	--	Biological Process: rRNA modification (GO:0000154);; Cellular Component: viral nucleocapsid (GO:0019013);; Molecular Function: snoRNA binding (GO:0030515);; Cellular Component: box C/D snoRNP complex (GO:0031428);; Cellular Component: small-subunit processome (GO:0032040);;	K14564|7.8754e-19|rcu:8266328|K14564 nucleolar protein 56 | (RefSeq) nucleolar protein 56	Ribosome biogenesis in eukaryotes (ko03008)	[AJ]	--	--	Probable nucleolar protein 5-1 OS=Arabidopsis thaliana OX=3702 GN=NOP5-1 PE=1 SV=2	J	Translation, ribosomal structure and biogenesis	nucleolar protein 56 isoform X4 [Prunus persica]
Prunus_armeniaca_newGene_3055	[K]	Transcription	--	--	--	--	--	NB-ARC domain;; Leucine rich repeat;; Leucine Rich repeats (2 copies);; TIR domain;; TIR domain	TMV resistance protein N OS=Nicotiana glutinosa OX=35889 GN=N PE=1 SV=1	S	Function unknown	PREDICTED: disease resistance protein RML1A-like [Prunus mume]
Prunus_armeniaca_newGene_655	--	--	Molecular Function: protein serine/threonine kinase activity (GO:0004674);; Molecular Function: ATP binding (GO:0005524);; Biological Process: protein phosphorylation (GO:0006468);; Cellular Component: integral component of membrane (GO:0016021);; Biological Process: recognition of pollen (GO:0048544);;	--	--	--	--	D-mannose binding lectin	S-locus-specific glycoprotein S13 OS=Brassica oleracea OX=3712 GN=SLSG PE=2 SV=2	--	--	uncharacterized protein LOC18780125 [Prunus persica]
Prunus_armeniaca_newGene_2844	--	--	Cellular Component: membrane (GO:0016020);;	K03453|5.22576e-73|pmum:103319048|K03453 bile acid:Na+ symporter, BASS family | (RefSeq) sodium/pyruvate cotransporter BASS2, chloroplastic-like	--	--	--	--	--	S	Function unknown	PREDICTED: sodium/pyruvate cotransporter BASS2, chloroplastic-like [Prunus mume]
Prunus_armeniaca_newGene_1196	[K]	Transcription	--	--	--	--	--	Protein tyrosine kinase;; Protein kinase domain;; Leucine Rich repeats (2 copies);; Leucine rich repeat;; Leucine Rich Repeat	Probable LRR receptor-like serine/threonine-protein kinase At3g47570 OS=Arabidopsis thaliana OX=3702 GN=At3g47570 PE=2 SV=1	S	Function unknown	probable LRR receptor-like serine/threonine-protein kinase At3g47570 [Prunus persica]
Prunus_armeniaca_newGene_3188	[K]	Transcription	--	--	--	--	--	NB-ARC domain;; Leucine rich repeat;; Leucine Rich repeats (2 copies);; TIR domain;; TIR domain	TMV resistance protein N OS=Nicotiana glutinosa OX=35889 GN=N PE=1 SV=1	S	Function unknown	PREDICTED: TMV resistance protein N-like isoform X1 [Prunus mume]
Prunus_armeniaca_newGene_1252	[G]	Carbohydrate transport and metabolism	Biological Process: carbohydrate metabolic process (GO:0005975);; Molecular Function: beta-glucosidase activity (GO:0008422);; Molecular Function: scopolin beta-glucosidase activity (GO:0102483);;	K13032|0|pmum:103326467|K13032 prunasin beta-glucosidase [EC:3.2.1.118] | (RefSeq) beta-glucosidase 12-like	Cyanoamino acid metabolism (ko00460)	[G]	Carbohydrate transport and metabolism	Glycosyl hydrolase family 1	Beta-glucosidase 12 OS=Oryza sativa subsp. indica OX=39946 GN=BGLU12 PE=3 SV=1	G	Carbohydrate transport and metabolism	PREDICTED: beta-glucosidase 12-like isoform X1 [Prunus mume]
Prunus_armeniaca_newGene_3113	--	--	Molecular Function: protein binding (GO:0005515);; Cellular Component: cytoplasm (GO:0005737);;	--	--	[R]	General function prediction only	--	Topless-related protein 1 OS=Arabidopsis thaliana OX=3702 GN=TPR1 PE=1 SV=3	S	Function unknown	hypothetical protein PRUPE_4G061200 [Prunus persica]
Prunus_armeniaca_newGene_979	[O]	Posttranslational modification, protein turnover, chaperones	Molecular Function: glutathione transferase activity (GO:0004364);; Cellular Component: cytoplasm (GO:0005737);; Biological Process: glutathione metabolic process (GO:0006749);; Biological Process: toxin catabolic process (GO:0009407);;	K00799|2.25049e-69|pper:PRUPE_ppa019082mg|K00799 glutathione S-transferase [EC:2.5.1.18] | (RefSeq) hypothetical protein	Glutathione metabolism (ko00480)	[O]	Posttranslational modification, protein turnover, chaperones	Glutathione S-transferase, N-terminal domain;; Glutathione S-transferase, N-terminal domain;; Glutathione S-transferase, N-terminal domain	Glutathione S-transferase U9 OS=Arabidopsis thaliana OX=3702 GN=GSTU9 PE=2 SV=1	O	Posttranslational modification, protein turnover, chaperones	glutathione S-transferase U10 [Prunus persica]
Prunus_armeniaca_newGene_440	--	--	Biological Process: defense response (GO:0006952);; Biological Process: response to biotic stimulus (GO:0009607);;	--	--	--	--	Pathogenesis-related protein Bet v I family	Major allergen Pru ar 1 OS=Prunus armeniaca OX=36596 PE=1 SV=1	S	Function unknown	PREDICTED: major allergen Pru ar 1 [Prunus mume]
Prunus_armeniaca_newGene_521	--	--	--	--	--	--	--	Myb/SANT-like DNA-binding domain	--	S	Function unknown	PREDICTED: L10-interacting MYB domain-containing protein-like [Prunus mume]
Prunus_armeniaca_newGene_2058	--	--	--	--	--	--	--	Domain of unknown function (DUF1985)	--	--	--	uncharacterized protein LOC109948957 [Prunus persica]
Prunus_armeniaca_newGene_1631	--	--	--	--	--	--	--	--	L10-interacting MYB domain-containing protein OS=Arabidopsis thaliana OX=3702 GN=LIMYB PE=1 SV=1	S	Function unknown	L10-interacting MYB domain-containing protein-like [Prunus persica]
Prunus_armeniaca_newGene_1926	[T]	Signal transduction mechanisms	Molecular Function: protein kinase activity (GO:0004672);; Molecular Function: ATP binding (GO:0005524);; Biological Process: protein phosphorylation (GO:0006468);;	--	--	[T]	Signal transduction mechanisms	Protein tyrosine kinase;; Protein kinase domain;; Protein tyrosine kinase;; Protein kinase domain;; Kinase-like	Serine/threonine-protein kinase STY8 OS=Arabidopsis thaliana OX=3702 GN=STY8 PE=1 SV=2	T	Signal transduction mechanisms	PREDICTED: serine/threonine-protein kinase STY8-like [Prunus mume]
Prunus_armeniaca_newGene_2484	--	--	Cellular Component: integral component of membrane (GO:0016021);; Molecular Function: transmembrane transporter activity (GO:0022857);; Biological Process: transmembrane transport (GO:0055085);;	--	--	--	--	EamA-like transporter family;; EamA-like transporter family	WAT1-related protein At1g70260 OS=Arabidopsis thaliana OX=3702 GN=At1g70260 PE=2 SV=1	S	Function unknown	PREDICTED: WAT1-related protein At3g28050-like [Prunus mume]
Prunus_armeniaca_newGene_981	--	--	--	K00901|2.95276e-09|pper:PRUPE_ppa002021mg|K00901 diacylglycerol kinase (ATP) [EC:2.7.1.107] | (RefSeq) hypothetical protein	Glycerolipid metabolism (ko00561);Glycerophospholipid metabolism (ko00564);Phosphatidylinositol signaling system (ko04070)	[IT]	--	--	Diacylglycerol kinase 1 OS=Arabidopsis thaliana OX=3702 GN=DGK1 PE=1 SV=2	I	Lipid transport and metabolism	diacylglycerol kinase 1 [Prunus avium]
Prunus_armeniaca_newGene_2982	--	--	Biological Process: maturation of SSU-rRNA from tricistronic rRNA transcript (SSU-rRNA, 5.8S rRNA, LSU-rRNA) (GO:0000462);; Molecular Function: structural constituent of ribosome (GO:0003735);; Cellular Component: mitochondrion (GO:0005739);; Biological Process: translation (GO:0006412);; Cellular Component: cytosolic small ribosomal subunit (GO:0022627);;	K02995|1.22017e-12|pmum:103326606|K02995 small subunit ribosomal protein S8e | (RefSeq) 40S ribosomal protein S8-like	Ribosome (ko03010)	[J]	Translation, ribosomal structure and biogenesis	--	40S ribosomal protein S8 OS=Oryza sativa subsp. japonica OX=39947 GN=RPS8 PE=2 SV=2	J	Translation, ribosomal structure and biogenesis	uncharacterized protein LOC110765077 [Prunus avium]
Prunus_armeniaca_newGene_560	--	--	Molecular Function: protein kinase activity (GO:0004672);; Molecular Function: ATP binding (GO:0005524);; Biological Process: protein phosphorylation (GO:0006468);;	K04733|1.61675e-49|pper:PRUPE_ppa020427mg|K04733 interleukin-1 receptor-associated kinase 4 [EC:2.7.11.1] | (RefSeq) hypothetical protein	--	--	--	--	Wall-associated receptor kinase 3 OS=Arabidopsis thaliana OX=3702 GN=WAK3 PE=2 SV=2	T	Signal transduction mechanisms	PREDICTED: wall-associated receptor kinase 5-like [Malus domestica]
Prunus_armeniaca_newGene_1263	--	--	--	--	--	--	--	--	--	--	--	uncharacterized protein LOC110769301 isoform X1 [Prunus avium]
Prunus_armeniaca_newGene_625	--	--	--	--	--	--	--	F-box domain;; F-box-like;; F-box associated;; F-box associated domain	F-box/kelch-repeat protein At3g23880 OS=Arabidopsis thaliana OX=3702 GN=At3g23880 PE=2 SV=1	S	Function unknown	PREDICTED: F-box/kelch-repeat protein At3g23880-like [Prunus mume]
Prunus_armeniaca_newGene_2400	[C]	Energy production and conversion	Cellular Component: photosystem II (GO:0009523);; Cellular Component: chloroplast thylakoid membrane (GO:0009535);; Biological Process: photosynthetic electron transport in photosystem II (GO:0009772);; Cellular Component: integral component of membrane (GO:0016021);; Molecular Function: chlorophyll binding (GO:0016168);; Biological Process: protein-chromophore linkage (GO:0018298);; Molecular Fu…	K02704|4.5204e-180|pper:PrpeC_p048|K02704 photosystem II CP47 chlorophyll apoprotein | (RefSeq) psbB; photosystem II CP47 chlorophyll apoprotein	Photosynthesis (ko00195)	--	--	Photosystem II protein;; Cytochrome b/b6/petB;; Cytochrome b(N-terminal)/b6/petB;; Cytochrome b(C-terminal)/b6/petD;; Photosystem II 10 kDa phosphoprotein	Photosystem II CP47 reaction center protein OS=Vitis vinifera OX=29760 GN=psbB PE=3 SV=1	S	Function unknown	photosystem II CP47 chlorophyll apoprotein, partial (chloroplast) [Neillia thibetica]
Prunus_armeniaca_newGene_2974	[R]	General function prediction only	Biological Process: defense response (GO:0006952);; Molecular Function: ADP binding (GO:0043531);;	--	--	[T]	Signal transduction mechanisms	Leucine Rich repeats (2 copies);; NB-ARC domain	Putative disease resistance RPP13-like protein 1 OS=Arabidopsis thaliana OX=3702 GN=RPPL1 PE=3 SV=1	S	Function unknown	PREDICTED: putative disease resistance RPP13-like protein 1 [Prunus mume]
Prunus_armeniaca_newGene_1162	--	--	Cellular Component: membrane (GO:0016020);;	--	--	--	--	--	--	S	Function unknown	PREDICTED: F-box protein FBW2-like [Prunus mume]
Prunus_armeniaca_newGene_621	[O]	Posttranslational modification, protein turnover, chaperones	--	K00799|5.67292e-121|pmum:103325846|K00799 glutathione S-transferase [EC:2.5.1.18] | (RefSeq) probable glutathione S-transferase	Glutathione metabolism (ko00480)	[O]	Posttranslational modification, protein turnover, chaperones	Glutathione S-transferase, N-terminal domain;; Glutathione S-transferase, N-terminal domain;; Glutathione S-transferase, C-terminal domain;; Glutathione S-transferase, N-terminal domain;; Glutathione S-transferase, C-terminal domain;; Glutathione S-transferase, C-terminal domain;; Glutathione S-transferase, C-terminal domain	Probable glutathione S-transferase OS=Nicotiana tabacum OX=4097 PE=2 SV=1	O	Posttranslational modification, protein turnover, chaperones	PREDICTED: probable glutathione S-transferase [Prunus mume]
Prunus_armeniaca_newGene_1167	[G]	Carbohydrate transport and metabolism	Biological Process: metabolic process (GO:0008152);; Molecular Function: transferase activity, transferring hexosyl groups (GO:0016758);;	--	--	[GC]	--	UDP-glucoronosyl and UDP-glucosyl transferase	UDP-glycosyltransferase 71K2 OS=Pyrus communis OX=23211 GN=UGT71K2 PE=1 SV=1	S	Function unknown	PREDICTED: UDP-glycosyltransferase 71K1-like [Prunus mume]
Prunus_armeniaca_newGene_3187	--	--	--	--	--	--	--	--	--	--	--	hypothetical protein PRUPE_1G078400 [Prunus persica]
Prunus_armeniaca_newGene_3309	--	--	Biological Process: regulation of transcription, DNA-templated (GO:0006355);;	--	--	[R]	General function prediction only	--	Topless-related protein 1 OS=Arabidopsis thaliana OX=3702 GN=TPR1 PE=1 SV=3	S	Function unknown	hypothetical protein PRUPE_4G061200 [Prunus persica]
Prunus_armeniaca_newGene_3117	--	--	--	--	--	--	--	--	--	--	--	PREDICTED: TMV resistance protein N-like [Prunus mume]
Prunus_armeniaca_newGene_2139	--	--	--	--	--	[T]	Signal transduction mechanisms	NB-ARC domain;; AAA domain	Putative disease resistance protein At1g50180 OS=Arabidopsis thaliana OX=3702 GN=At1g50180 PE=3 SV=2	S	Function unknown	putative disease resistance protein At1g50180 [Prunus avium]
Prunus_armeniaca_newGene_3116	[R]	General function prediction only	Molecular Function: ADP binding (GO:0043531);;	--	--	--	--	NB-ARC domain;; NACHT domain	TMV resistance protein N OS=Nicotiana glutinosa OX=35889 GN=N PE=1 SV=1	S	Function unknown	TMV resistance protein N-like [Prunus avium]
Prunus_armeniaca_newGene_2274	--	--	--	--	--	--	--	TIR domain;; NB-ARC domain;; TIR domain;; Leucine Rich repeats (2 copies);; Leucine rich repeat	Disease resistance-like protein DSC1 OS=Arabidopsis thaliana OX=3702 GN=DSC1 PE=1 SV=1	S	Function unknown	PREDICTED: TMV resistance protein N-like [Prunus mume]
Prunus_armeniaca_newGene_1222	--	--	--	--	--	[R]	General function prediction only	PPR repeat family;; PPR repeat;; PPR repeat;; Pentatricopeptide repeat domain;; Pentacotripeptide-repeat region of PRORP;; Mitochondrial 28S ribosomal protein S27;; PPR repeat family;; PPR repeat	Pentatricopeptide repeat-containing protein At1g62910 OS=Arabidopsis thaliana OX=3702 GN=At1g62910 PE=2 SV=1	S	Function unknown	PREDICTED: LOW QUALITY PROTEIN: pentatricopeptide repeat-containing protein At1g63330-like [Prunus mume]
Prunus_armeniaca_newGene_2488	--	--	Cellular Component: integral component of membrane (GO:0016021);; Molecular Function: transmembrane transporter activity (GO:0022857);; Biological Process: transmembrane transport (GO:0055085);;	--	--	--	--	--	WAT1-related protein At5g40210 OS=Arabidopsis thaliana OX=3702 GN=At5g40210 PE=2 SV=1	S	Function unknown	PREDICTED: WAT1-related protein At5g40240-like [Prunus mume]
Prunus_armeniaca_newGene_2122	--	--	Biological Process: response to auxin (GO:0009733);;	--	--	--	--	Auxin responsive protein	Indole-3-acetic acid-induced protein ARG7 OS=Vigna radiata var. radiata OX=3916 GN=ARG7 PE=2 SV=1	S	Function unknown	hypothetical protein PRUPE_8G079500 [Prunus persica]
Prunus_armeniaca_newGene_2260	[EH]	Amino acid transport and metabolism;; Coenzyme transport and metabolism	--	K00826|7.47861e-53|pmum:103334949|K00826 branched-chain amino acid aminotransferase [EC:2.6.1.42] | (RefSeq) branched-chain-amino-acid aminotransferase 6-like	Cysteine and methionine metabolism (ko00270);Valine, leucine and isoleucine degradation (ko00280);Valine, leucine and isoleucine biosynthesis (ko00290);Pantothenate and CoA biosynthesis (ko00770);2-Oxocarboxylic acid metabolism (ko01210);Biosynthesis of amino acids (ko01230)	[E]	Amino acid transport and metabolism	--	Branched-chain amino acid aminotransferase 2, chloroplastic OS=Humulus lupulus OX=3486 GN=BCAT2 PE=1 SV=1	E	Amino acid transport and metabolism	PREDICTED: branched-chain-amino-acid aminotransferase 1, mitochondrial-like [Prunus mume]
Prunus_armeniaca_newGene_936	[IQ]	Lipid transport and metabolism;; Secondary metabolites biosynthesis, transport and catabolism	Biological Process: metabolic process (GO:0008152);; Cellular Component: integral component of membrane (GO:0016021);; Molecular Function: ligase activity (GO:0016874);;	--	--	[I]	Lipid transport and metabolism	AMP-binding enzyme;; AMP-binding enzyme C-terminal domain	4-coumarate--CoA ligase-like 9 OS=Arabidopsis thaliana OX=3702 GN=4CLL9 PE=1 SV=2	IQ	Lipid transport and metabolism;; Secondary metabolites biosynthesis, transport and catabolism	PREDICTED: 4-coumarate--CoA ligase-like 9 [Prunus mume]
Prunus_armeniaca_newGene_3220	[K]	Transcription	--	--	--	[R]	General function prediction only	Leucine rich repeat N-terminal domain;; Leucine Rich repeats (2 copies)	Receptor-like protein EIX2 OS=Solanum lycopersicum OX=4081 GN=EIX2 PE=1 SV=2	S	Function unknown	PREDICTED: receptor-like protein 12, partial [Prunus mume]
Prunus_armeniaca_newGene_1837	--	--	--	--	--	--	--	Domain of unknown function (DUF4371);; hAT family C-terminal dimerisation region	--	S	Function unknown	zinc finger MYM-type protein 1-like [Prunus avium]
Prunus_armeniaca_newGene_823	--	--	--	--	--	--	--	No apical meristem-associated C-terminal domain	Glutathione S-transferase T3 OS=Arabidopsis thaliana OX=3702 GN=GSTT3 PE=2 SV=1	--	--	PREDICTED: glutathione S-transferase T2-like [Prunus mume]
Prunus_armeniaca_newGene_3008	--	--	Molecular Function: zinc ion binding (GO:0008270);;	--	--	[R]	General function prediction only	DYW family of nucleic acid deaminases;; PPR repeat family;; PPR repeat;; PPR repeat;; PPR repeat family;; PPR repeat	Pentatricopeptide repeat-containing protein At5g04780, mitochondrial OS=Arabidopsis thaliana OX=3702 GN=PCMP-H16 PE=2 SV=2	S	Function unknown	PREDICTED: pentatricopeptide repeat-containing protein At5g04780-like [Prunus mume]
Prunus_armeniaca_newGene_640	--	--	--	K03843|5.35661e-11|mdm:103448776|K03843 alpha-1,3/alpha-1,6-mannosyltransferase [EC:2.4.1.132 2.4.1.257] | (RefSeq) alpha-1,3/1,6-mannosyltransferase ALG2	N-Glycan biosynthesis (ko00510)	--	--	--	--	--	--	PREDICTED: alpha-1,3/1,6-mannosyltransferase ALG2 [Malus domestica]
Prunus_armeniaca_newGene_1190	[IQR]	Lipid transport and metabolism;; Secondary metabolites biosynthesis, transport and catabolism;; General function prediction only	Molecular Function: oxidoreductase activity (GO:0016491);; Biological Process: oxidation-reduction process (GO:0055114);;	K08081|2.69541e-172|pper:PRUPE_ppa010313mg|K08081 tropinone reductase I [EC:1.1.1.206] | (RefSeq) hypothetical protein	Tropane, piperidine and pyridine alkaloid biosynthesis (ko00960)	[R]	General function prediction only	Enoyl-(Acyl carrier protein) reductase;; short chain dehydrogenase	Tropinone reductase homolog At1g07440 OS=Arabidopsis thaliana OX=3702 GN=At1g07440 PE=1 SV=1	S	Function unknown	hypothetical protein PRUPE_6G069500 [Prunus persica]
Prunus_armeniaca_newGene_3181	--	--	--	--	--	--	--	--	--	--	--	PREDICTED: disease resistance protein RML1A-like [Prunus mume]
Prunus_armeniaca_newGene_2021	--	--	--	--	--	--	--	--	--	--	--	uncharacterized protein LOC110763866 [Prunus avium]
Prunus_armeniaca_newGene_2665	--	--	Cellular Component: membrane (GO:0016020);;	--	--	--	--	Plant protein of unknown function	UPF0481 protein At3g47200 OS=Arabidopsis thaliana OX=3702 GN=At3g47200 PE=2 SV=1	S	Function unknown	UPF0481 protein At3g47200-like [Prunus avium]
Prunus_armeniaca_newGene_2259	[EH]	Amino acid transport and metabolism;; Coenzyme transport and metabolism	Biological Process: branched-chain amino acid metabolic process (GO:0009081);; Molecular Function: L-leucine transaminase activity (GO:0052654);; Molecular Function: L-valine transaminase activity (GO:0052655);; Molecular Function: L-isoleucine transaminase activity (GO:0052656);;	K00826|0|pmum:103334949|K00826 branched-chain amino acid aminotransferase [EC:2.6.1.42] | (RefSeq) branched-chain-amino-acid aminotransferase 6-like	Cysteine and methionine metabolism (ko00270);Valine, leucine and isoleucine degradation (ko00280);Valine, leucine and isoleucine biosynthesis (ko00290);Pantothenate and CoA biosynthesis (ko00770);2-Oxocarboxylic acid metabolism (ko01210);Biosynthesis of amino acids (ko01230)	[E]	Amino acid transport and metabolism	Amino-transferase class IV	Putative branched-chain-amino-acid aminotransferase 7 OS=Arabidopsis thaliana OX=3702 GN=BCAT7 PE=5 SV=1	E	Amino acid transport and metabolism	branched-chain-amino-acid aminotransferase 6 isoform X2 [Prunus persica]
Prunus_armeniaca_newGene_3237	[IQR]	Lipid transport and metabolism;; Secondary metabolites biosynthesis, transport and catabolism;; General function prediction only	Molecular Function: oxidoreductase activity (GO:0016491);; Biological Process: oxidation-reduction process (GO:0055114);;	K15095|4.98954e-127|pper:PRUPE_ppa008632mg|K15095 (+)-neomenthol dehydrogenase [EC:1.1.1.208] | (RefSeq) hypothetical protein	Monoterpenoid biosynthesis (ko00902)	[Q]	Secondary metabolites biosynthesis, transport and catabolism	short chain dehydrogenase;; Enoyl-(Acyl carrier protein) reductase	(+)-neomenthol dehydrogenase OS=Arabidopsis thaliana OX=3702 GN=SDR1 PE=1 SV=1	S	Function unknown	(+)-neomenthol dehydrogenase isoform X2 [Prunus persica]
Prunus_armeniaca_newGene_2032	--	--	--	--	--	--	--	--	--	--	--	TMV resistance protein N-like [Prunus avium]
Prunus_armeniaca_newGene_1035	--	--	--	--	--	--	--	SAM dependent carboxyl methyltransferase	Probable S-adenosylmethionine-dependent methyltransferase At5g38100 OS=Arabidopsis thaliana OX=3702 GN=At5g38100 PE=2 SV=1	S	Function unknown	probable S-adenosylmethionine-dependent methyltransferase At5g38100 [Prunus avium]
Prunus_armeniaca_newGene_3246	--	--	Cellular Component: integral component of membrane (GO:0016021);;	--	--	[R]	General function prediction only	Glycosyl transferase family 90;; Cofilin/tropomyosin-type actin-binding protein	Actin-depolymerizing factor 1 OS=Oryza sativa subsp. japonica OX=39947 GN=ADF1 PE=2 SV=1	S	Function unknown	hypothetical protein PRUPE_2G164900 [Prunus persica]
Prunus_armeniaca_newGene_534	[M]	Cell wall/membrane/envelope biogenesis	--	--	--	--	--	Protein tyrosine kinase;; Protein kinase domain	Receptor kinase-like protein Xa21 OS=Oryza sativa subsp. indica OX=39946 GN=XA21 PE=1 SV=1	S	Function unknown	putative receptor-like protein kinase At3g47110 [Prunus persica]
Prunus_armeniaca_newGene_3292	--	--	--	--	--	--	--	--	F-box protein At4g27050 OS=Arabidopsis thaliana OX=3702 GN=At4g27050 PE=1 SV=1	S	Function unknown	putative F-box/FBD/LRR-repeat protein At5g22670 [Prunus avium]
Prunus_armeniaca_newGene_1731	--	--	Molecular Function: ATP binding (GO:0005524);; Biological Process: defense response (GO:0006952);; Biological Process: signal transduction (GO:0007165);; Molecular Function: ADP binding (GO:0043531);;	--	--	--	--	TIR domain;; TIR domain	TMV resistance protein N OS=Nicotiana glutinosa OX=35889 GN=N PE=1 SV=1	--	--	hypothetical protein PRUPE_7G065500 [Prunus persica]
Prunus_armeniaca_newGene_896	[S]	Function unknown	--	--	--	--	--	Di-glucose binding within endoplasmic reticulum	Probable LRR receptor-like serine/threonine-protein kinase At1g56130 OS=Arabidopsis thaliana OX=3702 GN=At1g56130 PE=2 SV=2	S	Function unknown	probable LRR receptor-like serine/threonine-protein kinase At1g56130 isoform X1 [Prunus persica]
Prunus_armeniaca_newGene_1266	[T]	Signal transduction mechanisms	--	--	--	[Q]	Secondary metabolites biosynthesis, transport and catabolism	ABC-2 type transporter;; ABC transporter;; Plant PDR ABC transporter associated;; ABC-transporter extracellular N-terminal;; AAA domain, putative AbiEii toxin, Type IV TA system;; AAA ATPase domain;; P-loop containing region of AAA domain;; ATPase family associated with various cellular activities (AAA);; Rad17 cell cycle checkpoint protein;; Caspase domain	Pleiotropic drug resistance protein 2 OS=Nicotiana plumbaginifolia OX=4092 GN=PDR2 PE=2 SV=1	V	Defense mechanisms	pleiotropic drug resistance protein 2 [Prunus persica]
Prunus_armeniaca_newGene_3168	--	--	--	--	--	--	--	--	--	--	--	uncharacterized protein LOC18780408 isoform X2 [Prunus persica]
Prunus_armeniaca_newGene_3255	--	--	--	--	--	--	--	--	--	S	Function unknown	PREDICTED: patatin-like protein 1 [Prunus mume]
Prunus_armeniaca_newGene_959	[QV]	Secondary metabolites biosynthesis, transport and catabolism;; Defense mechanisms	Molecular Function: monooxygenase activity (GO:0004497);; Molecular Function: iron ion binding (GO:0005506);; Cellular Component: integral component of membrane (GO:0016021);; Molecular Function: oxidoreductase activity, acting on paired donors, with incorporation or reduction of molecular oxygen (GO:0016705);; Molecular Function: heme binding (GO:0020037);; Biological Process: oxidation-reductio…	--	--	[Q]	Secondary metabolites biosynthesis, transport and catabolism	Cytochrome P450	Cytochrome P450 71A1 OS=Persea americana OX=3435 GN=CYP71A1 PE=1 SV=2	Q	Secondary metabolites biosynthesis, transport and catabolism	PREDICTED: cytochrome P450 71A1-like [Prunus mume]
Prunus_armeniaca_newGene_638	--	--	--	--	--	--	--	--	--	--	--	PREDICTED: BURP domain protein RD22-like [Prunus mume]
Prunus_armeniaca_newGene_2697	--	--	--	--	--	--	--	--	--	--	--	uncharacterized protein LOC110753088 isoform X3 [Prunus avium]
Prunus_armeniaca_newGene_1772	[J]	Translation, ribosomal structure and biogenesis	Molecular Function: nucleic acid binding (GO:0003676);; Cellular Component: nucleolus (GO:0005730);; Cellular Component: plasma membrane (GO:0005886);; Biological Process: rRNA processing (GO:0006364);; Biological Process: mRNA processing (GO:0006397);; Biological Process: embryo sac development (GO:0009553);;	K14792|0|pmum:103339605|K14792 rRNA biogenesis protein RRP5 | (RefSeq) rRNA biogenesis protein RRP5	--	[A]	RNA processing and modification	S1 RNA binding domain;; Suppressor of forked protein (Suf);; NRDE-2, necessary for RNA interference;; Tetratricopeptide repeat	rRNA biogenesis protein RRP5 OS=Arabidopsis thaliana OX=3702 GN=RRP5 PE=2 SV=2	J	Translation, ribosomal structure and biogenesis	PREDICTED: rRNA biogenesis protein RRP5 isoform X1 [Prunus mume]
Prunus_armeniaca_newGene_2283	--	--	--	--	--	--	--	--	Disease resistance-like protein CSA1 OS=Arabidopsis thaliana OX=3702 GN=CSA1 PE=4 SV=1	S	Function unknown	PREDICTED: disease resistance protein RPS4 [Prunus mume]
Prunus_armeniaca_newGene_1377	--	--	Molecular Function: actin binding (GO:0003779);; Cellular Component: integral component of membrane (GO:0016021);;	--	--	--	--	--	Protein NETWORKED 1A OS=Arabidopsis thaliana OX=3702 GN=NET1A PE=1 SV=1	S	Function unknown	hypothetical protein L484_009101 [Morus notabilis]
Prunus_armeniaca_newGene_1038	--	--	--	--	--	--	--	SAM dependent carboxyl methyltransferase;; SAM dependent carboxyl methyltransferase	Probable S-adenosylmethionine-dependent methyltransferase At5g38100 OS=Arabidopsis thaliana OX=3702 GN=At5g38100 PE=2 SV=1	S	Function unknown	PREDICTED: probable S-adenosylmethionine-dependent methyltransferase At5g37990 [Prunus mume]
Prunus_armeniaca_newGene_460	--	--	Molecular Function: zinc ion binding (GO:0008270);;	--	--	[R]	General function prediction only	DYW family of nucleic acid deaminases	Pentatricopeptide repeat-containing protein At2g25580 OS=Arabidopsis thaliana OX=3702 GN=PCMP-H75 PE=2 SV=2	S	Function unknown	PREDICTED: pentatricopeptide repeat-containing protein At4g32450, mitochondrial [Prunus mume]
Prunus_armeniaca_newGene_165	--	--	Molecular Function: ATP binding (GO:0005524);; Biological Process: transport (GO:0006810);; Cellular Component: integral component of membrane (GO:0016021);; Molecular Function: ATPase activity (GO:0016887);;	--	--	[Q]	Secondary metabolites biosynthesis, transport and catabolism	ABC-2 type transporter	ABC transporter G family member 40 OS=Arabidopsis thaliana OX=3702 GN=ABCG40 PE=1 SV=1	V	Defense mechanisms	PREDICTED: pleiotropic drug resistance protein 1-like [Prunus mume]
Prunus_armeniaca_newGene_1541	--	--	--	--	--	--	--	--	--	--	--	hypothetical protein PRUPE_5G227500 [Prunus persica]
Prunus_armeniaca_newGene_3324	--	--	--	K12160|5.93462e-39|pper:PRUPE_ppa014098mg|K12160 small ubiquitin-related modifier | (RefSeq) hypothetical protein	RNA transport (ko03013)	[O]	Posttranslational modification, protein turnover, chaperones	Ubiquitin-2 like Rad60 SUMO-like	Small ubiquitin-related modifier 1 OS=Arabidopsis thaliana OX=3702 GN=SUMO1 PE=1 SV=2	O	Posttranslational modification, protein turnover, chaperones	small ubiquitin-related modifier 1 [Prunus persica]
Prunus_armeniaca_newGene_2992	--	--	--	K15032|0|pmum:103324335|K15032 mTERF domain-containing protein, mitochondrial | (RefSeq) uncharacterized LOC103324335	--	[KR]	--	mTERF	Transcription termination factor MTERF15, mitochondrial OS=Arabidopsis thaliana OX=3702 GN=MTERF15 PE=2 SV=1	S	Function unknown	PREDICTED: uncharacterized protein LOC103324335 [Prunus mume]
Prunus_armeniaca_newGene_1055	--	--	--	--	--	--	--	--	--	S	Function unknown	uncharacterized protein LOC110752993 [Prunus avium]
Prunus_armeniaca_newGene_1906	--	--	--	--	--	--	--	--	--	--	--	hypothetical protein PRUPE_8G250600 [Prunus persica]
Prunus_armeniaca_newGene_1490	[K]	Transcription	--	--	--	--	--	Leucine rich repeat;; Protein kinase domain;; Protein tyrosine kinase;; Leucine Rich repeats (2 copies);; Leucine Rich Repeat;; Leucine rich repeat N-terminal domain;; Leucine Rich repeat	Probable LRR receptor-like serine/threonine-protein kinase At3g47570 OS=Arabidopsis thaliana OX=3702 GN=At3g47570 PE=2 SV=1	S	Function unknown	probable LRR receptor-like serine/threonine-protein kinase At3g47570 [Prunus avium]
Prunus_armeniaca_newGene_1002	--	--	--	--	--	--	--	--	--	--	--	PREDICTED: serine/threonine-protein phosphatase 7 long form homolog [Prunus mume]
Prunus_armeniaca_newGene_1206	--	--	Molecular Function: microtubule motor activity (GO:0003777);; Molecular Function: ATP binding (GO:0005524);; Cellular Component: kinesin complex (GO:0005871);; Cellular Component: microtubule (GO:0005874);; Biological Process: microtubule-based movement (GO:0007018);; Molecular Function: microtubule binding (GO:0008017);; Cellular Component: integral component of membrane (GO:0016021);; Molecular…	--	--	[Z]	Cytoskeleton	--	Kinesin-like protein KIN-10A OS=Oryza sativa subsp. japonica OX=39947 GN=KIN10A PE=2 SV=1	Z	Cytoskeleton	PREDICTED: kinesin-like protein KIF22 isoform X2 [Malus domestica]
Prunus_armeniaca_newGene_446	--	--	Molecular Function: protein phosphatase inhibitor activity (GO:0004864);; Molecular Function: receptor activity (GO:0004872);; Cellular Component: nucleus (GO:0005634);; Cellular Component: cytoplasm (GO:0005737);; Biological Process: defense response (GO:0006952);; Biological Process: response to biotic stimulus (GO:0009607);; Biological Process: abscisic acid-activated signaling pathway (GO:000…	--	--	--	--	Pathogenesis-related protein Bet v I family	Major allergen Pru ar 1 OS=Prunus armeniaca OX=36596 PE=1 SV=1	S	Function unknown	PREDICTED: major allergen Pru ar 1-like [Prunus mume]
Prunus_armeniaca_newGene_1610	--	--	Biological Process: signal transduction (GO:0007165);; Molecular Function: ADP binding (GO:0043531);;	--	--	--	--	TIR domain;; NB-ARC domain;; TIR domain;; NACHT domain;; ATPase family associated with various cellular activities (AAA)	TMV resistance protein N OS=Nicotiana glutinosa OX=35889 GN=N PE=1 SV=1	S	Function unknown	PREDICTED: TMV resistance protein N-like [Prunus mume]
Prunus_armeniaca_newGene_1491	[M]	Cell wall/membrane/envelope biogenesis	--	--	--	--	--	Protein tyrosine kinase;; Protein kinase domain	Probable LRR receptor-like serine/threonine-protein kinase At3g47570 OS=Arabidopsis thaliana OX=3702 GN=At3g47570 PE=2 SV=1	S	Function unknown	PREDICTED: probable LRR receptor-like serine/threonine-protein kinase At3g47570 [Prunus mume]
Prunus_armeniaca_newGene_2819	[K]	Transcription	Molecular Function: DNA binding (GO:0003677);; Molecular Function: DNA-directed 5'-3' RNA polymerase activity (GO:0003899);; Biological Process: transcription, DNA-templated (GO:0006351);; Cellular Component: chloroplast (GO:0009507);;	K03046|4.55299e-112|csv:3429303|K03046 DNA-directed RNA polymerase subunit beta' [EC:2.7.7.6] | (RefSeq) rpoC1, CsCp017; RNA polymerase beta' chain	Purine metabolism (ko00230);Pyrimidine metabolism (ko00240);RNA polymerase (ko03020)	--	--	--	DNA-directed RNA polymerase subunit beta&apos; OS=Cucumis sativus OX=3659 GN=rpoC1 PE=3 SV=3	K	Transcription	RNA polymerase beta subunit, partial (plastid) [Fragaria vesca subsp. americana]
Prunus_armeniaca_newGene_474	--	--	--	--	--	[R]	General function prediction only	--	--	S	Function unknown	uncharacterized protein LOC110747385, partial [Prunus avium]
Prunus_armeniaca_newGene_3303	--	--	--	--	--	--	--	--	--	--	--	hypothetical protein COLO4_06233 [Corchorus olitorius]
Prunus_armeniaca_newGene_1620	--	--	--	--	--	--	--	--	--	--	--	uncharacterized protein LOC109946862 [Prunus persica]
Prunus_armeniaca_newGene_2312	--	--	--	--	--	--	--	--	--	--	--	hypothetical protein PRUPE_1G010900 [Prunus persica]
Prunus_armeniaca_newGene_772	--	--	--	--	--	--	--	FAR1 DNA-binding domain	Protein FAR1-RELATED SEQUENCE 5 OS=Arabidopsis thaliana OX=3702 GN=FRS5 PE=1 SV=1	S	Function unknown	PREDICTED: protein FAR1-RELATED SEQUENCE 5-like [Prunus mume]
Prunus_armeniaca_newGene_1496	[T]	Signal transduction mechanisms	Molecular Function: protein serine/threonine kinase activity (GO:0004674);; Molecular Function: ATP binding (GO:0005524);; Biological Process: protein phosphorylation (GO:0006468);; Cellular Component: integral component of membrane (GO:0016021);; Molecular Function: carbohydrate binding (GO:0030246);;	--	--	--	--	Legume lectin domain;; Protein kinase domain;; Protein tyrosine kinase	L-type lectin-domain containing receptor kinase IV.1 OS=Arabidopsis thaliana OX=3702 GN=LECRK41 PE=2 SV=1	T	Signal transduction mechanisms	L-type lectin-domain containing receptor kinase IV.1 [Prunus persica]
Prunus_armeniaca_newGene_2233	[ER]	Amino acid transport and metabolism;; General function prediction only	Molecular Function: zinc ion binding (GO:0008270);; Molecular Function: oxidoreductase activity (GO:0016491);; Biological Process: oxidation-reduction process (GO:0055114);;	K00008|2.46367e-140|pper:PRUPE_ppa007343mg|K00008 L-iditol 2-dehydrogenase [EC:1.1.1.14] | (RefSeq) hypothetical protein	Pentose and glucuronate interconversions (ko00040);Fructose and mannose metabolism (ko00051)	[Q]	Secondary metabolites biosynthesis, transport and catabolism	Zinc-binding dehydrogenase;; Glucose dehydrogenase C-terminus;; Zinc-binding dehydrogenase	L-idonate 5-dehydrogenase OS=Vitis vinifera OX=29760 GN=VIT_16s0100g00290 PE=1 SV=2	E	Amino acid transport and metabolism	hypothetical protein PRUPE_4G240300 [Prunus persica]
Prunus_armeniaca_newGene_2133	--	--	Biological Process: response to auxin (GO:0009733);;	K14488|2.81941e-56|pper:PRUPE_ppa026172mg|K14488 SAUR family protein | (RefSeq) hypothetical protein	Plant hormone signal transduction (ko04075)	--	--	Auxin responsive protein	Indole-3-acetic acid-induced protein ARG7 OS=Vigna radiata var. radiata OX=3916 GN=ARG7 PE=2 SV=1	S	Function unknown	indole-3-acetic acid-induced protein ARG7 [Prunus persica]
Prunus_armeniaca_newGene_920	--	--	--	--	--	--	--	--	--	--	--	uncharacterized protein LOC110758864 isoform X5 [Prunus avium]
Prunus_armeniaca_newGene_3262	[K]	Transcription	Cellular Component: integral component of membrane (GO:0016021);;	--	--	[R]	General function prediction only	Leucine rich repeat;; Leucine Rich repeats (2 copies);; Leucine Rich Repeat;; Leucine Rich repeat;; Leucine rich repeat;; Leucine Rich repeats (2 copies);; Leucine Rich repeat;; Leucine Rich Repeat	Receptor-like protein EIX2 OS=Solanum lycopersicum OX=4081 GN=EIX2 PE=1 SV=2	S	Function unknown	PREDICTED: probably inactive leucine-rich repeat receptor-like protein kinase At2g25790 [Prunus mume]
Prunus_armeniaca_newGene_1530	--	--	--	--	--	[O]	Posttranslational modification, protein turnover, chaperones	--	Chaperone protein dnaJ 10 OS=Arabidopsis thaliana OX=3702 GN=ATJ10 PE=2 SV=2	O	Posttranslational modification, protein turnover, chaperones	chaperone protein dnaJ 10 isoform X2 [Prunus persica]
Prunus_armeniaca_newGene_2762	[R]	General function prediction only	--	--	--	--	--	TIR domain;; NB-ARC domain;; TIR domain;; Leucine Rich repeats (2 copies);; Leucine rich repeat	TMV resistance protein N OS=Nicotiana glutinosa OX=35889 GN=N PE=1 SV=1	S	Function unknown	PREDICTED: TMV resistance protein N-like [Prunus mume]
Prunus_armeniaca_newGene_374	--	--	--	--	--	[GC]	--	UDP-glucoronosyl and UDP-glucosyl transferase	7-deoxyloganetin glucosyltransferase OS=Gardenia jasminoides OX=114476 GN=UGT85A24 PE=1 SV=1	S	Function unknown	PREDICTED: 7-deoxyloganetin glucosyltransferase-like [Prunus mume]
Prunus_armeniaca_newGene_1413	--	--	--	--	--	--	--	No apical meristem-associated C-terminal domain	Glutathione S-transferase T3 OS=Arabidopsis thaliana OX=3702 GN=GSTT3 PE=2 SV=1	S	Function unknown	hypothetical protein [Prunus persica]
Prunus_armeniaca_newGene_3257	--	--	Cellular Component: integral component of membrane (GO:0016021);;	--	--	--	--	--	Sulfite exporter TauE/SafE family protein 4 OS=Arabidopsis thaliana OX=3702 GN=At2g36630 PE=2 SV=1	S	Function unknown	uncharacterized protein LOC110764670 [Prunus avium]
Prunus_armeniaca_newGene_2741	[GI]	Carbohydrate transport and metabolism;; Lipid transport and metabolism	Cellular Component: cell wall (GO:0005618);; Molecular Function: pectinesterase activity (GO:0030599);; Biological Process: cell wall modification (GO:0042545);; Molecular Function: aspartyl esterase activity (GO:0045330);; Biological Process: pectin catabolic process (GO:0045490);;	K01051|3.74898e-80|pmum:103319434|K01051 pectinesterase [EC:3.1.1.11] | (RefSeq) pectinesterase PPME1-like	Pentose and glucuronate interconversions (ko00040);Starch and sucrose metabolism (ko00500)	--	--	Pectinesterase	Pectinesterase PPME1 OS=Arabidopsis thaliana OX=3702 GN=PPME1 PE=1 SV=1	G	Carbohydrate transport and metabolism	PREDICTED: pectinesterase PPME1-like [Prunus mume]
Prunus_armeniaca_newGene_2641	--	--	--	--	--	--	--	BURP domain	BURP domain protein RD22 OS=Arabidopsis thaliana OX=3702 GN=RD22 PE=2 SV=1	S	Function unknown	PREDICTED: BURP domain protein RD22-like [Prunus mume]
Prunus_armeniaca_newGene_982	--	--	Molecular Function: glutathione transferase activity (GO:0004364);; Molecular Function: lactoylglutathione lyase activity (GO:0004462);; Cellular Component: cytoplasm (GO:0005737);; Biological Process: glutathione metabolic process (GO:0006749);; Biological Process: toxin catabolic process (GO:0009407);;	K00799|1.26906e-85|pmum:103338520|K00799 glutathione S-transferase [EC:2.5.1.18] | (RefSeq) glutathione S-transferase U10-like	Glutathione metabolism (ko00480)	[O]	Posttranslational modification, protein turnover, chaperones	--	Glutathione S-transferase U10 OS=Arabidopsis thaliana OX=3702 GN=GSTU10 PE=2 SV=1	O	Posttranslational modification, protein turnover, chaperones	PREDICTED: glutathione S-transferase U10-like [Prunus mume]
Prunus_armeniaca_newGene_742	--	--	Biological Process: microtubule cytoskeleton organization (GO:0000226);; Biological Process: cytokinesis (GO:0000910);; Cellular Component: Golgi apparatus (GO:0005794);; Molecular Function: microtubule binding (GO:0008017);; Cellular Component: membrane (GO:0016020);; Molecular Function: transferase activity (GO:0016740);;	K13648|1.23507e-26|pmum:103331935|K13648 alpha-1,4-galacturonosyltransferase [EC:2.4.1.43] | (RefSeq) polygalacturonate 4-alpha-galacturonosyltransferase	Starch and sucrose metabolism (ko00500);Amino sugar and nucleotide sugar metabolism (ko00520)	[DZ]	--	--	65-kDa microtubule-associated protein 5 OS=Arabidopsis thaliana OX=3702 GN=MAP65-5 PE=1 SV=2	M	Cell wall/membrane/envelope biogenesis	polygalacturonate 4-alpha-galacturonosyltransferase isoform X1 [Prunus persica]
Prunus_armeniaca_newGene_2192	--	--	--	--	--	--	--	--	Probable WRKY transcription factor 19 OS=Arabidopsis thaliana OX=3702 GN=WRKY19 PE=3 SV=1	S	Function unknown	LOW QUALITY PROTEIN: protein SUPPRESSOR OF npr1-1, CONSTITUTIVE 1-like [Prunus avium]
Prunus_armeniaca_newGene_2047	--	--	--	--	--	--	--	--	--	--	--	hypothetical protein PRUPE_8G042100, partial [Prunus persica]
Prunus_armeniaca_newGene_2500	--	--	--	--	--	[O]	Posttranslational modification, protein turnover, chaperones	--	Heat shock protein 90-4 OS=Arabidopsis thaliana OX=3702 GN=HSP90-4 PE=1 SV=1	O	Posttranslational modification, protein turnover, chaperones	uncharacterized protein LOC110755698 [Prunus avium]
Prunus_armeniaca_newGene_80	[R]	General function prediction only	--	K18881|6.10753e-176|pmum:103327333|K18881 D-lactate dehydratase [EC:4.2.1.130] | (RefSeq) protein DJ-1 homolog D-like	Pyruvate metabolism (ko00620)	[RV]	--	DJ-1/PfpI family;; DJ-1/PfpI family	Protein DJ-1 homolog D OS=Arabidopsis thaliana OX=3702 GN=DJ1D PE=1 SV=1	S	Function unknown	PREDICTED: protein DJ-1 homolog D-like [Prunus mume]
Prunus_armeniaca_newGene_3115	--	--	--	--	--	--	--	NB-ARC domain;; NACHT domain;; TIR domain;; TIR domain	Disease resistance protein RML1B OS=Arabidopsis thaliana OX=3702 GN=RLM1B PE=2 SV=1	S	Function unknown	TMV resistance protein N-like [Prunus avium]
Prunus_armeniaca_newGene_648	--	--	--	--	--	--	--	GRF zinc finger	--	S	Function unknown	uncharacterized protein LOC110765902 [Prunus avium]
Prunus_armeniaca_newGene_2661	--	--	--	--	--	[R]	General function prediction only	--	Retrovirus-related Pol polyprotein from transposon RE2 OS=Arabidopsis thaliana OX=3702 GN=RE2 PE=4 SV=1	L	Replication, recombination and repair	uncharacterized protein LOC110774362 [Prunus avium]
Prunus_armeniaca_newGene_1489	--	--	--	--	--	--	--	--	--	S	Function unknown	probable LRR receptor-like serine/threonine-protein kinase At3g47570 [Prunus avium]
Prunus_armeniaca_newGene_1537	--	--	--	--	--	--	--	--	--	--	--	hypothetical protein PRUPE_6G334300 [Prunus persica]
Prunus_armeniaca_newGene_1189	[O]	Posttranslational modification, protein turnover, chaperones	--	--	--	--	--	Subtilase family;; Peptidase inhibitor I9	Subtilisin-like protease SBT4.6 OS=Arabidopsis thaliana OX=3702 GN=SBT4.6 PE=3 SV=1	O	Posttranslational modification, protein turnover, chaperones	PREDICTED: subtilisin-like protease SBT4.3 [Prunus mume]
Prunus_armeniaca_newGene_562	[T]	Signal transduction mechanisms	--	--	--	--	--	Protein kinase domain;; Protein tyrosine kinase	Wall-associated receptor kinase 2 OS=Arabidopsis thaliana OX=3702 GN=WAK2 PE=1 SV=1	T	Signal transduction mechanisms	PREDICTED: LOW QUALITY PROTEIN: wall-associated receptor kinase 5-like [Malus domestica]
[truncated: 512 more rows]
