# Supplementary material for: Transcriptome analysis of flower bud identified genes associated with pistil abortions between long branches and spur twigs in apricots (Prunus armeniaca L.)
Source: PLoS One. 2022 Aug 26;17(8):e0273109. doi: 10.1371/journal.pone.0273109 (PMC9417009; doi:10.1371/journal.pone.0273109)
Supplement: S4 Table — (XLSX) [file pone.0273109.s006.xlsx]

## Sheet: Sheet1
Table S4 A total of 163 differentially expressed genes between long shoots and spur twigs
#ID	Gene_name	Annotation	Name abbreviations	SC1 mean	SC2 mean	SC3 mean	SD1 mean	SD2 mean	SD3 mean	SC1-1	SC1-2	SC1-3	SC2-1	SC2-2	SC2-3	SC3-1	SC3-2	SC3-3	SD1-1	SD1-2	SD1-3	SD2-1	SD2-2	SD2-3	SD3-1	SD3-2	SD3-3	COG_class	COG_class_annotation	GO_annotation	KEGG_annotation	KEGG_pathway_annotation	KOG_class	KOG_class_annotation	Pfam_annotation	Swiss-Prot_annotation	eggNOG_class	eggNOG_class_annotation	NR_annotation
gene-CURHAP_LOCUS32671	CU_locus32671	1-aminocyclopropane-1-carboxylate synthase	ACC	9.98044	1.36925	2.44488	5.25261	2.83275	0.993645	9.69397	11.7585	8.48887	1.42947	1.31128	1.36699	2.00446	2.44248	2.8877	4.67841	5.26157	5.81783	2.55399	3.01234	2.93192	0.973019	0.894684	1.11323	[E]	Amino acid transport and metabolism	Molecular Function: 1-aminocyclopropane-1-carboxylate synthase activity (GO:0016847);; Molecular Function: pyridoxal phosphate binding (GO:0030170);; Biological Process: 1-aminocyclopropane-1-carboxylate biosynthetic process (GO:0042218);; Molecular Function: identical protein binding (GO:0042802);;	K20772|0|pmum:103337567|K20772 1-aminocyclopropane-1-carboxylate synthase 1/2/6 [EC:4.4.1.14] | (RefSeq) 1-aminocyclopropane-1-carboxylate synthase	Cysteine and methionine metabolism (ko00270)	[T]	Signal transduction mechanisms	Aminotransferase class I and II	1-aminocyclopropane-1-carboxylate synthase OS=Glycine max OX=3847 GN=ACS1 PE=2 SV=1	E	Amino acid transport and metabolism	PREDICTED: 1-aminocyclopropane-1-carboxylate synthase [Prunus mume]
gene-CURHAP_LOCUS48	CU_locus48	3-ketoacyl-CoA synthase 15		0.0251087	443.797	0.735589	0	525.979	0.067116	0	0.075326	0	435.655	468.88	426.856	0.604256	0.806949	0.795562	0	0	0	541.651	426.853	609.433	0.11695	0.084398	0	[Q]	Secondary metabolites biosynthesis, transport and catabolism	Biological Process: fatty acid biosynthetic process (GO:0006633);; Cellular Component: integral component of membrane (GO:0016021);; Molecular Function: transferase activity, transferring acyl groups other than amino-acyl groups (GO:0016747);;	K15397|0|pmum:103324337|K15397 3-ketoacyl-CoA synthase [EC:2.3.1.199] | (RefSeq) 3-ketoacyl-CoA synthase 15	Fatty acid elongation (ko00062)	--	--	FAE1/Type III polyketide synthase-like protein;; 3-Oxoacyl-[acyl-carrier-protein (ACP)] synthase III C terminal;; Chalcone and stilbene synthases, C-terminal domain;; Chalcone and stilbene synthases, N-terminal domain	3-ketoacyl-CoA synthase 10 OS=Arabidopsis thaliana OX=3702 GN=FDH PE=1 SV=2	Q	Secondary metabolites biosynthesis, transport and catabolism	PREDICTED: 3-ketoacyl-CoA synthase 15 [Prunus mume]
gene-CURHAP_LOCUS7593	CU_locus7593	4-coumarate--CoA ligase-like 5		67.6507	47.5378	112.017	36.7307	63.2714	58.1034	70.2648	71.0228	61.6645	47.746	48.6796	46.1877	112.76	117.096	106.194	40.4282	36.2974	33.4666	59.5452	67.5611	62.708	60.7182	53.253	60.339	[IQ]	Lipid transport and metabolism;; Secondary metabolites biosynthesis, transport and catabolism	Biological Process: metabolic process (GO:0008152);; Cellular Component: integral component of membrane (GO:0016021);; Molecular Function: ligase activity (GO:0016874);;	K10526|0|pmum:103321159|K10526 OPC-8:0 CoA ligase 1 [EC:6.2.1.-] | (RefSeq) 4-coumarate--CoA ligase-like 5	alpha-Linolenic acid metabolism (ko00592)	[I]	Lipid transport and metabolism	AMP-binding enzyme;; AMP-binding enzyme C-terminal domain	4-coumarate--CoA ligase-like 5 OS=Arabidopsis thaliana OX=3702 GN=4CLL5 PE=1 SV=2	IQ	Lipid transport and metabolism;; Secondary metabolites biosynthesis, transport and catabolism	PREDICTED: 4-coumarate--CoA ligase-like 5 [Prunus mume]
Prunus_armeniaca_newGene_1275	Pa_newGene_1275	ABC transporter		11.2732	8.25451	13.4774	7.21909	8.07082	6.91992	12.0378	10.9937	10.7879	8.02726	7.93254	8.80374	13.8601	13.215	13.3571	8.28417	7.39665	5.97644	7.919	8.85739	7.43607	7.35716	6.44329	6.95931	[R]	General function prediction only	Biological Process: proteolysis (GO:0006508);; Molecular Function: cysteine-type peptidase activity (GO:0008234);; Cellular Component: apoplast (GO:0048046);;	--	--	[DO]	Cell cycle control, cell division, chromosome partitioning;; Posttranslational modification, protein turnover, chaperones	Caspase domain;; ABC transporter;; ABC-2 type transporter	Pleiotropic drug resistance protein 2 OS=Nicotiana plumbaginifolia OX=4092 GN=PDR2 PE=2 SV=1	O	Posttranslational modification, protein turnover, chaperones	hypothetical protein PRUPE_6G122000 [Prunus persica]
gene-CURHAP_LOCUS30850	CU_locus30850	Abscisic acid 8&apos;-hydroxylase 1	CYP707A1	43.7897	31.762	79.7506	8.40399	16.2817	27.2852	42.0519	46.4681	42.8492	31.948	33.4185	29.9195	81.8692	78.0728	79.3099	8.822	8.38643	8.00354	16.2453	18.0688	14.5311	28.0593	26.6689	27.1275	[QV]	Secondary metabolites biosynthesis, transport and catabolism;; Defense mechanisms	Molecular Function: iron ion binding (GO:0005506);; Biological Process: multicellular organism development (GO:0007275);; Biological Process: abscisic acid metabolic process (GO:0009687);; Biological Process: brassinosteroid homeostasis (GO:0010268);; Molecular Function: (+)-abscisic acid 8'-hydroxylase activity (GO:0010295);; Cellular Component: integral component of membrane (GO:0016021);; Biol…	K09843|0|pper:PRUPE_ppa005059mg|K09843 (+)-abscisic acid 8'-hydroxylase [EC:1.14.13.93] | (RefSeq) hypothetical protein	Carotenoid biosynthesis (ko00906)	[QI]	Secondary metabolites biosynthesis, transport and catabolism;; Lipid transport and metabolism	Cytochrome P450	Abscisic acid 8&apos;-hydroxylase 1 OS=Arabidopsis thaliana OX=3702 GN=CYP707A1 PE=2 SV=1	Q	Secondary metabolites biosynthesis, transport and catabolism	abscisic acid 8&apos;-hydroxylase 1 [Prunus persica]
gene-CURHAP_LOCUS46606	CU_locus46606	Aldehyde oxidase glox1		0.042169	0.0342297	6.44413	0.10905	0.101071	12.417	0.044683	0.081824	0	0.064057	0.038632	0	6.47535	6.87676	5.98027	0.080718	0.13592	0.110512	0.12992	0.056002	0.117292	13.6663	11.2328	12.3518	[S]	Function unknown	--	K20929|0|pmum:103340881|K20929 glyoxal/methylglyoxal oxidase [EC:1.2.3.15] | (RefSeq) WSC domain-containing protein ARB_07867	--	--	--	Glyoxal oxidase N-terminus;; Domain of unknown function (DUF1929)	Aldehyde oxidase GLOX1 OS=Arabidopsis thaliana OX=3702 GN=GLOX1 PE=2 SV=1	S	Function unknown	PREDICTED: WSC domain-containing protein ARB_07867 [Prunus mume]
gene-CURHAP_LOCUS36925	CU_locus36925	Aluminum-activated malate transporter 2		40.3534	14.2325	32.249	25.1487	28.1098	17.6055	40.4535	42.4489	38.158	14.1272	14.0878	14.4824	31.7035	32.1695	32.8739	25.3932	26.0032	24.0499	26.2298	29.59	28.5096	18.3106	17.2417	17.2641	--	--	Cellular Component: plant-type vacuole membrane (GO:0009705);; Molecular Function: malate transmembrane transporter activity (GO:0015140);; Biological Process: malate transport (GO:0015743);; Cellular Component: integral component of membrane (GO:0016021);;	--	--	[R]	General function prediction only	Aluminium activated malate transporter;; Fusaric acid resistance protein-like	Aluminum-activated malate transporter 2 OS=Arabidopsis thaliana OX=3702 GN=ALMT2 PE=2 SV=2	S	Function unknown	aluminum-activated malate transporter 2-like [Prunus avium]
gene-CURHAP_LOCUS22526	CU_locus22526	Aminocyclopropanecarboxylate oxidase	ACO	185.186	164.768	185.71	60.247	98.8967	62.4397	199.465	176.712	179.382	170.423	168.96	154.922	179.836	191.527	185.768	57.8903	61.9303	60.9205	99.8965	94.7757	102.018	64.2819	63.9009	59.1364	[Q]	Secondary metabolites biosynthesis, transport and catabolism	Biological Process: ethylene biosynthetic process (GO:0009693);; Molecular Function: 1-aminocyclopropane-1-carboxylate oxidase activity (GO:0009815);; Biological Process: fruit ripening (GO:0009835);; Molecular Function: L-ascorbic acid binding (GO:0031418);; Molecular Function: metal ion binding (GO:0046872);; Biological Process: oxidation-reduction process (GO:0055114);;	K05933|0|pper:PRUPE_ppa008791mg|K05933 aminocyclopropanecarboxylate oxidase [EC:1.14.17.4] | (RefSeq) hypothetical protein	Cysteine and methionine metabolism (ko00270)	[QR]	Secondary metabolites biosynthesis, transport and catabolism;; General function prediction only	2OG-Fe(II) oxygenase superfamily;; non-haem dioxygenase in morphine synthesis N-terminal	1-aminocyclopropane-1-carboxylate oxidase OS=Prunus mume OX=102107 GN=ACO1 PE=2 SV=1	S	Function unknown	1-aminocyclopropane-1-carboxylate oxidase, partial [Prunus persica]
gene-CURHAP_LOCUS19214	CU_locus19214	Ankyrin repeat-containing protein		2.62772	3.042	5.4209	0.964027	5.97612	2.2549	2.93423	2.83717	2.11177	3.15512	2.99418	2.9767	5.49229	5.56702	5.20338	1.21318	0.844811	0.834085	6.67233	5.92522	5.33083	1.86058	2.55134	2.35279	[T]	Signal transduction mechanisms	Cellular Component: integral component of membrane (GO:0016021);;	--	--	[R]	General function prediction only	Ankyrin repeats (3 copies);; Domain of unknown function;; Ankyrin repeats (many copies);; Ankyrin repeats (many copies);; Ankyrin repeat;; Ankyrin repeat	Ankyrin repeat-containing protein BDA1 OS=Arabidopsis thaliana OX=3702 GN=BAD1 PE=1 SV=1	S	Function unknown	ankyrin repeat-containing protein At2g01680 [Prunus persica]
gene-CURHAP_LOCUS9435	CU_locus9435	Aspartic proteinase Asp1		76.0318	57.9402	108.949	35.9994	74.529	55.5172	76.1795	82.0004	69.9157	61.7131	54.2757	57.8317	110.161	110.113	106.571	38.0213	36.6532	33.3238	74.4014	73.9187	75.2668	57.4524	54.7952	54.3039	--	--	Molecular Function: aspartic-type endopeptidase activity (GO:0004190);; Biological Process: proteolysis (GO:0006508);;	--	--	[O]	Posttranslational modification, protein turnover, chaperones	Xylanase inhibitor N-terminal;; Xylanase inhibitor C-terminal;; Eukaryotic aspartyl protease	Aspartic proteinase Asp1 OS=Oryza sativa subsp. japonica OX=39947 GN=ASP1 PE=2 SV=1	O	Posttranslational modification, protein turnover, chaperones	PREDICTED: aspartic proteinase Asp1-like isoform X2 [Prunus mume]
gene-CURHAP_LOCUS48526	CU_locus48526	Aspartic proteinase nepenthesin-1		21.6243	5.10158	12.1037	7.80735	8.06139	4.31311	21.7388	22.2368	20.8973	4.79464	4.96881	5.54128	12.2331	11.8105	12.2675	8.45162	7.23959	7.73084	7.63207	8.84801	7.7041	3.99034	4.55257	4.39642	--	--	Molecular Function: aspartic-type endopeptidase activity (GO:0004190);; Biological Process: proteolysis (GO:0006508);; Biological Process: protein catabolic process (GO:0030163);;	--	--	[O]	Posttranslational modification, protein turnover, chaperones	Xylanase inhibitor C-terminal;; Xylanase inhibitor N-terminal;; Eukaryotic aspartyl protease	Aspartic proteinase nepenthesin-1 OS=Nepenthes gracilis OX=150966 GN=nep1 PE=1 SV=1	O	Posttranslational modification, protein turnover, chaperones	probable aspartyl protease At4g16563 [Prunus persica]
gene-CURHAP_LOCUS2398	CU_locus2398	Basic 7s globulin 2		115.323	57.0984	189.226	48.7145	73.8132	86.8688	119.393	117.047	109.527	58.2198	58.092	54.9833	182.247	201.299	184.133	51.5657	49.1577	45.4202	71.3185	78.6699	71.4514	87.2702	86.6071	86.7291	--	--	Molecular Function: aspartic-type endopeptidase activity (GO:0004190);; Biological Process: proteolysis (GO:0006508);; Biological Process: protein catabolic process (GO:0030163);;	--	--	[O]	Posttranslational modification, protein turnover, chaperones	Xylanase inhibitor C-terminal;; Xylanase inhibitor N-terminal	Basic 7S globulin 2 OS=Glycine max OX=3847 PE=1 SV=1	O	Posttranslational modification, protein turnover, chaperones	PREDICTED: basic 7S globulin-like [Prunus mume]
gene-CURHAP_LOCUS50692	CU_locus50692	Basic secretory protease		0.105977	4713.92	6.67551	1.53098	2811.5	0.698905	0.195566	0.122364	0	4591.3	4904.22	4646.24	9.85837	5.72765	4.4405	1.92159	1.77269	0.898652	3096.13	2078.78	3259.58	1.1246	0.649362	0.322751	--	--	--	--	--	--	--	Peptidase of plants and bacteria	Basic secretory protease (Fragments) OS=Boswellia serrata OX=613112 PE=1 SV=1	S	Function unknown	PREDICTED: uncharacterized protein LOC103335229 [Prunus mume]
gene-CURHAP_LOCUS50693	CU_locus50693	Basic secretory protease		13.9611	21.9678	7.54175	10.584	18.0826	3.13536	14.2147	16.6958	10.9728	18.4523	23.0838	24.3673	7.27702	6.9449	8.40334	12.5024	9.19794	10.0516	17.2009	20.4291	16.6177	3.13184	3.58316	2.69109	--	--	--	--	--	--	--	Peptidase of plants and bacteria	Basic secretory protease (Fragments) OS=Boswellia serrata OX=613112 PE=1 SV=1	S	Function unknown	PREDICTED: uncharacterized protein LOC103335161 [Prunus mume]
gene-CURHAP_LOCUS37299	CU_locus37299	Beta-glucosidase	BGS1	100.124	110.553	86.0905	93.095	105.282	79.6223	100.283	95.046	105.042	111.197	110.337	110.124	82.6191	87.5932	88.0593	94.9881	93.1373	91.1598	103.438	109.521	102.888	80.7061	80.8294	77.3313	[G]	Carbohydrate transport and metabolism	Molecular Function: beta-glucosidase activity (GO:0008422);; Biological Process: glucan catabolic process (GO:0009251);; Molecular Function: scopolin beta-glucosidase activity (GO:0102483);;	K05349|0|pmum:103330102|K05349 beta-glucosidase [EC:3.2.1.21] | (RefSeq) beta-glucosidase BoGH3B-like	Cyanoamino acid metabolism (ko00460);; Starch and sucrose metabolism (ko00500);; Phenylpropanoid biosynthesis (ko00940)	--	--	Glycosyl hydrolase family 3 N terminal domain;; Glycosyl hydrolase family 3 C-terminal domain	Beta-xylosidase/alpha-L-arabinofuranosidase 2 OS=Medicago sativa subsp. varia OX=36902 GN=Xyl2 PE=2 SV=1	G	Carbohydrate transport and metabolism	uncharacterized protein LOC18774793 [Prunus persica]
gene-CURHAP_LOCUS24729	CU_locus24729	Beta-glucosidase 45	BGS2	6.1937	29.4937	21.9492	9.48927	8.14592	4.1221	6.0895	6.7694	5.72219	32.1084	28.5884	27.7842	21.2707	22.3962	22.1807	9.50517	10.1067	8.85596	7.9145	7.75252	8.77075	4.15916	3.93661	4.27052	[G]	Carbohydrate transport and metabolism	--	K05350|0|pmum:103324510|K05350 beta-glucosidase [EC:3.2.1.21] | (RefSeq) beta-glucosidase 45-like	Cyanoamino acid metabolism (ko00460);; Starch and sucrose metabolism (ko00500);; Phenylpropanoid biosynthesis (ko00940)	[G]	Carbohydrate transport and metabolism	Glycosyl hydrolase family 1	Beta-glucosidase 45 OS=Arabidopsis thaliana OX=3702 GN=BGLU45 PE=1 SV=1	G	Carbohydrate transport and metabolism	beta-glucosidase 45-like isoform X1 [Prunus avium]
gene-CURHAP_LOCUS46850	CU_locus46850	Blue copper protein		22.8897	17.6329	28.683	11.858	22.4446	11.1255	22.7585	24.6398	21.2709	16.5528	17.6293	18.7167	26.4206	28.2642	31.3641	12.6095	10.5733	12.3913	23.7023	19.8449	23.7864	10.7048	10.8011	11.8707	--	--	--	--	--	--	--	Plastocyanin-like domain	Blue copper protein OS=Arabidopsis thaliana OX=3702 GN=BCB PE=1 SV=2	--	--	PREDICTED: stellacyanin-like isoform X1 [Prunus mume]
gene-CURHAP_LOCUS11305	CU_locus11305	BPS1 protein		72.9592	24.7722	41.563	30.4457	60.0869	20.5323	71.4299	76.3227	71.1252	27.0961	23.7339	23.4865	38.0478	44.1816	42.4597	32.8815	29.8732	28.5822	61.0524	61.8261	57.3822	23.0316	19.2756	19.2897	--	--	--	--	--	--	--	Arabidopsis protein of unknown function	Protein BPS1, chloroplastic OS=Arabidopsis thaliana OX=3702 GN=BPS1 PE=2 SV=1	S	Function unknown	PREDICTED: protein BPS1, chloroplastic-like [Prunus mume]
gene-CURHAP_LOCUS16465	CU_locus16465	Caffeic acid 3-o-methyltransferase		8.35934	10.7725	4.77539	11.9081	11.1803	1.89456	8.12768	7.88867	9.06166	9.08451	12.0182	11.2147	5.03303	4.58099	4.71213	12.3785	12.1525	11.1933	9.87524	12.4572	11.2084	1.70721	2.07994	1.89653	[K]	Transcription	Molecular Function: O-methyltransferase activity (GO:0008171);; Biological Process: methylation (GO:0032259);; Molecular Function: protein dimerization activity (GO:0046983);;	K13066|0|pmum:103342357|K13066 caffeic acid 3-O-methyltransferase [EC:2.1.1.68] | (RefSeq) caffeic acid 3-O-methyltransferase-like	Phenylpropanoid biosynthesis (ko00940)	[R]	General function prediction only	O-methyltransferase;; Dimerisation domain	Caffeic acid 3-O-methyltransferase OS=Capsicum annuum OX=4072 GN=COMT PE=2 SV=2	S	Function unknown	PREDICTED: caffeic acid 3-O-methyltransferase-like [Prunus mume]
gene-CURHAP_LOCUS33375	CU_locus33375	Calcium-binding protein CML19	CML19	23.9218	9.17475	17.492	8.08119	2.99586	5.95257	24.6812	23.6904	23.3938	10.6035	8.3975	8.52321	16.5684	20.6611	15.2465	6.75568	6.6534	10.8345	2.59422	2.46728	3.9261	5.72396	4.9985	7.13526	[T]	Signal transduction mechanisms	Molecular Function: calcium ion binding (GO:0005509);;	K13448|1.61708e-59|pmum:103338048|K13448 calcium-binding protein CML | (RefSeq) putative calcium-binding protein CML19	Plant-pathogen interaction (ko04626)	[T]	Signal transduction mechanisms	EF hand;; EF-hand domain pair;; EF-hand domain;; EF-hand domain pair;; EF hand	Putative calcium-binding protein CML19 OS=Oryza sativa subsp. japonica OX=39947 GN=CML19 PE=3 SV=1	DTZ	Cell cycle control, cell division, chromosome partitioning;; Signal transduction mechanisms;; Cytoskeleton	PREDICTED: putative calcium-binding protein CML19 [Prunus mume]
gene-CURHAP_LOCUS24324	CU_locus24324	Calcium-binding protein CML38	CML38	6.47995	10.7324	8.45737	3.69316	4.05736	2.83235	11.3436	11.6916	9.16201	4.41345	8.16425	6.86217	8.53429	8.4776	8.36021	4.34797	2.73951	3.99201	3.78852	4.64639	3.73719	3.00956	3.00963	2.47788	--	--	Molecular Function: calcium ion binding (GO:0005509);;	K13448|5.62069e-87|pmum:103330357|K13448 calcium-binding protein CML | (RefSeq) calcium-binding protein CML38	Plant-pathogen interaction (ko04626)	[T]	Signal transduction mechanisms	EF-hand domain pair;; EF hand;; EF-hand domain;; EF-hand domain pair;; EF hand	Calcium-binding protein CML38 OS=Arabidopsis thaliana OX=3702 GN=CML38 PE=2 SV=1	DTZ	Cell cycle control, cell division, chromosome partitioning;; Signal transduction mechanisms;; Cytoskeleton	PREDICTED: calcium-binding protein CML38 [Prunus mume]
gene-CURHAP_LOCUS22748	CU_locus22748	Calcium-binding protein PBP1		25.6758	12.1066	37.3911	12.0088	24.437	15.8257	24.0536	28.4418	24.5318	12.3039	12.1161	11.8998	36.1999	40.793	35.1805	9.96022	13.2395	12.8266	25.0101	26.4029	21.8979	15.0123	17.7239	14.7411	--	--	Molecular Function: calcium ion binding (GO:0005509);;	K16465|1.3181e-81|pmum:103329417|K16465 centrin-1 | (RefSeq) calcium-binding protein PBP1-like	--	[ZD]	Cytoskeleton;; Cell cycle control, cell division, chromosome partitioning	EF-hand domain pair	Calcium-binding protein PBP1 OS=Arabidopsis thaliana OX=3702 GN=PBP1 PE=1 SV=1	DTZ	Cell cycle control, cell division, chromosome partitioning;; Signal transduction mechanisms;; Cytoskeleton	PREDICTED: calcium-binding protein PBP1-like [Prunus mume]
gene-CURHAP_LOCUS44797	CU_locus44797	Calcium-dependent protein kinase		2.70953	1.11814	2.54043	1.46075	1.04331	0.774172	2.38458	3.20401	2.53999	0.839878	1.18896	1.32559	1.96976	2.58048	3.07105	1.25313	1.71047	1.41864	1.10038	1.00759	1.02197	0.650715	1.01978	0.652018	[T]	Signal transduction mechanisms	Molecular Function: calmodulin-dependent protein kinase activity (GO:0004683);; Molecular Function: calcium ion binding (GO:0005509);; Molecular Function: ATP binding (GO:0005524);; Biological Process: protein phosphorylation (GO:0006468);;	K13412|0|pper:PRUPE_ppa002734mg|K13412 calcium-dependent protein kinase [EC:2.7.11.1] | (RefSeq) hypothetical protein	Plant-pathogen interaction (ko04626)	[T]	Signal transduction mechanisms	Protein kinase domain;; EF hand;; EF-hand domain pair;; EF-hand domain;; Protein tyrosine kinase;; EF-hand domain pair;; EF hand;; Cytoskeletal-regulatory complex EF hand;; Secreted protein acidic and rich in cysteine Ca binding region;; Lipopolysaccharide kinase (Kdo/WaaP) family	Calcium-dependent protein kinase 2 OS=Arabidopsis thaliana OX=3702 GN=CPK2 PE=1 SV=1	T	Signal transduction mechanisms	calcium-dependent protein kinase 26 [Prunus persica]
gene-CURHAP_LOCUS361	CU_locus361	Calcium-transporting ATPase		32.6977	9.61782	23.8836	12.4332	23.3616	10.2789	33.9079	31.0788	33.1063	9.42037	9.03772	10.3954	22.5406	26.2223	22.8878	12.7661	11.7644	12.769	20.984	21.9804	27.1203	9.18399	10.3001	11.3526	[P]	Inorganic ion transport and metabolism	Molecular Function: calcium-transporting ATPase activity (GO:0005388);; Molecular Function: ATP binding (GO:0005524);; Cellular Component: integral component of membrane (GO:0016021);; Molecular Function: metal ion binding (GO:0046872);; Biological Process: calcium ion transmembrane transport (GO:0070588);;	K01537|0|pper:PRUPE_ppa000704mg|K01537 Ca2+-transporting ATPase [EC:3.6.3.8] | (RefSeq) hypothetical protein	--	[P]	Inorganic ion transport and metabolism	Cation transporting ATPase, C-terminus;; haloacid dehalogenase-like hydrolase;; Cation transport ATPase (P-type)	Calcium-transporting ATPase 12, plasma membrane-type OS=Arabidopsis thaliana OX=3702 GN=ACA12 PE=2 SV=1	P	Inorganic ion transport and metabolism	PREDICTED: putative calcium-transporting ATPase 13, plasma membrane-type [Prunus mume]
gene-CURHAP_LOCUS363	CU_locus363	Calcium-transporting ATPase 13		19.3227	5.99837	12.1589	6.42009	13.4735	5.73516	17.824	19.565	20.5791	6.09666	6.85191	5.04654	12.0279	12.1797	12.2692	5.63454	7.82028	5.80545	13.3343	14.0711	13.015	6.3424	6.29789	4.56519	[P]	Inorganic ion transport and metabolism	Molecular Function: calcium-transporting ATPase activity (GO:0005388);; Molecular Function: ATP binding (GO:0005524);; Cellular Component: integral component of membrane (GO:0016021);; Molecular Function: metal ion binding (GO:0046872);; Biological Process: calcium ion transmembrane transport (GO:0070588);;	K01537|0|pmum:103323970|K01537 Ca2+-transporting ATPase [EC:3.6.3.8] | (RefSeq) putative calcium-transporting ATPase 13, plasma membrane-type	--	[P]	Inorganic ion transport and metabolism	Cation transporting ATPase, C-terminus;; E1-E2 ATPase;; haloacid dehalogenase-like hydrolase;; Cation transporter/ATPase, N-terminus;; Cation transport ATPase (P-type)	Putative calcium-transporting ATPase 13, plasma membrane-type OS=Arabidopsis thaliana OX=3702 GN=ACA13 PE=3 SV=1	P	Inorganic ion transport and metabolism	PREDICTED: putative calcium-transporting ATPase 13, plasma membrane-type [Prunus mume]
gene-CURHAP_LOCUS41204	CU_locus41204	Calmodulin-binding protein 60		32.684	11.5462	25.49	13.7233	21.6058	9.96611	34.1415	34.4556	29.455	11.3477	11.7514	11.5394	25.9152	26.1546	24.4003	14.3608	15.2648	11.5444	20.2173	24.445	20.1551	10.8415	9.15733	9.89948	--	--	Biological Process: defense response to oomycetes (GO:0002229);; Molecular Function: transcription factor activity, sequence-specific DNA binding (GO:0003700);; Molecular Function: calmodulin binding (GO:0005516);; Cellular Component: nucleus (GO:0005634);; Biological Process: regulation of transcription, DNA-templated (GO:0006355);; Biological Process: positive regulation of abscisic acid-activa…	--	--	--	--	Calmodulin binding protein-like	Calmodulin-binding protein 60 B OS=Arabidopsis thaliana OX=3702 GN=CBP60B PE=2 SV=1	S	Function unknown	PREDICTED: calmodulin-binding protein 60 G-like [Prunus mume]
gene-CURHAP_LOCUS11870	CU_locus11870	Carboxylesterase 15		140.205	63.1466	158.996	56.6092	109.324	73.8814	135.791	139.401	145.425	64.466	60.3389	64.6348	157.141	162.909	156.937	55.7694	55.6514	58.4067	111.617	105.198	111.156	74.4243	75.6614	71.5585	[I]	Lipid transport and metabolism	Biological Process: metabolic process (GO:0008152);; Molecular Function: carboxylic ester hydrolase activity (GO:0052689);;	--	--	[V]	Defense mechanisms	alpha/beta hydrolase fold;; Carboxylesterase family;; Steryl acetyl hydrolase	Probable carboxylesterase 17 OS=Arabidopsis thaliana OX=3702 GN=CXE17 PE=2 SV=1	I	Lipid transport and metabolism	PREDICTED: probable carboxylesterase 15 [Prunus mume]
gene-CURHAP_LOCUS2183	CU_locus2183	CASP-like protein 1D1		1.73719	18.0974	8.35472	0.748582	12.5074	3.58473	1.77678	1.46997	1.96482	17.8373	17.8562	18.5988	8.39921	8.33258	8.33237	0.691802	0.306445	1.2475	12.2043	13.0178	12.3001	3.38443	4.11011	3.25966	--	--	Cellular Component: plasma membrane (GO:0005886);; Cellular Component: integral component of membrane (GO:0016021);;	--	--	--	--	Domain of unknown function (DUF588)	CASP-like protein 1D1 OS=Ricinus communis OX=3988 GN=RCOM_0679870 PE=2 SV=1	S	Function unknown	PREDICTED: CASP-like protein 1D1 [Prunus mume]
gene-CURHAP_LOCUS32779	CU_locus32779	Cation/h(+) antiporter 18		21.2245	21.2234	75.0652	11.5809	22.131	36.629	21.1988	21.9757	20.499	20.1236	22.4825	21.064	75.7391	73.7827	75.6739	11.5607	12.3145	10.8674	20.9438	22.9133	22.536	36.6263	37.594	35.6667	[T]	Signal transduction mechanisms	Molecular Function: solute:proton antiporter activity (GO:0015299);; Cellular Component: integral component of membrane (GO:0016021);; Biological Process: hydrogen ion transmembrane transport (GO:1902600);;	--	--	[P]	Inorganic ion transport and metabolism	Sodium/hydrogen exchanger family;; Universal stress protein family	Cation/H(+) antiporter 18 OS=Arabidopsis thaliana OX=3702 GN=CHX18 PE=2 SV=1	P	Inorganic ion transport and metabolism	PREDICTED: cation/H(+) antiporter 18-like [Prunus mume]
gene-CURHAP_LOCUS31200	CU_locus31200	Cellulose synthase-like protein d3		38.3048	9.8095	42.0284	15.7979	19.2975	19.6429	39.4902	37.3255	38.0986	10.2211	9.57352	9.6339	42.5011	41.4326	42.1514	16.6114	16.1626	14.6197	19.2981	20.0758	18.5187	20.1735	21.1282	17.627	--	--	Cellular Component: integral component of membrane (GO:0016021);; Molecular Function: cellulose synthase (UDP-forming) activity (GO:0016760);; Biological Process: cellulose biosynthetic process (GO:0030244);; Biological Process: cell wall organization (GO:0071555);;	K20924|0|pmum:103336830|K20924 cellulose synthase-like protein [EC:2.4.1.-] | (RefSeq) cellulose synthase-like protein D3	--	--	--	Cellulose synthase;; RING/Ubox like zinc-binding domain;; Glycosyl transferase family 2	Cellulose synthase-like protein D3 OS=Arabidopsis thaliana OX=3702 GN=CSLD3 PE=1 SV=1	M	Cell wall/membrane/envelope biogenesis	PREDICTED: cellulose synthase-like protein D3 [Prunus mume]
gene-CURHAP_LOCUS27579	CU_locus27579	Chitin-inducible gibberellin-responsive protein		92.8423	21.4704	87.6501	34.8881	45.838	33.4922	93.6564	94.0322	90.8383	22.2214	21.1473	21.0424	86.7347	87.2268	88.9888	36.2412	34.7889	33.6342	42.4878	48.0462	46.9799	32.8341	35.1976	32.4448	--	--	Biological Process: regulation of transcription, DNA-templated (GO:0006355);;	--	--	--	--	GRAS domain family	Chitin-inducible gibberellin-responsive protein 1 OS=Oryza sativa subsp. japonica OX=39947 GN=CIGR1 PE=2 SV=1	K	Transcription	PREDICTED: scarecrow-like protein 21 [Prunus mume]
gene-CURHAP_LOCUS8057	CU_locus8057	Chorismate mutase 2		102.735	120.712	320.491	39.6764	170.53	176.499	102.081	108.643	97.4826	122.317	121.315	118.505	328.455	319.799	313.217	40.1165	38.1681	40.7446	163.328	180.759	167.504	180.316	174.361	174.82	--	--	Molecular Function: chorismate mutase activity (GO:0004106);; Biological Process: aromatic amino acid family biosynthetic process (GO:0009073);; Biological Process: chorismate metabolic process (GO:0046417);;	K01850|7.0043e-171|pmum:103320737|K01850 chorismate mutase [EC:5.4.99.5] | (RefSeq) chorismate mutase 2	Phenylalanine, tyrosine and tryptophan biosynthesis (ko00400);; Biosynthesis of amino acids (ko01230)	[E]	Amino acid transport and metabolism	--	Chorismate mutase 2 OS=Arabidopsis thaliana OX=3702 GN=CM2 PE=1 SV=1	E	Amino acid transport and metabolism	PREDICTED: chorismate mutase 2 [Prunus mume]
gene-CURHAP_LOCUS1919	CU_locus1919	COBRA-like protein 7		119.837	49.4017	132.052	54.5978	101.019	73.1503	120.426	118.032	121.053	50.8261	46.2268	51.1521	130.704	130.204	135.247	55.9971	51.7684	56.028	101.433	100.224	101.4	72.1511	75.9831	71.3166	--	--	Biological Process: cellulose microfibril organization (GO:0010215);; Cellular Component: integral component of membrane (GO:0016021);; Biological Process: cell growth (GO:0016049);; Cellular Component: anchored component of membrane (GO:0031225);;	--	--	--	--	COBRA-like protein	COBRA-like protein 7 OS=Arabidopsis thaliana OX=3702 GN=COBL7 PE=1 SV=2	S	Function unknown	PREDICTED: COBRA-like protein 7 [Prunus mume]
gene-CURHAP_LOCUS39083	CU_locus39083	Cysteine-rich and transmembrane domain-containing protein a		93.6255	60.0174	191.607	34.8243	121.078	100.2	88.5555	82.7181	109.603	59.861	56.0946	64.0965	186.334	197.223	191.264	32.2581	37.9949	34.22	120.542	115.184	127.509	92.8958	116.706	90.9971	--	--	--	--	--	--	--	Cysteine-rich TM module stress tolerance	--	S	Function unknown	PREDICTED: cysteine-rich and transmembrane domain-containing protein A-like [Prunus mume]
gene-CURHAP_LOCUS39087	CU_locus39087	Cysteine-rich and transmembrane domain-containing protein wih1		209.36	128.385	265.291	86.4726	224.584	138.138	202.369	204.282	221.43	119.056	131.639	134.461	258.246	271.996	265.633	84.1554	82.8907	92.3716	240.029	206.781	226.943	135.387	139.381	139.647	--	--	--	--	--	--	--	Cysteine-rich TM module stress tolerance	--	S	Function unknown	cysteine-rich and transmembrane domain-containing protein WIH1-like [Prunus avium]
gene-CURHAP_LOCUS24846	CU_locus24846	Cysteine-rich receptor-like protein kinase 29		7.57853	2.85426	5.68662	4.38617	3.5512	2.93248	7.2977	8.17405	7.26385	2.83647	3.10002	2.62629	5.18114	5.89304	5.98567	4.69547	4.03024	4.43279	3.25946	3.91077	3.48337	2.39196	3.11034	3.29513	[T]	Signal transduction mechanisms	--	--	--	--	--	Protein kinase domain;; Protein tyrosine kinase;; Salt stress response/antifungal	Cysteine-rich receptor-like protein kinase 29 OS=Arabidopsis thaliana OX=3702 GN=CRK29 PE=2 SV=1	T	Signal transduction mechanisms	PREDICTED: cysteine-rich receptor-like protein kinase 10 [Prunus mume]
gene-CURHAP_LOCUS6071	CU_locus6071	Cysteine-rich receptor-like protein kinase 3		5.30949	1.89229	3.12739	2.80694	2.58561	1.37661	4.84529	6.0169	5.06627	1.68915	2.23419	1.75353	2.91723	3.19726	3.26769	3.62947	2.45268	2.33867	2.28115	2.65095	2.82475	1.75707	1.24853	1.12423	--		Molecular Function: protein serine/threonine kinase activity (GO:0004674);; Molecular Function: non-membrane spanning protein tyrosine kinase activity (GO:0004715);; Molecular Function: ATP binding (GO:0005524);; Cellular Component: integral component of membrane (GO:0016021);; Biological Process: peptidyl-tyrosine phosphorylation (GO:0018108);;	--	--	--	--	Protein kinase domain;; Protein tyrosine kinase;; Salt stress response/antifungal	Cysteine-rich receptor-like protein kinase 3 OS=Arabidopsis thaliana OX=3702 GN=CRK3 PE=2 SV=1	T	Signal transduction mechanisms	PREDICTED: cysteine-rich receptor-like protein kinase 3 isoform X2 [Prunus mume]
gene-CURHAP_LOCUS24570	CU_locus24570	Cytochrome b561		170.026	56.2873	105.243	74.067	86.744	43.3274	173.286	175.602	161.191	56.8763	54.9993	56.9864	102.232	108.871	104.626	77.6151	73.8183	70.7677	82.9469	88.94	88.3449	42.4845	42.3111	45.1867	--	--	Cellular Component: integral component of membrane (GO:0016021);; Biological Process: oxidation-reduction process (GO:0055114);;	--	--	[T]	Signal transduction mechanisms	Protein of unknown function (DUF568);; Eukaryotic cytochrome b561	Cytochrome b561 and DOMON domain-containing protein At5g47530 OS=Arabidopsis thaliana OX=3702 GN=At5g47530 PE=2 SV=1	S	Function unknown	PREDICTED: cytochrome b561 and DOMON domain-containing protein At5g47530 [Prunus mume]
gene-CURHAP_LOCUS17804	CU_locus17804	Cytochrome P450 714C2		0.718382	0.399424	2.72223	0.285568	0.727774	1.23094	0.86358	0.87692	0.414645	0.433385	0.445194	0.319692	2.73433	2.632	2.80035	0.334048	0.072895	0.44976	0.679033	0.966958	0.53733	1.24856	1.28634	1.15793	[QV]	Secondary metabolites biosynthesis, transport and catabolism;; Defense mechanisms	Molecular Function: monooxygenase activity (GO:0004497);; Molecular Function: iron ion binding (GO:0005506);; Cellular Component: integral component of membrane (GO:0016021);; Molecular Function: oxidoreductase activity, acting on paired donors, with incorporation or reduction of molecular oxygen (GO:0016705);; Molecular Function: heme binding (GO:0020037);; Biological Process: oxidation-reductio…	--	--	[QI]	Secondary metabolites biosynthesis, transport and catabolism;; Lipid transport and metabolism	Cytochrome P450	Cytochrome P450 714C2 OS=Oryza sativa subsp. japonica OX=39947 GN=CYP714C2 PE=2 SV=1	Q	Secondary metabolites biosynthesis, transport and catabolism	cytochrome P450 714C2 [Prunus persica]
Prunus_armeniaca_newGene_114	Pa_newGene_114	Cytochrome P450 71A1		29.7734	56.5759	14.5178	33.996	49.6477	7.13655	29.5452	31.104	28.6711	55.9869	55.739	58.0018	13.9848	13.8422	15.7263	36.8054	32.0599	33.1226	50.8296	48.2236	49.8899	7.92783	7.26186	6.21995	[QV]	Secondary metabolites biosynthesis, transport and catabolism;; Defense mechanisms	Molecular Function: monooxygenase activity (GO:0004497);; Molecular Function: iron ion binding (GO:0005506);; Cellular Component: integral component of membrane (GO:0016021);; Molecular Function: oxidoreductase activity, acting on paired donors, with incorporation or reduction of molecular oxygen (GO:0016705);; Molecular Function: heme binding (GO:0020037);; Biological Process: oxidation-reductio…	--	--	[Q]	Secondary metabolites biosynthesis, transport and catabolism	Cytochrome P450	Cytochrome P450 71A1 OS=Persea americana OX=3435 GN=CYP71A1 PE=1 SV=2	Q	Secondary metabolites biosynthesis, transport and catabolism	PREDICTED: cytochrome P450 71A1-like [Prunus mume]
gene-CURHAP_LOCUS37437	CU_locus37437	Cytochrome P450 94C1		18.239	55.6354	101.738	7.11314	73.4629	56.6996	18.1937	17.0306	19.4926	56.6973	58.2424	51.9663	103.392	103.081	98.7401	6.05097	7.55366	7.73478	75.5473	67.4431	77.3983	57.8403	57.1225	55.1359	[QV]	Secondary metabolites biosynthesis, transport and catabolism;; Defense mechanisms	Molecular Function: monooxygenase activity (GO:0004497);; Molecular Function: iron ion binding (GO:0005506);; Cellular Component: integral component of membrane (GO:0016021);; Molecular Function: oxidoreductase activity, acting on paired donors, with incorporation or reduction of molecular oxygen (GO:0016705);; Molecular Function: heme binding (GO:0020037);; Biological Process: oxidation-reductio…	--	--	[QI]	Secondary metabolites biosynthesis, transport and catabolism;; Lipid transport and metabolism	Cytochrome P450	Cytochrome P450 94C1 OS=Arabidopsis thaliana OX=3702 GN=CYP94C1 PE=1 SV=1	Q	Secondary metabolites biosynthesis, transport and catabolism	PREDICTED: cytochrome P450 94C1 [Prunus mume]
gene-CURHAP_LOCUS46331	CU_locus46331	DDE superfamily endonuclease		618.176	379.069	321.603	259.766	152.949	159.626	601.291	610.698	642.537	373.191	385.221	378.796	317.296	320.841	326.673	261.952	263.805	253.542	154.084	152.886	151.878	158.582	165.662	154.633	--	--	--	--	--	[L]	Replication, recombination and repair	DDE superfamily endonuclease	Protein ALP1-like OS=Arabidopsis thaliana OX=3702 GN=At3g55350 PE=2 SV=1	S	Function unknown	PREDICTED: putative nuclease HARBI1 [Prunus mume]
gene-CURHAP_LOCUS32441	CU_locus32441	Dehydration-responsive element-binding protein 1A		9.0653	3.48155	24.8041	2.84961	9.80833	9.97777	7.85334	10.0671	9.27543	3.78551	3.48906	3.17009	24.3159	26.3379	23.7584	3.31752	3.09835	2.13296	10.704	9.87653	8.84442	11.4037	10.2094	8.32024	--	--	Molecular Function: DNA binding (GO:0003677);; Molecular Function: transcription factor activity, sequence-specific DNA binding (GO:0003700);; Cellular Component: nucleus (GO:0005634);; Biological Process: regulation of transcription, DNA-templated (GO:0006355);;	--	--	--	--	AP2 domain	Dehydration-responsive element-binding protein 1A OS=Arabidopsis thaliana OX=3702 GN=DREB1A PE=1 SV=2	K	Transcription	CBF/DREB1-like protein a [Prunus tenella]
gene-CURHAP_LOCUS32437	CU_locus32437	Dehydration-responsive element-binding protein 1B		14.2011	2.45384	17.0085	6.87421	5.78482	6.41773	12.9429	15.0235	14.6369	2.98428	2.88884	1.4884	17.055	16.0137	17.9569	7.4907	6.46258	6.66935	6.45371	5.72421	5.17655	6.01444	7.86014	5.37862	--	--	Molecular Function: DNA binding (GO:0003677);; Molecular Function: transcription factor activity, sequence-specific DNA binding (GO:0003700);; Cellular Component: nucleus (GO:0005634);; Biological Process: regulation of transcription, DNA-templated (GO:0006355);;	--	--	--	--	AP2 domain	Dehydration-responsive element-binding protein 1B OS=Arabidopsis thaliana OX=3702 GN=DREB1B PE=1 SV=2	K	Transcription	dehydration-responsive element-binding protein 1E-like [Prunus mume]
gene-CURHAP_LOCUS32446	CU_locus32446	Dehydration-responsive element-binding protein 1B		61.6883	10.0564	42.8279	22.2021	34.4682	18.8959	58.2499	63.9215	62.8937	10.781	9.41825	9.9699	44.8201	44.6289	39.0348	19.5467	23.9188	23.1407	32.8872	35.0158	35.5017	16.625	19.6353	20.4274	--	--	Molecular Function: DNA binding (GO:0003677);; Molecular Function: transcription factor activity, sequence-specific DNA binding (GO:0003700);; Cellular Component: nucleus (GO:0005634);; Biological Process: regulation of transcription, DNA-templated (GO:0006355);;	--	--	--	--	--	Dehydration-responsive element-binding protein 1B OS=Arabidopsis thaliana OX=3702 GN=DREB1B PE=1 SV=2	K	Transcription	CBF/DREB1-like protein g [Prunus mume]
gene-CURHAP_LOCUS17738	CU_locus17738	Dehydration-responsive element-binding protein 1D		98.3336	19.2684	54.1319	49.3188	67.658	26.679	95.5608	97.689	101.751	17.9267	20.8461	19.0325	56.1885	52.9727	53.2343	49.7532	49.434	48.7694	66.1271	68.4538	68.3931	27.7062	28.4907	23.8402	--	--	Molecular Function: DNA binding (GO:0003677);; Molecular Function: transcription factor activity, sequence-specific DNA binding (GO:0003700);; Cellular Component: nucleus (GO:0005634);; Biological Process: regulation of transcription, DNA-templated (GO:0006355);;	--	--	--	--	AP2 domain	Dehydration-responsive element-binding protein 1D OS=Arabidopsis thaliana OX=3702 GN=DREB1D PE=2 SV=1	K	Transcription	dehydration-responsive element-binding protein 1A [Prunus persica]
gene-CURHAP_LOCUS5233	CU_locus5233	Diphosphoinositol-polyphosphate diphosphatase		32.0692	25.1631	79.5958	19.5151	32.5406	43.8004	31.9371	32.5546	31.716	25.5104	26.2612	23.7178	87.4799	80.179	71.1284	18.8973	20.6331	19.0148	30.7356	35.3035	31.5828	41.7356	44.6269	45.0386	[V]	Defense mechanisms	Molecular Function: hydrolase activity (GO:0016787);;	K07766|4.81796e-103|pmum:103322163|K07766 diphosphoinositol-polyphosphate diphosphatase [EC:3.6.1.52] | (RefSeq) nudix hydrolase 13, mitochondrial-like	--	[T]	Signal transduction mechanisms	NUDIX domain	Nudix hydrolase 12, mitochondrial OS=Arabidopsis thaliana OX=3702 GN=NUDT12 PE=2 SV=1	L	Replication, recombination and repair	PREDICTED: nudix hydrolase 13, mitochondrial-like isoform X1 [Prunus mume]
gene-CURHAP_LOCUS45729	CU_locus45729	Disease resistance RPP13-like protein 4		8.0798	4.83402	12.4764	3.82307	7.15866	6.57138	8.27656	7.42177	8.54107	5.07639	4.81585	4.60983	12.8134	12.7779	11.8378	3.92795	4.20527	3.33598	7.30196	7.42547	6.74855	6.51069	6.25311	6.95034	[R]	General function prediction only	Molecular Function: phosphoprotein phosphatase activity (GO:0004721);; Biological Process: protein dephosphorylation (GO:0006470);; Biological Process: defense response (GO:0006952);; Molecular Function: ADP binding (GO:0043531);;	--	--	[T]	Signal transduction mechanisms	NB-ARC domain;; AAA domain	Disease resistance RPP13-like protein 4 OS=Arabidopsis thaliana OX=3702 GN=RPP13L4 PE=1 SV=2	S	Function unknown	PREDICTED: disease resistance RPP13-like protein 4 [Prunus mume]
gene-CURHAP_LOCUS1761	CU_locus1761	DUF724 domain-containing protein 6		30.1452	12.1807	40.7192	14.4169	21.0148	16.4354	29.1183	32.1961	29.1211	12.1686	11.4677	12.9057	41.5591	40.8726	39.726	15.109	14.3143	13.8275	17.1256	23.4315	22.4873	17.8986	14.6557	16.7517	--	--	--	--	--	--	--	Agenet domain;; Domain of unknown function (DUF4537)	DUF724 domain-containing protein 6 OS=Arabidopsis thaliana OX=3702 GN=DUF6 PE=2 SV=1	S	Function unknown	PREDICTED: uncharacterized protein LOC103323261 [Prunus mume]
gene-CURHAP_LOCUS40369	CU_locus40369	DUF761-associated sequence motif		35.7371	12.8098	38.3195	14.6342	25.0733	18.6235	34.0852	39.078	34.048	13.4121	12.3771	12.6403	38.2349	36.1363	40.5872	14.4137	14.0236	15.4653	23.5598	26.835	24.825	19.3944	18.526	17.95	--	--	--	--	--	--	--	DUF761-associated sequence motif	--	S	Function unknown	PREDICTED: uncharacterized protein LOC103341794 [Prunus mume]
gene-CURHAP_LOCUS44835	CU_locus44835	E3 ubiquitin-protein ligase PUB23		35.684	11.9141	40.4565	12.095	33.7276	22.3696	38.1233	33.0839	35.8449	11.3763	12.297	12.069	41.9791	38.7046	40.6858	12.2949	11.7464	12.2438	32.1967	34.8617	34.1243	21.5661	23.5477	21.9951	[T]	Signal transduction mechanisms	Molecular Function: ubiquitin-protein transferase activity (GO:0004842);; Biological Process: protein ubiquitination (GO:0016567);; Molecular Function: ligase activity (GO:0016874);;	--	--	--	--	U-box domain;; Domain of unknown function (DUF3361)	E3 ubiquitin-protein ligase PUB23 OS=Arabidopsis thaliana OX=3702 GN=PUB23 PE=1 SV=1	O	Posttranslational modification, protein turnover, chaperones	E3 ubiquitin-protein ligase PUB23 [Prunus persica]
gene-CURHAP_LOCUS50634	CU_locus50634	Elicitor-responsive protein 1		329.445	119.703	335.355	148.199	212.17	168.6	346.868	348.468	293	123.31	115.426	120.372	323.519	357.594	324.953	153.446	146.685	144.467	205.549	224.649	206.311	171.893	163.143	170.764	--	--	Molecular Function: calcium ion binding (GO:0005509);; Molecular Function: calcium-dependent phospholipid binding (GO:0005544);; Cellular Component: plasma membrane (GO:0005886);;	--	--	[R]	General function prediction only	C2 domain	Elicitor-responsive protein 1 OS=Oryza sativa subsp. japonica OX=39947 GN=ERG1 PE=1 SV=1	S	Function unknown	PREDICTED: protein SRC2 homolog [Prunus mume]
gene-CURHAP_LOCUS7296	CU_locus7296	Endoglucanase	EBG	20.2987	24.2654	28.1543	20.8228	17.9256	18.5058	20.0123	21.343	19.5406	22.7908	25.7879	24.2175	28.7204	28.7612	26.9814	20.2047	22.0217	20.242	18.7739	18.2165	16.7864	18.1716	18.8409	18.5047	[G]	Carbohydrate transport and metabolism	Molecular Function: cellulase activity (GO:0008810);; Biological Process: cellulose catabolic process (GO:0030245);;	K01179|0|pper:PRUPE_ppa004644mg|K01179 endoglucanase [EC:3.2.1.4] | (RefSeq) hypothetical protein	Starch and sucrose metabolism (ko00500)	--	--	Glycosyl hydrolase family 9;; PLAC8 family	Endoglucanase 8 OS=Arabidopsis thaliana OX=3702 GN=CEL1 PE=2 SV=1	G	Carbohydrate transport and metabolism	endoglucanase 8 [Prunus persica]
gene-CURHAP_LOCUS10116	CU_locus10116	Ethylene-responsive transcription factor ERF019		2.75448	2.51272	8.95031	0.910143	3.03492	2.80376	2.65448	2.42287	3.1861	2.79389	1.47502	3.26926	8.70943	10.0848	8.05674	0.600117	1.11061	1.01971	3.36128	3.4793	2.26419	3.13951	2.58686	2.68492	--	--	Molecular Function: DNA binding (GO:0003677);; Molecular Function: transcription factor activity, sequence-specific DNA binding (GO:0003700);; Cellular Component: nucleus (GO:0005634);; Biological Process: regulation of transcription, DNA-templated (GO:0006355);;	--	--	--	--	AP2 domain	Ethylene-responsive transcription factor ERF019 OS=Arabidopsis thaliana OX=3702 GN=ERF019 PE=2 SV=1	K	Transcription	PREDICTED: ethylene-responsive transcription factor ERF020 [Prunus mume]
gene-CURHAP_LOCUS32454	CU_locus32454	Ethylene-responsive transcription factor ERF025		32.5554	36.101	128.629	12.1545	55.1162	63.6343	35.3108	31.4812	30.8741	38.4098	36.4791	33.4141	121.361	134.265	130.261	11.1611	13.3373	11.9652	53.6232	55.5016	56.2238	62.8282	60.5289	67.5457	--	--	Molecular Function: DNA binding (GO:0003677);; Molecular Function: transcription factor activity, sequence-specific DNA binding (GO:0003700);; Cellular Component: nucleus (GO:0005634);; Biological Process: regulation of transcription, DNA-templated (GO:0006355);;	--	--	--	--	AP2 domain	Ethylene-responsive transcription factor ERF025 OS=Arabidopsis thaliana OX=3702 GN=ERF025 PE=2 SV=1	K	Transcription	PREDICTED: ethylene-responsive transcription factor ERF027-like [Prunus mume]
gene-CURHAP_LOCUS17740	CU_locus17740	Ethylene-responsive transcription factor ERF026		28.3111	15.4723	61.2638	9.18375	39.0885	33.1898	29.1397	30.3333	25.4605	17.4774	16.1909	12.7487	60.4683	60.593	62.7302	10.7706	8.83561	7.94507	40.6429	38.3275	38.2952	34.9107	34.4791	30.1796	--	--	Biological Process: transcription, DNA-templated (GO:0006351);;	--	--	--	--	AP2 domain	Ethylene-responsive transcription factor ERF026 OS=Arabidopsis thaliana OX=3702 GN=ERF026 PE=2 SV=1	K	Transcription	PREDICTED: ethylene-responsive transcription factor ERF027 [Prunus mume]
gene-CURHAP_LOCUS45365	CU_locus45365	Ethylene-responsive transcription factor ERF109		10.9892	5.51844	30.0172	3.5879	7.28106	13.1992	11.8254	10.574	10.5683	6.33365	5.64534	4.57633	32.0215	31.3433	26.6868	3.43768	3.89598	3.43004	7.51732	6.41288	7.91299	13.9022	13.7594	11.9361	--	--	Molecular Function: DNA binding (GO:0003677);; Molecular Function: transcription factor activity, sequence-specific DNA binding (GO:0003700);; Cellular Component: nucleus (GO:0005634);; Biological Process: regulation of transcription, DNA-templated (GO:0006355);;	--	--	--	--	AP2 domain	Ethylene-responsive transcription factor ERF109 OS=Arabidopsis thaliana OX=3702 GN=ERF109 PE=1 SV=1	K	Transcription	PREDICTED: ethylene-responsive transcription factor ERF109-like [Prunus mume]
gene-CURHAP_LOCUS50531	CU_locus50531	Ethylene-responsive transcription factor ERF109		149.041	28.7186	68.7245	62.2438	75.0528	27.0194	143.221	158.852	145.052	29.0245	27.8744	29.2568	68.1504	67.8637	70.1595	62.6054	62.3741	61.7519	76.8924	76.0751	72.191	27.7923	25.9651	27.3007	--	--	Molecular Function: DNA binding (GO:0003677);; Molecular Function: transcription factor activity, sequence-specific DNA binding (GO:0003700);; Cellular Component: nucleus (GO:0005634);; Biological Process: regulation of transcription, DNA-templated (GO:0006355);;	--	--	--	--	AP2 domain	Ethylene-responsive transcription factor ERF109 OS=Arabidopsis thaliana OX=3702 GN=ERF109 PE=1 SV=1	K	Transcription	PREDICTED: ethylene-responsive transcription factor ERF109 [Prunus mume]
gene-CURHAP_LOCUS9780	CU_locus9780	F-box protein		33.2477	40.3471	72.7361	16.701	40.6191	40.6468	32.4167	36.9141	30.4124	39.5758	41.4324	40.0332	73.8002	71.3833	73.0246	17.8827	16.9268	15.2936	37.002	43.9047	40.9505	40.4871	36.8723	44.581	[J]	Translation, ribosomal structure and biogenesis	Cellular Component: cytosol (GO:0005829);; Molecular Function: transferase activity (GO:0016740);;	--	--	[BT]	Chromatin structure and dynamics;; Signal transduction mechanisms	Cupin-like domain;; JmjC domain, hydroxylase;; F-box-like;; F-box domain	F-box protein At1g78280 OS=Arabidopsis thaliana OX=3702 GN=At1g78280 PE=2 SV=3	S	Function unknown	PREDICTED: F-box protein At1g78280 [Prunus mume]
gene-CURHAP_LOCUS24940	CU_locus24940	F-box protein SKIP27		211.34	59.0502	134.353	88.8043	132.613	57.5836	197.788	225.535	210.699	62.2968	57.511	57.3426	134.867	127.967	140.225	89.8979	95.1604	81.3545	125.534	138.942	133.365	58.6166	54.8571	59.277	--	--	--	--	--	--	--	--	F-box protein SKIP27 OS=Arabidopsis thaliana OX=3702 GN=SKIP27 PE=1 SV=2	S	Function unknown	F-box protein At1g61340 [Prunus persica]
gene-CURHAP_LOCUS50539	CU_locus50539	Ferredoxin--nitrite reductase		3.37085	7.57626	19.7217	4.57285	9.65401	8.70872	3.15379	3.20244	3.75632	7.80526	7.18976	7.73376	19.3049	19.0231	20.837	4.52368	4.18016	5.01472	9.96106	10.4766	8.5244	8.33194	8.01936	9.77487	[C]	Energy production and conversion	Cellular Component: mitochondrion (GO:0005739);; Cellular Component: chloroplast stroma (GO:0009570);; Cellular Component: membrane (GO:0016020);; Molecular Function: oxidoreductase activity (GO:0016491);; Molecular Function: heme binding (GO:0020037);; Cellular Component: apoplast (GO:0048046);; Molecular Function: iron-sulfur cluster binding (GO:0051536);; Biological Process: oxidation-reductio…	K00366|0|pmum:103335269|K00366 ferredoxin-nitrite reductase [EC:1.7.7.1] | (RefSeq) ferredoxin--nitrite reductase, chloroplastic	Nitrogen metabolism (ko00910)	[P]	Inorganic ion transport and metabolism	Nitrite and sulphite reductase 4Fe-4S domain;; Nitrite/Sulfite reductase ferredoxin-like half domain	Ferredoxin--nitrite reductase, chloroplastic OS=Betula pendula OX=3505 GN=NIR1 PE=2 SV=1	C	Energy production and conversion	PREDICTED: ferredoxin--nitrite reductase, chloroplastic [Prunus mume]
gene-CURHAP_LOCUS15826	CU_locus15826	FT-interacting protein 1		99.3955	29.1707	62.4186	42.2561	50.9344	30.7776	98.8207	98.9639	100.402	29.9985	27.9107	29.6028	62.7931	61.2566	63.206	42.8729	41.948	41.9475	47.1899	52.7274	52.8859	29.9348	33.3356	29.0623	--	--	Cellular Component: integral component of membrane (GO:0016021);;	--	--	--	--	C2 domain;; Plant phosphoribosyltransferase C-terminal	FT-interacting protein 1 OS=Arabidopsis thaliana OX=3702 GN=FTIP1 PE=1 SV=1	S	Function unknown	PREDICTED: protein QUIRKY-like [Prunus mume]
gene-CURHAP_LOCUS24415	CU_locus24415	GEM-like protein 5		117.56	129.211	61.3737	45.6357	105.198	30.905	119.731	119.133	113.815	129.84	129.995	127.799	60.1099	63.2909	60.7203	46.0324	46.4345	44.4402	102.43	109.169	103.996	30.8244	29.8671	32.0233	--	--	--	--	--	--	--	GRAM domain	GEM-like protein 5 OS=Arabidopsis thaliana OX=3702 GN=At5g13200 PE=1 SV=1	S	Function unknown	GEM-like protein 5 [Prunus avium]
gene-CURHAP_LOCUS41787	CU_locus41787	Glutamic acid-rich protein		352.863	174.095	397.54	230.355	250.894	186.116	381.094	361.115	316.379	174.599	173.098	174.59	336.27	446.323	410.027	227.067	232.793	231.205	246.121	301.402	205.158	190.644	157.294	210.409	--	--	--	--	--	--	--	--	--	--	--	glutamic acid-rich protein-like [Prunus persica]
gene-CURHAP_LOCUS25076	CU_locus25076	Glycine-rich cell wall structural protein 2		0.111843	1247.09	2.46458	0.232985	403.07	0.237088	0.103069	0.097823	0.134636	1152.18	1288.21	1300.88	3.03055	2.58386	1.77933	0.204536	0.126642	0.367776	431.352	329.79	448.07	0.033149	0.290083	0.388032	--	--	--	--	--	--	--	--	--	--	--	glycine-rich cell wall structural protein 2-like [Prunus avium]
gene-CURHAP_LOCUS20115	CU_locus20115	Heat stress transcription factor A-4b		32.98	7.14213	18.7917	15.857	13.6065	7.69478	34.9195	31.1837	32.8369	7.24706	6.22675	7.95259	17.6689	18.879	19.8272	15.2919	16.0773	16.2018	13.3072	14.2391	13.273	7.82483	7.83321	7.42632	--	--	Molecular Function: transcription factor activity, sequence-specific DNA binding (GO:0003700);; Cellular Component: nucleus (GO:0005634);; Biological Process: regulation of transcription, DNA-templated (GO:0006355);; Molecular Function: sequence-specific DNA binding (GO:0043565);;	K09419|0|pmum:103328257|K09419 heat shock transcription factor, other eukaryote | (RefSeq) heat stress transcription factor A-4b-like	--	[K]	Transcription	HSF-type DNA-binding	Heat stress transcription factor A-4b OS=Oryza sativa subsp. japonica OX=39947 GN=HSFA4B PE=2 SV=1	K	Transcription	heat stress transcription factor A-4b isoform X2 [Prunus persica]
gene-CURHAP_LOCUS35138	CU_locus35138	Heavy metal-associated isoprenylated plant protein 41		58.2536	14.9365	42.854	23.4323	24.0285	16.1111	61.3908	65.4812	47.8889	15.3759	14.4315	15.0023	43.4653	46.8463	38.2505	22.3348	23.4	24.5622	24.2868	22.2885	25.5103	17.8225	16.4047	14.106	--	--	Biological Process: metal ion transport (GO:0030001);; Molecular Function: metal ion binding (GO:0046872);;	--	--	--	--	--	Heavy metal-associated isoprenylated plant protein 41 OS=Arabidopsis thaliana OX=3702 GN=HIPP41 PE=3 SV=1	S	Function unknown	PREDICTED: uncharacterized protein LOC103319169 [Prunus mume]
gene-CURHAP_LOCUS17316	CU_locus17316	Interleukin-1 receptor-associated kinase 4		60.5579	30.7429	75.9154	36.9901	44.8403	42.1588	60.7927	63.8395	57.0416	31.968	30.6059	29.6546	76.9044	74.567	76.2748	38.8938	37.1814	34.8949	44.1777	45.6797	44.6635	41.8454	41.7403	42.8908	[T]	Signal transduction mechanisms	Molecular Function: protein kinase activity (GO:0004672);; Molecular Function: ATP binding (GO:0005524);; Biological Process: protein phosphorylation (GO:0006468);; Cellular Component: integral component of membrane (GO:0016021);;	K04733|0|pmum:103332818|K04733 interleukin-1 receptor-associated kinase 4 [EC:2.7.11.1] | (RefSeq) probable inactive receptor-like protein kinase At3g56050	--	[T]	Signal transduction mechanisms	Protein tyrosine kinase;; Protein kinase domain;; Leucine rich repeat N-terminal domain;; Leucine rich repeat	Inactive receptor-like serine/threonine-protein kinase At2g40270 OS=Arabidopsis thaliana OX=3702 GN=At2g40270 PE=2 SV=2	T	Signal transduction mechanisms	PREDICTED: probable inactive receptor-like protein kinase At3g56050 [Prunus mume]
gene-CURHAP_LOCUS17892	CU_locus17892	Late embryogenesis abundant protein		13.8707	2.8665	15.6015	6.11171	4.90855	3.46853	12.9845	16.5623	12.0655	3.89896	2.45663	2.24391	14.3867	15.6518	16.766	5.86172	6.61643	5.85697	5.36143	5.59242	3.7718	2.76044	2.62297	5.02218	--	--	Cellular Component: integral component of membrane (GO:0016021);;	--	--	--	--	Late embryogenesis abundant protein	Late embryogenesis abundant protein At1g64065 OS=Arabidopsis thaliana OX=3702 GN=At1g64065 PE=2 SV=1	S	Function unknown	late embryogenesis abundant protein At1g64065-like [Prunus avium]
gene-CURHAP_LOCUS32731	CU_locus32731	Late embryogenesis abundant protein		62.867	14.9567	33.5861	36.5158	36.301	15.257	63.0467	64.3844	61.1699	14.8513	15.0963	14.9225	30.4367	35.4712	34.8503	36.507	35.7768	37.2636	40.1128	33.9235	34.8668	15.4072	15.8651	14.4986	--	--	Cellular Component: integral component of membrane (GO:0016021);;	--	--	--	--	Late embryogenesis abundant protein	--	S	Function unknown	PREDICTED: uncharacterized protein LOC103337631 isoform X2 [Prunus mume]
gene-CURHAP_LOCUS46899	CU_locus46899	Late embryogenesis abundant protein		23.8198	4.3996	9.91262	11.1597	9.53278	4.07965	22.1779	26.19	23.0915	3.51735	5.4615	4.21997	9.23171	10.6765	9.82965	10.5974	12.387	10.4947	8.37981	9.84472	10.3738	5.324	3.55139	3.36356	--	--	--	--	--	--	--	--	Late embryogenesis abundant protein At1g64065 OS=Arabidopsis thaliana OX=3702 GN=At1g64065 PE=2 SV=1	S	Function unknown	PREDICTED: late embryogenesis abundant protein At1g64065-like [Prunus mume]
gene-CURHAP_LOCUS7111	CU_locus7111	Leaf rust 10 disease-resistance locus receptor-like protein kinase-like 1.2		11.1633	5.81109	13.0525	6.86572	9.61513	6.55126	11.1732	12.2331	10.0835	4.8002	6.50864	6.12444	12.179	14.4999	12.4786	6.92547	8.23124	5.44043	9.19463	10.9869	8.66383	6.24611	6.42148	6.98618	[T]	Signal transduction mechanisms	Molecular Function: nucleotide binding (GO:0000166);; Molecular Function: protein kinase activity (GO:0004672);; Biological Process: protein phosphorylation (GO:0006468);; Cellular Component: membrane (GO:0016020);;	--	--	[T]	Signal transduction mechanisms	Protein tyrosine kinase;; Protein kinase domain;; Wall-associated receptor kinase C-terminal;; Wall-associated receptor kinase galacturonan-binding	LEAF RUST 10 DISEASE-RESISTANCE LOCUS RECEPTOR-LIKE PROTEIN KINASE-like 1.2 OS=Arabidopsis thaliana OX=3702 GN=LRK10L-1.2 PE=2 SV=3	T	Signal transduction mechanisms	PREDICTED: LEAF RUST 10 DISEASE-RESISTANCE LOCUS RECEPTOR-LIKE PROTEIN KINASE-like 1.2 isoform X2 [Prunus mume]
gene-CURHAP_LOCUS18852	CU_locus18852	Lipoxygenase		227.721	102.363	276.387	102.746	159.854	132.685	229.998	241.454	211.712	103.071	102.286	101.733	276.526	273.09	279.543	107.382	106.412	94.446	151.662	172.271	155.628	134.413	134.285	129.357	--	--	Molecular Function: oxidoreductase activity, acting on single donors with incorporation of molecular oxygen, incorporation of two atoms of oxygen (GO:0016702);; Biological Process: oxylipin biosynthetic process (GO:0031408);; Molecular Function: metal ion binding (GO:0046872);; Biological Process: oxidation-reduction process (GO:0055114);;	K00454|0|pmum:103327618|K00454 lipoxygenase [EC:1.13.11.12] | (RefSeq) linoleate 13S-lipoxygenase 3-1, chloroplastic-like	Linoleic acid metabolism (ko00591);; alpha-Linolenic acid metabolism (ko00592)	--	--	Lipoxygenase;; PLAT/LH2 domain	Linoleate 13S-lipoxygenase 3-1, chloroplastic OS=Solanum tuberosum OX=4113 GN=LOX3.1 PE=1 SV=1	S	Function unknown	PREDICTED: linoleate 13S-lipoxygenase 3-1, chloroplastic-like [Prunus mume]
gene-CURHAP_LOCUS48393	CU_locus48393	LRR receptor-like serine/threonine-protein kinase		27.8492	8.55323	23.0814	12.4618	11.675	9.83125	26.5583	29.8014	27.188	8.45002	8.43116	8.7785	22.184	23.5911	23.469	13.1291	12.8936	11.3627	11.5775	11.632	11.8154	10.0596	10.5305	8.90367	[K]	Transcription	Molecular Function: protein kinase activity (GO:0004672);; Molecular Function: ATP binding (GO:0005524);; Biological Process: protein phosphorylation (GO:0006468);; Cellular Component: integral component of membrane (GO:0016021);; Molecular Function: oxidoreductase activity (GO:0016491);; Biological Process: oxidation-reduction process (GO:0055114);;	--	--	--	--	Leucine rich repeat;; Leucine Rich repeats (2 copies);; Protein kinase domain;; Protein tyrosine kinase;; Leucine Rich Repeat	Leucine-rich repeat receptor-like serine/threonine-protein kinase At1g17230 OS=Arabidopsis thaliana OX=3702 GN=At1g17230 PE=2 SV=2	S	Function unknown	probable leucine-rich repeat receptor-like protein kinase At2g33170 [Prunus persica]
gene-CURHAP_LOCUS48527	CU_locus48527	LRR receptor-like serine/threonine-protein kinase GSO2		16.9734	2.95378	7.70204	7.48692	6.5926	3.6566	16.2921	17.9284	16.6998	2.97177	2.7354	3.15418	8.08543	7.41295	7.60774	7.94527	7.72549	6.79	6.09215	6.78813	6.89753	3.39234	3.99083	3.58664	[K]	Transcription	--	--	--	--	--	Leucine rich repeat;; Leucine Rich repeats (2 copies);; Leucine Rich Repeat	LRR receptor-like serine/threonine-protein kinase GSO2 OS=Arabidopsis thaliana OX=3702 GN=GSO2 PE=1 SV=2	--	--	PREDICTED: leucine-rich repeat receptor protein kinase EMS1-like [Prunus mume]
gene-CURHAP_LOCUS48634	CU_locus48634	LRR receptor-like serine/threonine-protein kinase RCH1		14.3584	4.46629	12.1076	7.09984	6.38109	4.98838	15.0291	14.0309	14.0152	4.18202	5.02475	4.19211	11.9643	11.3119	13.0465	7.94106	6.7682	6.59028	6.16782	6.97661	5.99885	5.53591	4.65875	4.77049	[K]	Transcription	--	--	--	--	--	Leucine rich repeat;; Leucine Rich repeats (2 copies);; Leucine Rich Repeat;; Leucine Rich repeat	LRR receptor-like serine/threonine-protein kinase RCH1 OS=Arabidopsis thaliana OX=3702 GN=RCH1 PE=2 SV=1	--	--	PREDICTED: LRR receptor-like serine/threonine-protein kinase GSO2 [Prunus mume]
gene-CURHAP_LOCUS7352	CU_locus7352	MACPF domain-containing protein		0.687624	1.71933	3.81434	0.319227	2.17437	1.54078	0.720976	0.692709	0.649186	2.284	1.28629	1.58769	4.01619	3.40657	4.02028	0.483956	0.378176	0.09555	2.2164	2.34026	1.96645	1.66894	1.51001	1.4434	--	--	--	--	--	--	--	MAC/Perforin domain	MACPF domain-containing protein At1g14780 OS=Arabidopsis thaliana OX=3702 GN=At1g14780 PE=2 SV=1	S	Function unknown	PREDICTED: MACPF domain-containing protein At1g14780 [Prunus mume]
gene-CURHAP_LOCUS36163	CU_locus36163	Mitogen-activated protein kinase 3		231.155	115.033	264.342	123.803	220.374	130.611	237.62	244.171	211.674	114.861	116.194	114.043	262.255	260.989	269.783	129.316	123.665	118.428	214.483	227.293	219.345	135.033	125.395	131.403	[T]	Signal transduction mechanisms	Biological Process: activation of MAPK activity involved in osmosensory signaling pathway (GO:0000169);; Molecular Function: MAP kinase activity (GO:0004707);; Molecular Function: ATP binding (GO:0005524);; Cellular Component: intracellular (GO:0005622);; Biological Process: pollen development (GO:0009555);; Biological Process: camalexin biosynthetic process (GO:0010120);; Biological Process: pol…	K20536|0|pper:PRUPE_ppa007370mg|K20536 mitogen-activated protein kinase 3 [EC:2.7.11.24] | (RefSeq) hypothetical protein	--	[T]	Signal transduction mechanisms	Protein kinase domain;; Protein tyrosine kinase;; Lipopolysaccharide kinase (Kdo/WaaP) family	Mitogen-activated protein kinase 3 OS=Arabidopsis thaliana OX=3702 GN=MPK3 PE=1 SV=2	T	Signal transduction mechanisms	mitogen-activated protein kinase 3 [Prunus persica]
gene-CURHAP_LOCUS37786	CU_locus37786	NAC domain-containing protein 90		60.5549	21.7206	40.9595	26.6191	43.7663	19.2947	57.9355	66.2964	57.4328	21.5652	20.8101	22.7866	44.6837	38.8954	39.2996	27.6215	28.1334	24.1023	43.2427	44.6487	43.4074	18.545	20.9716	18.3676	--	--	Molecular Function: DNA binding (GO:0003677);; Cellular Component: nucleus (GO:0005634);; Biological Process: regulation of transcription, DNA-templated (GO:0006355);;	--	--	--	--	No apical meristem (NAM) protein	NAC domain-containing protein 90 OS=Arabidopsis thaliana OX=3702 GN=NAC090 PE=1 SV=1	S	Function unknown	PREDICTED: NAC domain-containing protein 90 [Prunus mume]
gene-CURHAP_LOCUS18105	CU_locus18105	NAC domain-containing protein 91		136.756	44.9642	114.254	69.4086	100.477	54.737	136.112	146.399	127.759	46.5234	45.2168	43.1524	114.327	111.469	116.965	69.9502	72.5139	65.7617	91.8236	108.918	100.688	56.1824	53.3187	54.71	--	--	Biological Process: transcription, DNA-templated (GO:0006351);; Cellular Component: membrane (GO:0016020);;	--	--	--	--	No apical meristem (NAM) protein	NAC domain-containing protein 91 OS=Arabidopsis thaliana OX=3702 GN=NAC091 PE=1 SV=1	S	Function unknown	PREDICTED: NAC domain-containing protein 91 [Prunus mume]
gene-CURHAP_LOCUS32890	CU_locus32890	Non-specific lipid-transfer protein A		0.425388	9384.94	13.4367	56.9915	8946.21	0.632835	0.242464	0.869268	0.164432	8981.08	10591	8582.75	18.6862	13.8876	7.73623	57.0351	58.0609	55.8784	9611.09	6543.23	10684.3	0.502327	0.749182	0.646996	--	--	Biological Process: lipid transport (GO:0006869);; Molecular Function: lipid binding (GO:0008289);;	--	--	--	--	Protease inhibitor/seed storage/LTP family;; Probable lipid transfer	Probable non-specific lipid-transfer protein 2 OS=Parietaria judaica OX=33127 PE=1 SV=1	U	Intracellular trafficking, secretion, and vesicular transport	non-specific lipid-transfer protein A [Prunus persica]
gene-CURHAP_LOCUS10385	CU_locus10385	Peroxidase N1		0.809194	1.01218	2.92215	0.240808	1.34644	0.988487	0.919104	0.456644	1.05184	0.658718	1.04602	1.33179	2.73981	3.12169	2.90496	0.466086	0.256338	0	1.57223	1.08095	1.38615	0.75535	1.36128	0.848829	--	--	Molecular Function: peroxidase activity (GO:0004601);; Cellular Component: extracellular region (GO:0005576);; Biological Process: response to oxidative stress (GO:0006979);; Molecular Function: heme binding (GO:0020037);; Biological Process: hydrogen peroxide catabolic process (GO:0042744);; Molecular Function: metal ion binding (GO:0046872);; Biological Process: oxidation-reduction process (GO:…	K00430|0|pmum:103319187|K00430 peroxidase [EC:1.11.1.7] | (RefSeq) peroxidase N1-like	Phenylpropanoid biosynthesis (ko00940)	--	--	Peroxidase	Peroxidase N1 OS=Nicotiana tabacum OX=4097 GN=poxN1 PE=1 SV=1	I	Lipid transport and metabolism	PREDICTED: peroxidase N1-like [Prunus mume]
gene-CURHAP_LOCUS36199	CU_locus36199	Phosphatidylinositol transfer protein		21.9539	14.2776	37.0247	14.4792	17.8427	19.412	23.3376	24.0494	18.4747	15.3369	14.1254	13.3704	35.1646	34.7847	41.1248	16.3455	14.9158	12.1762	15.8067	21.5523	16.1691	21.8597	20.2126	16.1638	--	--	Cellular Component: intracellular (GO:0005622);; Biological Process: transport (GO:0006810);;	--	--	[IT]	Lipid transport and metabolism;; Signal transduction mechanisms	Phosphatidylinositol transfer protein	--	S	Function unknown	hypothetical protein PRUPE_6G093600 [Prunus persica]
gene-CURHAP_LOCUS51374	CU_locus51374	Poly(A)-specific ribonuclease		18.8561	4.71691	13.1232	7.6608	8.35659	6.1812	17.5072	19.3997	19.6613	3.74887	6.60041	3.80145	12.1529	14.5734	12.6433	7.04072	7.54955	8.39214	7.77108	8.67843	8.62025	6.28106	4.57514	7.6874	[T]	Signal transduction mechanisms	Molecular Function: calcium ion binding (GO:0005509);;	K01148|1.12127e-88|pmum:103334739|K01148 poly(A)-specific ribonuclease [EC:3.1.13.4] | (RefSeq) uncharacterized CRM domain-containing protein At3g25440, chloroplastic	--	[T]	Signal transduction mechanisms	EF hand;; EF-hand domain;; EF hand;; EF-hand domain pair;; EF-hand domain pair;; Cytoskeletal-regulatory complex EF hand;; Secreted protein acidic and rich in cysteine Ca binding region	Calmodulin-like protein 3 OS=Arabidopsis thaliana OX=3702 GN=CML3 PE=2 SV=1	DTZ	Cell cycle control, cell division, chromosome partitioning;; Signal transduction mechanisms;; Cytoskeleton	PREDICTED: calmodulin-like protein 3 [Prunus mume]
gene-CURHAP_LOCUS11171	CU_locus11171	Polygalacturonase		7.26601	0.0140783	29.0982	1.88473	0	15.1598	6.87868	7.37005	7.54928	0	0	0.042235	29.3122	29.7113	28.271	2.02156	1.82135	1.81127	0	0	0	14.8194	16.2881	14.3718	[G]	Carbohydrate transport and metabolism	Molecular Function: polygalacturonase activity (GO:0004650);; Cellular Component: extracellular region (GO:0005576);; Biological Process: anther dehiscence (GO:0009901);; Biological Process: fruit dehiscence (GO:0010047);; Biological Process: pectin catabolic process (GO:0045490);; Biological Process: pollen sperm cell differentiation (GO:0048235);; Biological Process: cell wall organization (GO:…	--	--	--	--	Glycosyl hydrolases family 28	Polygalacturonase OS=Actinidia deliciosa OX=3627 PE=2 SV=1	M	Cell wall/membrane/envelope biogenesis	PREDICTED: polygalacturonase [Prunus mume]
gene-CURHAP_LOCUS46744	CU_locus46744	Potassium channel AKT1		15.0877	4.74305	7.95145	6.80512	5.19773	2.86357	14.9646	14.3199	15.9785	5.28196	5.35554	3.59164	7.60585	7.6912	8.5573	7.29532	7.10274	6.01729	5.35727	4.68801	5.54792	2.77085	3.12544	2.69443	[T]	Signal transduction mechanisms	Molecular Function: voltage-gated potassium channel activity (GO:0005249);; Cellular Component: integral component of membrane (GO:0016021);; Biological Process: potassium ion transmembrane transport (GO:0071805);;	--	--	[PT]	Inorganic ion transport and metabolism;; Signal transduction mechanisms	Ion transport protein;; Ankyrin repeats (3 copies);; Ankyrin repeats (many copies);; KHA, dimerisation domain of potassium ion channel;; Ankyrin repeat;; Ankyrin repeat;; Ankyrin repeats (many copies);; Cyclic nucleotide-binding domain;; Ion channel	Potassium channel AKT1 OS=Arabidopsis thaliana OX=3702 GN=AKT1 PE=1 SV=2	U	Intracellular trafficking, secretion, and vesicular transport	PREDICTED: potassium channel AKT1 [Prunus mume]
gene-CURHAP_LOCUS51733	CU_locus51733	Probable aminopyrimidine aminohydrolase		7.68839	9.64924	30.8787	3.58084	15.0116	14.6529	7.602	8.43411	7.02905	9.58797	10.6362	8.72355	30.4772	32.3464	29.8125	4.03344	3.7861	2.92296	15.2953	15.2171	14.5222	14.1347	13.8879	15.9361	[H]	Coenzyme transport and metabolism	--	--	--	--	--	TENA/THI-4/PQQC family	Bifunctional TH2 protein, mitochondrial OS=Arabidopsis thaliana OX=3702 GN=TH2 PE=1 SV=1	S	Function unknown	PREDICTED: probable aminopyrimidine aminohydrolase, mitochondrial [Prunus mume]
gene-CURHAP_LOCUS45424	CU_locus45424	Probable disease resistance protein		59.1725	13.0347	38.0807	23.8084	30.3806	15.7132	59.1917	60.1848	58.1411	12.6837	13.5144	12.9059	38.8499	35.2212	40.1711	24.7493	25.4476	21.2282	28.8121	32.2833	30.0464	16.0831	15.0656	15.9907	[K]	Transcription	Biological Process: defense response (GO:0006952);; Molecular Function: ADP binding (GO:0043531);;	--	--	--	--	Arabidopsis broad-spectrum mildew resistance protein RPW8;; NB-ARC domain	Probable disease resistance protein At5g66910 OS=Arabidopsis thaliana OX=3702 GN=At5g66910 PE=2 SV=1	S	Function unknown	PREDICTED: probable disease resistance protein At5g66900 [Prunus mume]
gene-CURHAP_LOCUS17293	CU_locus17293	Probable protein phosphatase 2C 25		19.2432	8.13249	39.273	7.98149	13.6982	16.1368	18.5038	21.5803	17.6456	8.32066	8.02153	8.05527	37.6013	42.6157	37.6018	8.00889	7.11259	8.823	13.545	13.7683	13.7814	18.0768	15.8447	14.4888	[T]	Signal transduction mechanisms	Molecular Function: protein serine/threonine phosphatase activity (GO:0004722);; Cellular Component: nucleus (GO:0005634);; Biological Process: protein dephosphorylation (GO:0006470);; Biological Process: abscisic acid-activated signaling pathway (GO:0009738);; Biological Process: stomatal lineage progression (GO:0010440);; Molecular Function: metal ion binding (GO:0046872);;	--	--	[T]	Signal transduction mechanisms	Protein phosphatase 2C	Probable protein phosphatase 2C 25 OS=Arabidopsis thaliana OX=3702 GN=At2g30020 PE=1 SV=1	T	Signal transduction mechanisms	probable protein phosphatase 2C 25 [Prunus persica]
gene-CURHAP_LOCUS52099	CU_locus52099	Protein catecholamines		2975.72	1213.35	4.20829	3436.25	1200.81	0.425535	2926.93	3020.31	2979.94	1167.52	1280.34	1192.18	4.85782	4.57863	3.18841	3122.95	3459.96	3725.85	1327.31	941.121	1334	0.290306	0.174973	0.811327	--	--	--	--	--	--	--	--	--	S	Function unknown	PREDICTED: protein catecholamines up [Prunus mume]
gene-CURHAP_LOCUS18298	CU_locus18298	Protein phosphatase PTC2/3		93.7194	24.7122	62.2197	48.467	44.7902	30.5053	92.6346	98.938	89.5858	23.7148	25.3303	25.0916	63.4025	61.4449	61.8117	50.9298	50.4869	43.9843	42.7536	48.847	42.7701	30.5805	30.4799	30.4554	[T]	Signal transduction mechanisms	Molecular Function: protein serine/threonine phosphatase activity (GO:0004722);; Biological Process: protein dephosphorylation (GO:0006470);; Molecular Function: metal ion binding (GO:0046872);;	K14803|0|pmum:103327287|K14803 protein phosphatase PTC2/3 [EC:3.1.3.16] | (RefSeq) probable protein phosphatase 2C 49	--	[T]	Signal transduction mechanisms	Protein phosphatase 2C	Probable protein phosphatase 2C 49 OS=Arabidopsis thaliana OX=3702 GN=At3g62260 PE=2 SV=1	T	Signal transduction mechanisms	PREDICTED: probable protein phosphatase 2C 49 [Prunus mume]
gene-CURHAP_LOCUS10047	CU_locus10047	Putative disease resistance protein RGA4		10.4267	3.6922	7.75621	5.67302	6.08112	3.74279	11.2186	10.4585	9.60299	3.77991	3.71379	3.58291	7.78538	7.34114	8.14212	6.30977	5.13852	5.57077	5.97185	5.90959	6.36192	3.65008	3.66776	3.91051	[K]	Transcription	--	--	--	[T]	Signal transduction mechanisms	NB-ARC domain;; Leucine rich repeat;; Leucine Rich repeats (2 copies)	Putative disease resistance protein RGA4 OS=Solanum bulbocastanum OX=147425 GN=RGA4 PE=2 SV=1	S	Function unknown	putative disease resistance protein RGA4 isoform X1 [Prunus avium]
gene-CURHAP_LOCUS22064	CU_locus22064	Receptor-like protein kinase		14.4976	8.77788	20.1733	9.19567	12.2493	11.0021	13.5596	14.9102	15.0231	10.3145	8.53794	7.4812	21.615	19.7403	19.1645	9.3778	9.81922	8.38998	11.1952	12.9521	12.6007	11.1041	11.0379	10.8642	[K]	Transcription	Molecular Function: protein serine/threonine kinase activity (GO:0004674);; Molecular Function: ATP binding (GO:0005524);; Biological Process: protein phosphorylation (GO:0006468);; Cellular Component: integral component of membrane (GO:0016021);;	--	--	--	--	Protein kinase domain;; Protein tyrosine kinase;; Leucine rich repeat;; Leucine Rich repeats (2 copies);; Leucine Rich Repeat	Receptor-like protein kinase OS=Ipomoea nil OX=35883 GN=INRPK1 PE=2 SV=2	S	Function unknown	receptor-like protein kinase [Prunus persica]
gene-CURHAP_LOCUS5205	CU_locus5205	Respiratory burst oxidase		121.44	42.8154	119.959	78.8465	57.0459	63.599	126.15	129.186	108.984	43.1094	43.8348	41.5018	121.28	121.711	116.887	80.5414	80.6531	75.3452	52.2017	60.0161	58.9197	67.1431	60.1441	63.5097	[T]	Signal transduction mechanisms	Molecular Function: peroxidase activity (GO:0004601);; Molecular Function: calcium ion binding (GO:0005509);; Cellular Component: Golgi apparatus (GO:0005794);; Cellular Component: plasma membrane (GO:0005886);; Biological Process: osmosensory signaling pathway (GO:0007231);; Biological Process: response to heat (GO:0009408);; Cellular Component: integral component of membrane (GO:0016021);; Mole…	K13447|0|pmum:103322181|K13447 respiratory burst oxidase [EC:1.6.3.- 1.11.1.-] | (RefSeq) respiratory burst oxidase homolog protein D	Plant-pathogen interaction (ko04626)	[PQ]	Inorganic ion transport and metabolism;; Secondary metabolites biosynthesis, transport and catabolism	Ferric reductase NAD binding domain;; Respiratory burst NADPH oxidase;; FAD-binding domain;; Ferric reductase like transmembrane component;; EF-hand domain pair;; EF hand	Respiratory burst oxidase homolog protein C OS=Solanum tuberosum OX=4113 GN=RBOHC PE=1 SV=2	U	Intracellular trafficking, secretion, and vesicular transport	PREDICTED: respiratory burst oxidase homolog protein D [Prunus mume]
Prunus_armeniaca_newGene_821	Pa_newGene_821	Reverse transcriptase		11.7127	5.0822	17.2052	5.21404	10.1834	7.72293	11.9869	11.8961	11.255	5.15782	5.37578	4.71301	17.9725	17.5	16.143	5.6494	5.19136	4.80136	10.1841	11.0636	9.30241	7.74858	7.38648	8.03373	--	--	--	--	--	[R]	General function prediction only	Domain of unknown function (DUF569);; Fascin domain;; Reverse transcriptase (RNA-dependent DNA polymerase)	Retrovirus-related Pol polyprotein from transposon RE2 OS=Arabidopsis thaliana OX=3702 GN=RE2 PE=4 SV=1	L	Replication, recombination and repair	uncharacterized protein LOC109949504 [Prunus persica]
gene-CURHAP_LOCUS5909	CU_locus5909	RPM1-interacting protein 4		52.0511	14.5295	63.5907	16.5465	28.3835	28.4391	46.2004	58.9132	51.0396	14.9441	13.4006	15.2438	69.8535	58.7416	62.177	18.3671	18.1246	13.1478	26.9733	30.1817	27.9957	28.6686	30.7609	25.8879	--	--	--	--	--	--	--	Cleavage site for pathogenic type III effector avirulence factor Avr	RPM1-interacting protein 4 OS=Arabidopsis thaliana OX=3702 GN=RIN4 PE=1 SV=1	S	Function unknown	RPM1-interacting protein 4-like isoform X2 [Prunus avium]
gene-CURHAP_LOCUS51031	CU_locus51031	Senescence-associated protein		229.166	141.36	331.303	113.425	199.147	185.256	224.683	239.704	223.11	142.824	140.127	141.129	340.917	326.965	326.028	121.887	111.72	106.668	187.952	208.032	201.456	193.019	180.978	181.771	--	--	--	K19366|0|pmum:103334814|K19366 spartin | (RefSeq) uncharacterized LOC103334814	Endocytosis (ko04144)	--	--	Senescence-associated protein	Protein EARLY-RESPONSIVE TO DEHYDRATION 7, chloroplastic OS=Arabidopsis thaliana OX=3702 GN=ERD7 PE=1 SV=1	S	Function unknown	PREDICTED: uncharacterized protein LOC103334814 [Prunus mume]
gene-CURHAP_LOCUS51236	CU_locus51236	Serine/threonine-protein kinase		37.0399	23.988	41.4234	21.5069	28.6021	22.3607	35.9636	40.1094	35.0468	25.3441	23.2467	23.3732	44.2029	38.5086	41.5586	21.3437	22.1784	20.9986	27.3826	28.3103	30.1133	23.7559	21.682	21.6442	[T]	Signal transduction mechanisms	Molecular Function: protein serine/threonine kinase activity (GO:0004674);; Molecular Function: non-membrane spanning protein tyrosine kinase activity (GO:0004715);; Molecular Function: ATP binding (GO:0005524);; Biological Process: peptidyl-tyrosine phosphorylation (GO:0018108);;	--	--	[T]	Signal transduction mechanisms	Protein tyrosine kinase;; Protein kinase domain	Probable serine/threonine-protein kinase PIX13 OS=Arabidopsis thaliana OX=3702 GN=PIX13 PE=1 SV=2	T	Signal transduction mechanisms	PREDICTED: probable serine/threonine-protein kinase NAK [Prunus mume]
gene-CURHAP_LOCUS31599	CU_locus31599	Serine/threonine-protein kinase PBL19		66.6614	17.1562	59.2692	30.6528	32.7328	21.2922	67.647	68.3832	63.9541	18.089	16.4769	16.9026	60.9579	54.0064	62.8434	30.186	32.9335	28.8389	30.97	36.1607	31.0676	21.7953	20.7884	21.2928	[T]	Signal transduction mechanisms	Molecular Function: protein serine/threonine kinase activity (GO:0004674);; Molecular Function: ATP binding (GO:0005524);; Biological Process: protein phosphorylation (GO:0006468);;	--	--	[T]	Signal transduction mechanisms	Protein tyrosine kinase;; Protein kinase domain	Probable serine/threonine-protein kinase PBL19 OS=Arabidopsis thaliana OX=3702 GN=PBL19 PE=1 SV=1	T	Signal transduction mechanisms	PREDICTED: probable receptor-like protein kinase At5g47070 [Prunus mume]
gene-CURHAP_LOCUS10380	CU_locus10380	Serine/threonine-protein kinase-like protein CCR4		25.5798	5.34654	8.89701	11.4091	17.1892	4.14918	25.2069	25.4098	26.1226	5.75053	5.76756	4.52153	8.9051	8.59099	9.19492	11.8987	11.4755	10.8531	16.4553	18.0084	17.1039	4.46963	4.08688	3.89102	[T]	Signal transduction mechanisms	Molecular Function: protein serine/threonine kinase activity (GO:0004674);; Molecular Function: ATP binding (GO:0005524);; Biological Process: protein phosphorylation (GO:0006468);; Cellular Component: integral component of membrane (GO:0016021);;	--	--	[T]	Signal transduction mechanisms	Protein kinase domain;; Protein tyrosine kinase;; Regulator of chromosome condensation (RCC1) repeat	Serine/threonine-protein kinase-like protein CCR4 OS=Arabidopsis thaliana OX=3702 GN=CCR4 PE=1 SV=1	T	Signal transduction mechanisms	serine/threonine-protein kinase-like protein CCR4 [Prunus avium]
gene-CURHAP_LOCUS2018	CU_locus2018	Solute carrier family 15		43.4844	16.2515	36.7881	21.885	24.7971	14.5305	42.3226	47.9971	40.1334	16.8382	17.3679	14.5482	35.2704	37.7782	37.3158	22.6245	22.7037	20.3267	23.54	25.2639	25.5874	14.4748	13.6772	15.4395	--	--	Molecular Function: transporter activity (GO:0005215);; Biological Process: transport (GO:0006810);; Cellular Component: integral component of membrane (GO:0016021);;	K14638|0|pxb:103943687|K14638 solute carrier family 15 (peptide/histidine transporter), member 3/4 | (RefSeq) protein NRT1/ PTR FAMILY 5.14-like	--	[E]	Amino acid transport and metabolism	POT family;; Major Facilitator Superfamily	Protein NRT1/ PTR FAMILY 5.7 OS=Arabidopsis thaliana OX=3702 GN=NPF5.7 PE=2 SV=2	E	Amino acid transport and metabolism	protein NRT1/ PTR FAMILY 5.14-like [Prunus avium]
gene-CURHAP_LOCUS8400	CU_locus8400	Solute carrier family 38		32.8967	10.9469	19.5146	19.9856	14.3551	9.51184	32.8588	35.3784	30.453	10.4094	12.1184	10.3131	18.2293	20.0793	20.2353	21.4575	20.9122	17.5871	14.6978	14.3156	14.0519	10.7149	8.89653	8.92414	--	--	Biological Process: amino acid transmembrane transport (GO:0003333);; Molecular Function: amino acid transmembrane transporter activity (GO:0015171);; Cellular Component: integral component of membrane (GO:0016021);;	K14207|0|pmum:103320503|K14207 solute carrier family 38 (sodium-coupled neutral amino acid transporter), member 2 | (RefSeq) sodium-coupled neutral amino acid transporter 5-like	--	[E]	Amino acid transport and metabolism	Transmembrane amino acid transporter protein;; Tryptophan/tyrosine permease family	Amino acid transporter AVT6A OS=Arabidopsis thaliana OX=3702 GN=AVT6A PE=2 SV=1	E	Amino acid transport and metabolism	PREDICTED: sodium-coupled neutral amino acid transporter 5-like [Prunus mume]
gene-CURHAP_LOCUS34071	CU_locus34071	Synaptosomal-associated protein 25		107.939	49.5003	85.5317	55.986	67.3331	46.0099	99.5696	121.88	102.367	47.3635	54.0825	47.0549	85.9895	81.8907	88.7149	56.0652	57.6086	54.2842	66.5224	69.8161	65.6609	46.5128	45.84	45.677	--	--	Cellular Component: plasma membrane (GO:0005886);;	K18211|0|pmum:103338453|K18211 synaptosomal-associated protein 25 | (RefSeq) SNAP25 homologous protein SNAP33-like	--	[U]	Intracellular trafficking, secretion, and vesicular transport	--	SNAP25 homologous protein SNAP33 OS=Arabidopsis thaliana OX=3702 GN=SNAP33 PE=1 SV=1	U	Intracellular trafficking, secretion, and vesicular transport	PREDICTED: SNAP25 homologous protein SNAP33-like [Prunus mume]
gene-CURHAP_LOCUS44827	CU_locus44827	Syntaxin 1B/2/3		1.04889	0.652804	1.55255	0.31752	0.774366	0.350786	1.16233	0.928989	1.05535	0.506489	0.721636	0.730287	1.72697	1.48658	1.44409	0.209221	0.440611	0.302728	1.21239	0.47101	0.639696	0.60229	0.194942	0.255126	--	--	Molecular Function: SNAP receptor activity (GO:0005484);; Cellular Component: intracellular (GO:0005622);; Biological Process: intracellular protein transport (GO:0006886);; Cellular Component: integral component of membrane (GO:0016021);; Biological Process: vesicle-mediated transport (GO:0016192);; Biological Process: membrane fusion (GO:0061025);;	K08486|0|pper:PRUPE_ppa022754mg|K08486 syntaxin 1B/2/3 | (RefSeq) hypothetical protein	SNARE interactions in vesicular transport (ko04130)	[U]	Intracellular trafficking, secretion, and vesicular transport	Syntaxin;; SNARE domain	Syntaxin-121 OS=Arabidopsis thaliana OX=3702 GN=SYP121 PE=1 SV=1	U	Intracellular trafficking, secretion, and vesicular transport	syntaxin-121-like [Prunus avium]
gene-CURHAP_LOCUS44828	CU_locus44828	Syntaxin-121		201.885	76.7204	124.74	93.1949	145.048	61.1486	206.86	204.167	194.628	75.9694	81.672	72.5198	118.745	128.209	127.265	98.3464	90.1055	91.1327	139.884	152.353	142.906	62.8116	60.4315	60.2027	--	--	Molecular Function: SNAP receptor activity (GO:0005484);; Cellular Component: intracellular (GO:0005622);; Biological Process: intracellular protein transport (GO:0006886);; Cellular Component: integral component of membrane (GO:0016021);; Biological Process: vesicle-mediated transport (GO:0016192);; Biological Process: membrane fusion (GO:0061025);;	K08486|0|pmum:103339543|K08486 syntaxin 1B/2/3 | (RefSeq) syntaxin-121	SNARE interactions in vesicular transport (ko04130)	[U]	Intracellular trafficking, secretion, and vesicular transport	Syntaxin;; SNARE domain	Syntaxin-121 OS=Arabidopsis thaliana OX=3702 GN=SYP121 PE=1 SV=1	U	Intracellular trafficking, secretion, and vesicular transport	PREDICTED: syntaxin-121 [Prunus mume]
Prunus_armeniaca_newGene_2781	Pa_newGene_2781	TMV resistance protein		8.21468	3.77116	6.96327	4.35988	7.71584	3.87793	7.20231	11.2012	6.24054	3.60337	4.17965	3.53047	7.62036	6.24158	7.02788	5.39411	4.04654	3.63899	6.74871	6.52506	9.87374	3.26898	4.25002	4.11479	[R]	General function prediction only	Biological Process: defense response (GO:0006952);; Biological Process: signal transduction (GO:0007165);; Molecular Function: ADP binding (GO:0043531);;	--	--	--	--	TIR domain;; NB-ARC domain;; TIR domain;; Leucine Rich repeats (2 copies);; Leucine rich repeat	TMV resistance protein N OS=Nicotiana glutinosa OX=35889 GN=N PE=1 SV=1	S	Function unknown	TMV resistance protein N isoform X2 [Prunus persica]
Prunus_armeniaca_newGene_2780	Pa_newGene_2780	TMV resistance protein N		30.8225	13.6453	30.0421	14.3005	25.353	13.5701	30.4574	33.3609	28.6491	13.3807	14.404	13.1512	29.37	30.7162	30.0401	14.304	14.9758	13.6218	24.0019	26.4895	25.5678	13.0488	13.0236	14.638	--	--	Biological Process: defense response (GO:0006952);; Biological Process: signal transduction (GO:0007165);; Molecular Function: ADP binding (GO:0043531);;	--	--	--	--	TIR domain;; TIR domain;; NB-ARC domain	TMV resistance protein N OS=Nicotiana glutinosa OX=35889 GN=N PE=1 SV=1	S	Function unknown	PREDICTED: TMV resistance protein N-like [Prunus mume]
Prunus_armeniaca_newGene_2788	Pa_newGene_2788	TMV resistance protein N		9.36838	3.09492	5.02229	3.99062	4.32951	2.31206	9.04472	9.04861	10.0118	3.12553	2.92582	3.23342	5.16673	4.66425	5.23591	4.17137	4.40549	3.39499	4.5757	4.33105	4.08179	1.67719	2.811	2.448	[R]	General function prediction only	--	--	--	--	--	NB-ARC domain;; NACHT domain;; TIR domain;; TIR domain	TMV resistance protein N OS=Nicotiana glutinosa OX=35889 GN=N PE=1 SV=1	S	Function unknown	TMV resistance protein N-like [Prunus avium]
Prunus_armeniaca_newGene_2994	Pa_newGene_2994	TMV resistance protein N		10.2072	4.70032	12.6565	4.67601	8.59944	6.23404	10.1965	12.3422	8.08296	4.15834	5.67109	4.27154	11.6328	12.6152	13.7214	4.73441	5.22138	4.07223	8.25025	9.36052	8.18755	5.58626	6.43578	6.68007	--	--	Molecular Function: ATP binding (GO:0005524);; Molecular Function: ADP binding (GO:0043531);;	--	--	--	--	NB-ARC domain;; NACHT domain;; ATPase family associated with various cellular activities (AAA)	TMV resistance protein N OS=Nicotiana glutinosa OX=35889 GN=N PE=1 SV=1	O	Posttranslational modification, protein turnover, chaperones	PREDICTED: LOW QUALITY PROTEIN: protein VARIATION IN COMPOUND TRIGGERED ROOT growth response-like, partial [Prunus mume]
gene-CURHAP_LOCUS33758	CU_locus33758	Transcription factor bHLH162		6.63549	6.59675	12.0951	3.28918	8.59953	5.34503	6.0499	7.08742	6.76917	7.27066	6.1789	6.34069	13.1569	12.3077	10.8207	3.46845	3.33184	3.06725	8.31771	6.79412	10.6868	4.34359	5.55269	6.1388	--	--	Molecular Function: DNA binding (GO:0003677);; Molecular Function: protein dimerization activity (GO:0046983);;	--	--	--	--	Helix-loop-helix DNA-binding domain	Transcription factor bHLH162 OS=Arabidopsis thaliana OX=3702 GN=BHLH162 PE=1 SV=1	S	Function unknown	PREDICTED: uncharacterized protein LOC103338332 isoform X2 [Prunus mume]
gene-CURHAP_LOCUS1151	CU_locus1151	Transcription factor bHLH35	bHLH35	8.61631	23.6397	33.3405	9.10506	10.6132	12.2452	10.0352	8.68051	7.13318	23.7479	25.5087	21.6626	34.2617	32.1834	33.5763	9.2884	9.57323	8.45354	9.12828	11.6587	11.0527	12.0142	13.3122	11.4091	--	--	Molecular Function: protein dimerization activity (GO:0046983);;	--	--	--	--	Helix-loop-helix DNA-binding domain	Transcription factor bHLH35 OS=Arabidopsis thaliana OX=3702 GN=BHLH35 PE=2 SV=1	K	Transcription	transcription factor bHLH35 [Prunus persica]
gene-CURHAP_LOCUS476	CU_locus476	Transcription factor BHLH92	bHLH92	9.59167	30.1267	58.3108	10.1127	18.3266	20.8527	10.2592	9.82765	8.68815	32.672	31.5616	26.1464	57.1082	56.5111	61.3131	10.7344	10.0021	9.60156	17.063	18.1909	19.726	22.466	20.0317	20.0604	--	--	Molecular Function: protein dimerization activity (GO:0046983);;	--	--	--	--	Helix-loop-helix DNA-binding domain	Transcription factor bHLH92 OS=Arabidopsis thaliana OX=3702 GN=BHLH92 PE=1 SV=1	K	Transcription	PREDICTED: transcription factor bHLH92 isoform X2 [Prunus mume]
gene-CURHAP_LOCUS17592	CU_locus17592	Trehalose-phosphate phosphatase A		28.7989	20.0565	45.3166	17.6569	28.4089	24.9972	30.712	28.7242	26.9605	20.2204	21.4024	18.5467	43.2823	44.7934	47.8742	17.889	16.6075	18.4741	28.0291	28.6308	28.5667	23.837	23.9694	27.1853	[G]	Carbohydrate transport and metabolism	Molecular Function: trehalose-phosphatase activity (GO:0004805);; Biological Process: trehalose biosynthetic process (GO:0005992);; Biological Process: dephosphorylation (GO:0016311);;	K01087|0|pmum:103333353|K01087 trehalose 6-phosphate phosphatase [EC:3.1.3.12] | (RefSeq) trehalose-phosphate phosphatase A	Starch and sucrose metabolism (ko00500)	[G]	Carbohydrate transport and metabolism	Trehalose-phosphatase	Trehalose-phosphate phosphatase A OS=Arabidopsis thaliana OX=3702 GN=TPPA PE=1 SV=1	G	Carbohydrate transport and metabolism	PREDICTED: trehalose-phosphate phosphatase A [Prunus mume]
gene-CURHAP_LOCUS986	CU_locus986	Ubiquinol oxidase		6.16647	6.29246	14.4689	2.43085	6.5102	4.95534	5.4377	6.67779	6.38393	5.74395	6.80399	6.32945	14.1473	13.1909	16.0685	2.23898	2.8232	2.23038	6.04264	5.94546	7.54251	5.02927	4.2701	5.56666	[H]	Coenzyme transport and metabolism	Molecular Function: alternative oxidase activity (GO:0009916);; Cellular Component: integral component of membrane (GO:0016021);; Molecular Function: metal ion binding (GO:0046872);; Biological Process: oxidation-reduction process (GO:0055114);; Cellular Component: respiratory chain (GO:0070469);;	K17893|0|pmum:103323701|K17893 ubiquinol oxidase [EC:1.10.3.11] | (RefSeq) ubiquinol oxidase, mitochondrial-like	--	--	--	Alternative oxidase	Ubiquinol oxidase, mitochondrial OS=Mangifera indica OX=29780 GN=AOMI 1 PE=1 SV=2	S	Function unknown	PREDICTED: ubiquinol oxidase, mitochondrial-like [Prunus mume]
gene-CURHAP_LOCUS7368	CU_locus7368	U-box domain-containing protein 21		29.7166	5.61162	15.9639	10.8514	14.1244	6.79428	27.0647	32.1628	29.9223	5.24403	5.24078	6.35005	15.5249	16.295	16.0717	10.901	9.97363	11.6795	13.9068	14.0449	14.4215	7.71107	7.17001	5.50176	[D]	Cell cycle control, cell division, chromosome partitioning	Molecular Function: ubiquitin-protein transferase activity (GO:0004842);; Biological Process: protein ubiquitination (GO:0016567);;	--	--	--	--	U-box domain	U-box domain-containing protein 21 OS=Arabidopsis thaliana OX=3702 GN=PUB21 PE=2 SV=1	O	Posttranslational modification, protein turnover, chaperones	U-box domain-containing protein 21 [Prunus persica]
gene-CURHAP_LOCUS47881	CU_locus47881	U-box domain-containing protein 29		307.676	65.1179	118.985	125.217	146.827	61.0596	309.747	304.571	308.71	69.1257	65.4702	60.7577	113.659	126.99	116.305	127.728	121.635	126.289	144.852	154.428	141.2	62.6656	57.8908	62.6225	[L]	Replication, recombination and repair	Molecular Function: ubiquitin-protein transferase activity (GO:0004842);; Biological Process: protein ubiquitination (GO:0016567);;	--	--	--	--	U-box domain	U-box domain-containing protein 29 OS=Arabidopsis thaliana OX=3702 GN=PUB29 PE=1 SV=1	O	Posttranslational modification, protein turnover, chaperones	PREDICTED: U-box domain-containing protein 28-like [Prunus mume]
gene-CURHAP_LOCUS8454	CU_locus8454	U-box domain-containing protein 4		201.857	66.5065	150.042	88.3936	149.846	80.7048	206.765	207.256	191.55	65.2404	67.5656	66.7136	148.78	155.538	145.809	90.828	89.0403	85.3125	143.341	153.126	153.07	85.5533	76.24	80.3212	--	--	Molecular Function: ligase activity (GO:0016874);;	--	--	[S]	Function unknown	Armadillo/beta-catenin-like repeat	U-box domain-containing protein 4 OS=Arabidopsis thaliana OX=3702 GN=PUB4 PE=1 SV=3	S	Function unknown	PREDICTED: U-box domain-containing protein 4 [Prunus mume]
gene-CURHAP_LOCUS5231	CU_locus5231	U-box domain-containing protein 43		6.43156	3.75029	6.61554	3.25906	3.67368	3.00948	6.17969	6.96335	6.15164	3.92182	3.58463	3.7444	6.31768	6.55433	6.97462	3.29011	3.27979	3.20727	3.37453	4.07459	3.57193	3.20342	2.81248	3.01254	[T]	Signal transduction mechanisms	Molecular Function: ubiquitin-protein transferase activity (GO:0004842);; Molecular Function: zinc ion binding (GO:0008270);; Biological Process: protein ubiquitination (GO:0016567);;	--	--	[S]	Function unknown	U-box domain;; Armadillo/beta-catenin-like repeat;; HEAT repeats;; Zinc-finger of the MIZ type in Nse subunit;; Zinc finger, C3HC4 type (RING finger);; RING-type zinc-finger;; HEAT repeat;; Zinc finger, C3HC4 type (RING finger);; Armadillo-like	U-box domain-containing protein 43 OS=Arabidopsis thaliana OX=3702 GN=PUB43 PE=2 SV=1	S	Function unknown	PREDICTED: U-box domain-containing protein 43-like [Prunus mume]
gene-CURHAP_LOCUS15006	CU_locus15006	Uncharacterized protein		14.7514	5.46927	10.1753	7.79295	10.9707	4.66906	13.9784	13.5369	16.7391	5.98524	4.85547	5.56711	11.2008	9.623	9.70206	8.86975	8.61157	5.89754	11.7819	9.91856	11.2117	4.109	6.2914	3.60677	--	--	Cellular Component: integral component of membrane (GO:0016021);;	--	--	[R]	General function prediction only	Domain of unknown function	--	S	Function unknown	PREDICTED: uncharacterized protein LOC103331532 [Prunus mume]
gene-CURHAP_LOCUS17246	CU_locus17246	Uncharacterized protein		25.2273	8.99054	27.0717	10.7372	20.1781	13.0156	25.0799	25.6546	24.9474	9.3929	8.99067	8.58805	26.488	25.6137	29.1135	9.89611	10.9518	11.3638	21.5955	19.2511	19.6877	14.2661	12.2074	12.5733	--	--	Cellular Component: integral component of membrane (GO:0016021);; Molecular Function: hydrolase activity (GO:0016787);;	--	--	[R]	General function prediction only	Cholesterol-capturing domain	--	S	Function unknown	PREDICTED: uncharacterized protein LOC103332775 [Prunus mume]
gene-CURHAP_LOCUS17412	CU_locus17412	Uncharacterized protein		54.2578	16.7231	37.7258	23.2022	41.2549	12.6438	56.4064	52.9636	53.4034	15.1764	16.9034	18.0897	36.3427	38.011	38.8237	22.466	22.0458	25.0948	43.113	39.3902	41.2617	11.2516	13.7089	12.971	--	--	--	--	--	--	--	--	--	S	Function unknown	hypothetical protein PRUPE_2G262900 [Prunus persica]
gene-CURHAP_LOCUS19713	CU_locus19713	Uncharacterized protein		3.0674	1.05914	3.30729	1.7836	2.61987	0.44866	3.16688	3.67817	2.35714	1.38587	0.619008	1.17254	3.67286	3.08114	3.16786	1.71222	1.92388	1.71471	3.59711	2.72703	1.53548	0.516531	0.360372	0.469077	--	--	--	--	--	--	--	--	--	--	--	PREDICTED: uncharacterized protein LOC103328112 [Prunus mume]
gene-CURHAP_LOCUS23891	CU_locus23891	Uncharacterized protein		58.2865	26.7073	61.0745	31.6205	40.6852	30.9689	58.0839	63.3566	53.4191	25.505	28.2163	26.4007	60.5338	56.7359	65.9539	33.599	32.1958	29.0667	38.4257	42.1846	41.4452	32.9127	28.5658	31.4281	--	--	--	--	--	--	--	Protein of unknown function (DUF1336)	Protein ENHANCED DISEASE RESISTANCE 2 OS=Arabidopsis thaliana OX=3702 GN=EDR2 PE=2 SV=1	S	Function unknown	uncharacterized protein LOC18784401 isoform X1 [Prunus persica]
gene-CURHAP_LOCUS24560	CU_locus24560	Uncharacterized protein		231.309	87.0948	172.193	109.945	159.121	94.0951	221.757	238.77	233.401	89.6693	85.2502	86.365	166.72	171.475	178.384	112.607	111.361	105.866	152.44	165.474	159.449	93.8775	97.9983	90.4093	--	--	Biological Process: regulation of transcription, DNA-templated (GO:0006355);;	--	--	--	--	GRAS domain family	Scarecrow-like protein 13 OS=Arabidopsis thaliana OX=3702 GN=SCL13 PE=2 SV=2	K	Transcription	PREDICTED: scarecrow-like protein 13 [Prunus mume]
gene-CURHAP_LOCUS25516	CU_locus25516	Uncharacterized protein		50.6465	24.0034	50.5873	27.2331	43.0004	25.8723	46.5771	51.1865	54.176	25.599	23.8227	22.5884	48.5404	51.729	51.4925	24.7661	30.4725	26.4605	47.1865	43.8879	37.9268	27.2981	23.2393	27.0794	--	--	Cellular Component: integral component of membrane (GO:0016021);;	--	--	--	--	--	--	S	Function unknown	hypothetical protein PRUPE_4G077900 [Prunus persica]
gene-CURHAP_LOCUS30683	CU_locus30683	Uncharacterized protein		59.4858	14.3146	40.497	23.1257	29.7718	19.0579	59.3625	60.027	59.0678	12.6211	17.0236	13.2992	38.6726	42.2797	40.5386	19.2778	24.41	25.6894	29.7061	29.8504	29.7589	19.7815	17.075	20.3173	--	--		--	--		--	--		--	--		--	--		--	--
gene-CURHAP_LOCUS32433	CU_locus32433	Uncharacterized protein		19.4544	4.7667	13.1538	11.4622	6.75662	6.85931	19.0646	19.7927	19.5059	5.08257	4.65407	4.56345	12.5753	14.5532	12.3329	10.6635	11.9109	11.8122	6.90908	7.42174	5.93905	7.02252	6.93835	6.61706	--	--	--	--	--	--	--	--	--	S	Function unknown	PREDICTED: uncharacterized protein LOC103337411 [Prunus mume]
gene-CURHAP_LOCUS32729	CU_locus32729	Uncharacterized protein		5.9895	5.50834	2.37083	12.2513	2.01564	6.38816	5.29934	5.21273	7.45644	4.92034	5.0891	6.51557	2.68486	2.74909	1.67855	12.2223	10.3871	14.1446	1.64898	2.06378	2.33416	5.50756	6.94936	6.70756	--	--	Cellular Component: integral component of membrane (GO:0016021);;	--	--	--	--	--	--	S	Function unknown	uncharacterized protein LOC18777429 [Prunus persica]
gene-CURHAP_LOCUS32730	CU_locus32730	Uncharacterized protein		60.2657	11.2804	79.5017	24.5009	29.5959	28.0212	56.0184	60.9784	63.8003	11.463	10.7665	11.6117	79.9096	78.0389	80.5566	23.8714	23.7035	25.9277	27.6121	31.7493	29.4263	28.8019	26.2795	28.9821	--	--	Cellular Component: integral component of membrane (GO:0016021);;	--	--	--	--	--	--	S	Function unknown	uncharacterized protein LOC18777429 [Prunus persica]
gene-CURHAP_LOCUS32742	CU_locus32742	Uncharacterized protein		7.35079	2.40375	6.27494	2.84155	5.00284	2.50765	6.68128	8.35952	7.01158	2.53353	2.55919	2.11852	6.04724	6.87068	5.90689	3.20522	2.87508	2.44436	5.74962	4.9796	4.2793	2.74775	1.75402	3.02119	--	--	Cellular Component: integral component of membrane (GO:0016021);;	--	--	--	--	--	--	S	Function unknown	PREDICTED: uncharacterized protein LOC103337625 [Prunus mume]
gene-CURHAP_LOCUS32750	CU_locus32750	Uncharacterized protein		36.9587	17.0246	38.871	16.6347	37.5216	16.4928	37.3543	38.0365	35.4854	15.9613	18.8849	16.2276	40.7302	38.4633	37.4194	19.2108	15.11	15.5834	36.4697	39.959	36.1362	17.0437	16.9828	15.4518	--	--	Cellular Component: integral component of membrane (GO:0016021);;	--	--	--	--	--	--	S	Function unknown	PREDICTED: uncharacterized protein LOC103337706 [Prunus mume]
gene-CURHAP_LOCUS32752	CU_locus32752	Uncharacterized protein		27.2972	10.1324	31.7354	12.4661	20.4818	14.3896	24.9091	28.0494	28.9331	10.2912	10.3067	9.79917	32.9308	29.6746	32.6007	10.592	12.8638	13.9425	21.2762	18.0057	22.1636	14.3757	16.0227	12.7702	--	--	Cellular Component: integral component of membrane (GO:0016021);;	--	--	--	--	--	--	S	Function unknown	PREDICTED: uncharacterized protein LOC103337625 [Prunus mume]
gene-CURHAP_LOCUS39499	CU_locus39499	Uncharacterized protein		33.8747	17.126	28.6834	15.7617	30.6899	11.9177	34.8342	30.3349	36.455	19.8097	14.7461	16.822	31.9644	25.7504	28.3356	13.2564	15.4841	18.5445	29.2423	28.8044	34.0229	12.9687	12.3307	10.4537	--	--	--	--	--	--	--	VQ motif	--	S	Function unknown	PREDICTED: uncharacterized protein LOC103336308 [Prunus mume]
gene-CURHAP_LOCUS39514	CU_locus39514	Uncharacterized protein		35.9002	10.1573	18.7075	20.2817	22.5367	7.68305	36.7638	36.9887	33.9482	12.5705	8.71157	9.18991	20.2337	18.1771	17.7119	23.9135	22.9329	13.9987	27.5727	21.4065	18.6308	8.36393	7.46937	7.21585	--	--	Molecular Function: transferase activity (GO:0016740);;	--	--	--	--	--	--	E	Amino acid transport and metabolism	hypothetical protein PRUPE_6G219600 [Prunus persica]
gene-CURHAP_LOCUS40210	CU_locus40210	Uncharacterized protein		62.4354	26.808	65.3691	40.5094	34.5519	31.8315	65.5078	61.7169	60.0814	27.3879	25.9186	27.1174	63.4586	66.6135	66.0352	40.3403	42.589	38.5988	32.7205	36.7763	34.1589	33.0197	30.6237	31.8511	--	--	--	--	--	--	--	--	--	S	Function unknown	PREDICTED: uncharacterized protein LOC103338584 [Prunus mume]
gene-CURHAP_LOCUS41707	CU_locus41707	Uncharacterized protein		14.289	8.2482	18.4117	9.89149	12.3751	7.66967	13.9645	15.8851	13.0172	6.86147	6.95509	10.928	19.7449	19.9215	15.5686	9.56616	10.6706	9.43775	9.63542	13.9551	13.5349	7.94726	8.38688	6.67488	--	--	Molecular Function: transferase activity (GO:0016740);;	--	--	--	--	--	--	S	Function unknown	PREDICTED: uncharacterized protein LOC103338973 [Prunus mume]
gene-CURHAP_LOCUS47021	CU_locus47021	Uncharacterized protein		2.2857	3.35763	27.2595	3.75866	4.68777	54.1326	2.07671	3.24278	1.53761	3.38137	3.7704	2.92111	26.9224	26.1441	28.712	2.99851	3.51142	4.76604	4.39728	5.4729	4.19314	56.2991	49.0058	57.0928	--	--	--	--	--	--	--	--	--	--	--	uncharacterized protein LOC110752657 [Prunus avium]
gene-CURHAP_LOCUS47499	CU_locus47499	Uncharacterized protein		58.1538	38.0058	61.9264	28.1213	43.2779	29.2067	53.4882	58.7901	62.1832	37.1427	36.9166	39.9581	63.1375	61.2284	61.4133	30.381	25.4428	28.5402	42.4581	45.1201	42.2556	28.4478	32.0064	27.1659	--	--	Cellular Component: integral component of membrane (GO:0016021);;	--	--	--	--	--	--	S	Function unknown	PREDICTED: uncharacterized protein LOC103336454 [Prunus mume]
gene-CURHAP_LOCUS49096	CU_locus49096	Uncharacterized protein		336.634	74.6028	131.566	153.697	180.986	64.7774	340.9	317.167	351.834	76.2172	75.7487	71.8425	130.722	141.237	122.738	148.715	159.043	153.335	188.902	171.003	183.054	66.1734	66.2419	61.9168	--	--	--	--	--	--	--	--	--	--	--	--	--	--	--	--	--
gene-CURHAP_LOCUS6296	CU_locus6296	Uncharacterized protein		20.7269	8.7141	19.094	6.12553	25.4564	7.09424	19.3812	24.1755	18.6239	8.2735	10.1941	7.67469	20.708	19.2476	17.3265	6.73618	6.84977	4.79065	26.628	22.0164	27.7248	7.02565	7.89354	6.36353	--	--	--	--	--	[L]	Replication, recombination and repair	--	--	J	Translation, ribosomal structure and biogenesis	uncharacterized protein LOC110760729 [Prunus avium]
gene-CURHAP_LOCUS6866	CU_locus6866	Uncharacterized protein		46.384	17.4598	38.477	29.394	23.5499	21.3316	46.7537	50.9439	41.4545	16.9126	17.2081	18.2589	38.3135	38.0874	39.0303	29.5014	31.8353	26.8451	22.1836	25.4685	22.9975	20.5034	21.4031	22.0884	--	--	--	--	--	--	--	Protein of unknown function (DUF1262)	--	S	Function unknown	PREDICTED: uncharacterized protein LOC103341975 [Prunus mume]
gene-CURHAP_LOCUS7708	CU_locus7708	Uncharacterized protein		26.8609	21.339	37.3994	15.3665	26.3588	20.1576	26.169	28.1401	26.2735	23.4801	21.6813	18.8555	37.3534	36.0026	38.8423	17.0565	15.3038	13.7393	24.6056	27.6637	26.807	20.9902	18.1078	21.3747	--	--	--	--	--	--	--	Protein of unknown function (DUF668);; Domain of unknown function (DUF3475)	--	S	Function unknown	PREDICTED: uncharacterized protein LOC103321241 [Prunus mume]
gene-CURHAP_LOCUS8922	CU_locus8922	Uncharacterized protein		38.1428	21.0101	38.855	16.4254	35.3305	17.7365	39.1145	35.6883	39.6255	20.4516	20.3053	22.2735	43.2829	37.6014	35.6807	17.1763	15.5021	16.5978	39.507	28.3141	38.1703	21.119	15.2395	16.8509	--	--	--	--	--	--	--	--	--	S	Function unknown	PREDICTED: LOW QUALITY PROTEIN: uncharacterized protein LOC103320102 [Prunus mume]
gene-CURHAP_LOCUS9264	CU_locus9264	Uncharacterized protein		43.5256	9.89897	85.3121	13.4492	32.1626	34.8249	42.4392	46.1266	42.0111	9.51126	9.87439	10.3113	87.8172	82.4776	85.6414	13.7395	14.2937	12.3145	31.8447	33.7901	30.853	35.3542	34.0628	35.0576	--	--	--	--	--	--	--	N-terminal C2 in EEIG1 and EHBP1 proteins	--	S	Function unknown	PREDICTED: uncharacterized protein LOC103319705 [Prunus mume]
gene-CURHAP_LOCUS9625	CU_locus9625	Uncharacterized protein		12.6649	4.20416	11.9567	3.70944	10.6369	3.97063	8.31626	15.353	14.3253	3.04825	5.18534	4.37889	13.4766	12.1818	10.2116	3.86418	3.16963	4.09452	10.322	10.9428	10.6459	3.42156	3.48102	5.00931	--	--	--	--	--	--	--	--	--	--	--	hypothetical protein PRUPE_1G509800 [Prunus persica]
gene-CURHAP_LOCUS47734	CU_locus47734	UPF0496 protein 4		359.477	114.794	381.65	150.91	196.641	213.162	363.739	349.585	365.108	115.362	113.226	115.793	367.303	394.226	383.422	155.883	150.253	146.595	192.867	202.733	194.323	209.711	214.33	215.447	--	--	Cellular Component: integral component of membrane (GO:0016021);;	--	--	--	--	Protein BYPASS1-related;; Protein of unknown function (DUF677)	UPF0496 protein 4 OS=Oryza sativa subsp. indica OX=39946 GN=OsI_033149 PE=3 SV=2	S	Function unknown	UPF0496 protein 4 [Prunus persica]
gene-CURHAP_LOCUS8453	CU_locus8453	Voltage-dependent anion channel protein 2		30.9303	17.2353	34.85	16.1288	25.0368	18.3816	31.8965	34.5009	26.3935	19.2493	14.3396	18.1169	36.6743	33.1522	34.7235	17.9666	16.175	14.2449	24.5466	25.2168	25.3469	19.7185	16.3133	19.1131	--	--	Cellular Component: mitochondrial outer membrane (GO:0005741);; Molecular Function: voltage-gated anion channel activity (GO:0008308);; Biological Process: regulation of anion transmembrane transport (GO:1903959);;	K15040|0|pmum:103320426|K15040 voltage-dependent anion channel protein 2 | (RefSeq) mitochondrial outer membrane protein porin 2-like	--	[P]	Inorganic ion transport and metabolism	Eukaryotic porin	Mitochondrial outer membrane protein porin 2 OS=Arabidopsis thaliana OX=3702 GN=VDAC2 PE=1 SV=1	U	Intracellular trafficking, secretion, and vesicular transport	PREDICTED: mitochondrial outer membrane protein porin 2-like [Prunus mume]
gene-CURHAP_LOCUS7154	CU_locus7154	Wall-associated receptor kinase		8.64678	4.76616	13.7154	4.94503	7.6648	5.75129	8.02871	10.317	7.59462	5.23513	4.87353	4.18983	15.6392	12.4284	13.0787	4.60189	6.30405	3.92914	7.0809	7.9014	8.01209	6.466	5.23778	5.55009	--	--	--	--	--	--	--	Wall-associated receptor kinase galacturonan-binding	--	T	Signal transduction mechanisms	PREDICTED: uncharacterized protein LOC103341540 [Prunus mume]
gene-CURHAP_LOCUS8051	CU_locus8051	WRKY transcription factor 18		135.785	63.415	146.62	64.1466	108.262	70.3378	137.429	141.475	128.452	66.9754	61.89	61.3795	140.559	148.955	150.348	66.8758	65.4613	60.1026	105.082	110.706	108.999	72.6187	72.4359	65.9589	--	--	--	--	--	--	--	WRKY DNA -binding domain	Probable WRKY transcription factor 40 OS=Arabidopsis thaliana OX=3702 GN=WRKY40 PE=1 SV=1	K	Transcription	WRKY transcription factor 18 [Prunus persica]
gene-CURHAP_LOCUS16052	CU_locus16052	WRKY transcription factor 22	WRKY22	7.019	21.5375	18.215	8.08499	9.95731	8.60377	7.69764	6.78266	6.57669	21.6172	22.2604	20.7351	17.1198	20.934	16.5911	7.58078	8.27651	8.39769	8.5204	11.0395	10.312	9.54631	7.90247	8.36251	--	--	Molecular Function: transcription factor activity, sequence-specific DNA binding (GO:0003700);; Biological Process: regulation of transcription, DNA-templated (GO:0006355);; Molecular Function: sequence-specific DNA binding (GO:0043565);;	K13425|1.33058e-126|pmum:103332064|K13425 WRKY transcription factor 22 | (RefSeq) WRKY transcription factor 22	Plant-pathogen interaction (ko04626)	--	--	WRKY DNA -binding domain	WRKY transcription factor 22 OS=Arabidopsis thaliana OX=3702 GN=WRKY22 PE=2 SV=1	K	Transcription	PREDICTED: WRKY transcription factor 22 [Prunus mume]
gene-CURHAP_LOCUS40518	CU_locus40518	WRKY transcription factor 24		106.315	16.819	64.4136	46.3228	42.4488	18.9197	103.364	107.94	107.642	18.0121	14.867	17.5779	65.4051	63.7655	64.0701	43.2714	48.9654	46.7317	40.9731	44.0437	42.3295	20.3238	19.8657	16.5697	--	--	Molecular Function: transcription factor activity, sequence-specific DNA binding (GO:0003700);; Cellular Component: nucleus (GO:0005634);; Biological Process: regulation of transcription, DNA-templated (GO:0006355);; Biological Process: response to salt stress (GO:0009651);; Molecular Function: sequence-specific DNA binding (GO:0043565);; Biological Process: cellular heat acclimation (GO:0070370)…	K13424|9.66766e-160|pmum:103342913|K13424 WRKY transcription factor 33 | (RefSeq) probable WRKY transcription factor 33	Plant-pathogen interaction (ko04626)	--	--	WRKY DNA -binding domain	WRKY transcription factor WRKY24 OS=Oryza sativa subsp. indica OX=39946 GN=WRKY24 PE=2 SV=1	K	Transcription	PREDICTED: probable WRKY transcription factor 33 [Prunus mume]
gene-CURHAP_LOCUS40517	CU_locus40517	WRKY transcription factor 33	WRKY33	103.759	45.5594	62.2368	44.5859	17.4725	19.2456	106.109	108.982	96.1868	42.723	48.4741	45.481	57.8951	63.8206	64.9946	45.5616	47.9089	40.2873	16.9515	19.1869	16.2791	21.6626	19.1165	16.9577	--	--	Molecular Function: transcription factor activity, sequence-specific DNA binding (GO:0003700);; Cellular Component: nucleus (GO:0005634);; Biological Process: regulation of transcription, DNA-templated (GO:0006355);; Biological Process: response to salt stress (GO:0009651);; Molecular Function: sequence-specific DNA binding (GO:0043565);; Biological Process: cellular heat acclimation (GO:0070370)…	K13424|4.533e-77|pmum:103342913|K13424 WRKY transcription factor 33 | (RefSeq) probable WRKY transcription factor 33	Plant-pathogen interaction (ko04626)	--	--	WRKY DNA -binding domain	Probable WRKY transcription factor 33 OS=Arabidopsis thaliana OX=3702 GN=WRKY33 PE=1 SV=2	K	Transcription	PREDICTED: probable WRKY transcription factor 33 [Prunus mume]
gene-CURHAP_LOCUS19904	CU_locus19904	WRKY transcription factor 40		73.8101	16.3405	53.2852	36.694	28.4892	20.678	76.2259	75.5706	69.6339	16.0345	18.2349	14.752	52.8024	49.7979	57.2553	36.3804	37.4443	36.2572	27.0949	30.567	27.8058	20.426	22.022	19.586	--	--	Molecular Function: transcription factor activity, sequence-specific DNA binding (GO:0003700);; Biological Process: regulation of transcription, DNA-templated (GO:0006355);; Molecular Function: sequence-specific DNA binding (GO:0043565);; Biological Process: response to stimulus (GO:0050896);;	--	--	--	--	WRKY DNA -binding domain	Probable WRKY transcription factor 40 OS=Arabidopsis thaliana OX=3702 GN=WRKY40 PE=1 SV=1	K	Transcription	probable WRKY transcription factor 40 [Prunus avium]
gene-CURHAP_LOCUS8052	CU_locus8052	WRKY transcription factor 40		0.5524	1.83852	5.47767	0.194562	2.10086	2.08836	0.629222	0.502843	0.525134	1.90115	1.95403	1.66037	4.86986	5.69683	5.86632	0.113531	0.165415	0.304739	1.70131	2.68361	1.91765	1.82452	2.02858	2.41197	--	--	--	--	--	--	--	WRKY DNA -binding domain	Probable WRKY transcription factor 40 OS=Arabidopsis thaliana OX=3702 GN=WRKY40 PE=1 SV=1	K	Transcription	PREDICTED: probable WRKY transcription factor 40 [Prunus mume]
gene-CURHAP_LOCUS32867	CU_locus32867	WRKY transcription factor 41		161.597	23.979	68.9424	63.2006	69.6443	19.6728	158.142	163.218	163.431	23.7758	24.8467	23.3144	70.6403	66.0515	70.1355	66.6851	61.1401	61.7766	66.3913	73.0018	69.5397	18.3469	20.4517	20.2197	--	--	Molecular Function: transcription factor activity, sequence-specific DNA binding (GO:0003700);; Biological Process: regulation of transcription, DNA-templated (GO:0006355);; Molecular Function: sequence-specific DNA binding (GO:0043565);;	--	--	--	--	WRKY DNA -binding domain	Probable WRKY transcription factor 41 OS=Arabidopsis thaliana OX=3702 GN=WRKY41 PE=2 SV=2	K	Transcription	PREDICTED: probable WRKY transcription factor 53 [Prunus mume]
gene-CURHAP_LOCUS8265	CU_locus8265	WRKY transcription factor 50		3.45522	3.97924	15.2067	2.40374	7.34494	6.09913	3.3257	4.06489	2.97506	4.691	3.48134	3.76538	16.7284	14.2621	14.6296	3.04105	2.94419	1.22598	8.55431	6.06028	7.42022	5.64484	5.52325	7.1293	--	--	Molecular Function: DNA binding (GO:0003677);; Biological Process: regulation of cellular process (GO:0050794);; Biological Process: response to stimulus (GO:0050896);;	--	--	--	--	WRKY DNA -binding domain	Probable WRKY transcription factor 50 OS=Arabidopsis thaliana OX=3702 GN=WRKY50 PE=2 SV=1	K	Transcription	probable WRKY transcription factor 50 [Prunus persica]
gene-CURHAP_LOCUS17954	CU_locus17954	WRKY transcription factor 53		2.03574	1.69092	4.8446	0.803633	2.29307	1.80936	2.19146	2.00894	1.90683	1.70819	1.81159	1.55299	5.18087	4.75539	4.59755	1.16289	0.756026	0.491984	2.14437	2.69016	2.04467	1.93264	1.38449	2.11093	--	--	Molecular Function: transcription factor activity, sequence-specific DNA binding (GO:0003700);; Biological Process: regulation of transcription, DNA-templated (GO:0006355);; Molecular Function: sequence-specific DNA binding (GO:0043565);;	--	--	--	--	WRKY DNA -binding domain	Probable WRKY transcription factor 41 OS=Arabidopsis thaliana OX=3702 GN=WRKY41 PE=2 SV=2	K	Transcription	probable WRKY transcription factor 53 [Prunus persica]
gene-CURHAP_LOCUS8596	CU_locus8596	WRKY transcription factor 7		43.6509	28.4813	57.5486	23.6766	43.4435	31.2138	46.2521	43.1055	41.595	30.4391	26.9971	28.0078	57.0234	58.2387	57.3837	24.1951	24.5899	22.2447	42.7198	47.1436	40.4671	32.3472	29.4344	31.8598	--	--	Molecular Function: DNA binding (GO:0003677);;	--	--	--	--	WRKY DNA -binding domain;; Plant zinc cluster domain	Probable WRKY transcription factor 7 OS=Arabidopsis thaliana OX=3702 GN=WRKY7 PE=1 SV=1	K	Transcription	probable WRKY transcription factor 7 isoform X1 [Prunus avium]
gene-CURHAP_LOCUS1411	CU_locus1411	Xyloglucan endotransglucosylase/hydrolase protein 23		39.8121	11.0739	30.4684	18.7456	29.8095	13.3829	42.5944	40.2062	36.6357	12.7744	10.3461	10.1011	31.5679	28.6539	31.1835	18.1615	19.6159	18.4593	30.4087	29.2931	29.7268	13.2314	12.2137	14.7035	[G]	Carbohydrate transport and metabolism	Molecular Function: hydrolase activity, hydrolyzing O-glycosyl compounds (GO:0004553);; Cellular Component: cell wall (GO:0005618);; Biological Process: xyloglucan metabolic process (GO:0010411);; Molecular Function: xyloglucan:xyloglucosyl transferase activity (GO:0016762);; Biological Process: cell wall biogenesis (GO:0042546);; Cellular Component: apoplast (GO:0048046);; Biological Process: ce…	--	--	--	--	Glycosyl hydrolases family 16;; Xyloglucan endo-transglycosylase (XET) C-terminus	Probable xyloglucan endotransglucosylase/hydrolase protein 23 OS=Arabidopsis thaliana OX=3702 GN=XTH23 PE=2 SV=1	G	Carbohydrate transport and metabolism	PREDICTED: probable xyloglucan endotransglucosylase/hydrolase protein 23 [Prunus mume]
gene-CURHAP_LOCUS1414	CU_locus1414	Xyloglucan endotransglucosylase/hydrolase protein 24	XTH	17.4443	8.18275	12.6344	8.57937	4.48067	5.32593	16.2686	17.8139	18.2504	8.24953	7.7793	8.51942	13.9398	12.0796	11.8837	8.2828	8.80144	8.65386	4.37046	5.32664	3.7449	4.16879	6.72192	5.08707	[G]	Carbohydrate transport and metabolism	Molecular Function: hydrolase activity, hydrolyzing O-glycosyl compounds (GO:0004553);; Cellular Component: cell wall (GO:0005618);; Biological Process: xyloglucan metabolic process (GO:0010411);; Molecular Function: xyloglucan:xyloglucosyl transferase activity (GO:0016762);; Biological Process: cell wall biogenesis (GO:0042546);; Cellular Component: apoplast (GO:0048046);; Biological Process: ce…	--	--	--	--	Glycosyl hydrolases family 16;; Xyloglucan endo-transglycosylase (XET) C-terminus	Probable xyloglucan endotransglucosylase/hydrolase protein 23 OS=Arabidopsis thaliana OX=3702 GN=XTH23 PE=2 SV=1	G	Carbohydrate transport and metabolism	PREDICTED: xyloglucan endotransglucosylase/hydrolase protein 24-like [Prunus mume]
gene-CURHAP_LOCUS22143	CU_locus22143	Xyloglucan:xyloglucosyl transferase		33.6476	5.15921	15.3634	20.2364	24.3229	8.02232	30.5234	35.6145	34.805	6.71272	4.51263	4.25227	15.3635	15.5389	15.1878	19.2242	23.7663	17.7187	26.1636	27.7309	19.0743	6.7583	9.54515	7.7635	[G]	Carbohydrate transport and metabolism	Molecular Function: hydrolase activity, hydrolyzing O-glycosyl compounds (GO:0004553);; Cellular Component: cell wall (GO:0005618);; Biological Process: xyloglucan metabolic process (GO:0010411);; Molecular Function: xyloglucan:xyloglucosyl transferase activity (GO:0016762);; Biological Process: cell wall biogenesis (GO:0042546);; Cellular Component: apoplast (GO:0048046);; Biological Process: ce…	K08235|0|pper:PRUPE_ppa009863mg|K08235 xyloglucan:xyloglucosyl transferase [EC:2.4.1.207] | (RefSeq) hypothetical protein	--	--	--	Glycosyl hydrolases family 16;; Xyloglucan endo-transglycosylase (XET) C-terminus	Xyloglucan endotransglucosylase/hydrolase 2 OS=Glycine max OX=3847 PE=2 SV=1	G	Carbohydrate transport and metabolism	xyloglucan endotransglucosylase/hydrolase 2 [Prunus persica]
Prunus_armeniaca_newGene_2308	Pa_newGene_2308	Xyloglucan:xyloglucosyl transferase 2		0.961142	491.458	5.07243	43.1931	440.218	1.99862	1.01439	1.19931	0.669724	477.876	525.289	471.208	4.69728	5.11541	5.40461	40.8818	45.5434	43.1541	452.449	358.809	509.397	2.29731	2.19532	1.50321	[G]	Carbohydrate transport and metabolism	Molecular Function: hydrolase activity, hydrolyzing O-glycosyl compounds (GO:0004553);; Cellular Component: cell wall (GO:0005618);; Biological Process: xyloglucan metabolic process (GO:0010411);; Molecular Function: xyloglucan:xyloglucosyl transferase activity (GO:0016762);; Biological Process: cell wall biogenesis (GO:0042546);; Cellular Component: apoplast (GO:0048046);; Biological Process: ce…	K08235|0|pmum:103334295|K08235 xyloglucan:xyloglucosyl transferase [EC:2.4.1.207] | (RefSeq) xyloglucan endotransglucosylase/hydrolase protein 2-like	--	--	--	Glycosyl hydrolases family 16;; Xyloglucan endo-transglycosylase (XET) C-terminus	Xyloglucan endotransglucosylase/hydrolase protein 2 OS=Arabidopsis thaliana OX=3702 GN=XTH2 PE=2 SV=1	G	Carbohydrate transport and metabolism	PREDICTED: xyloglucan endotransglucosylase/hydrolase protein 2-like isoform X2 [Prunus mume]
gene-CURHAP_LOCUS17441	CU_locus17441	Zinc-ribbon domain		14.9269	2.71221	6.82533	5.83705	3.62707	2.55295	14.4533	15.4886	14.8386	2.94357	2.58755	2.6055	6.60752	6.99964	6.86881	5.99069	5.81029	5.71017	3.55003	3.93508	3.3961	2.81025	2.58349	2.2651	--	--	--	--	--	--	--	Probable zinc-ribbon domain	Protein ENHANCED DISEASE RESISTANCE 4 OS=Arabidopsis thaliana OX=3702 GN=EDR4 PE=1 SV=1	S	Function unknown	PREDICTED: uncharacterized protein LOC103333171 [Prunus mume]
